# Supplementary material for: Overall energy conversion efficiency of a photosynthetic vesicle
Source: eLife. 2016 Aug 26;5:e09541. doi: 10.7554/eLife.09541 (PMC5001839; doi:10.7554/eLife.09541)
Supplement: Supplementary file 1. — (file: Vesicle30BCLdipoleLH2.pdb) Here we provide the transition dipole moments of all 2577 chromatophore BChls defining the effective Hamiltonian in Equations (2,3) of the main text, needed for evaluation of the excitation transfer rates through Equation (4). The reader is referred to (Cartron et al., 2014; Şener et al., 2007, 2010) for the construction of the underlying chromatophore structural model.The three PDB files listed here contain the coordinates for the MG, NB, ND atoms of the BChls in the chromatophore model (Cartron et al., 2014) that define the transition dipole moment unit vectors as discussed in the text and given according to Equation (S1) below. These coordinate files correspond to the following protein complexes: LH2 : [Vesicle30BCLdipoleLH2.pdb], dimeric RC-LH1 : [Vesicle30BCLdipoleLH1RCdimer.pdb], monomeric RC-LH1 : [Vesicle30BCLdipoleLH1RCdimer.pdb], where coordinates of multiple complexes of the same type are concatenated into one file for each complex type.The BChls of the chromatophore can be divided into the following groups: (i) B800 BChls of LH2 : labeled as [resid=307] in the file [Vesicle30BCLdipoleLH2.pdb] (resid is used here as an abbreviation for residue sequence number in the PDB file format); named after the absorption peak of 800 nm; (ii) B850 BChls of LH2 : labeled as [resid=301, 302] in the file [Vesicle30BCLdipoleLH2.pdb]; named after the absorption peak of 850 nm; (iii) B875 BChls of LH1-RC (both monomer and dimer) : labeled as [resid=100-155] in the files [Vesicle30BCLdipoleLH1RCdimer.pdb] and [Vesicle30BCLdipoleLH1RCmonomer.pdb]; named after the absorption peak of 875 nm; (iv) reaction center (RC) BChls of LH1-RC (both monomer and dimer) : labeled as [resid=301, 302, 303, 304] in the files [Vesicle30BCLdipoleLH1RCdimer.pdb] and [Vesicle30BCLdipoleLH1RCmonomer.pdb]; the so-called special pair BChls where electron transport is initiated are labeled by [resid = 302, 303]. Of the aforementioned BChl clusters, the three, namely, [file elife-09541-supp1.pdb]

ATOM      1  MG  B850B 301     106.602  26.300 242.615  0.00  1.00      C1    
ATOM      2  NB  B850B 301     108.212  25.483 241.632  0.00  1.00      C1    
ATOM      3  ND  B850B 301     105.186  27.418 243.512  0.00  1.00      C1    
ATOM      4  MG  B850B 302      97.573  28.091 246.388  0.00  1.00      C1    
ATOM      5  NB  B850B 302      95.750  28.861 247.010  0.00  1.00      C1    
ATOM      6  ND  B850B 302      99.234  27.112 245.743  0.00  1.00      C1    
ATOM      7  MG  B850B 307      96.945  30.292 264.120  0.00  1.00      C1    
ATOM      8  NB  B850B 307      98.155  31.794 263.310  0.00  1.00      C1    
ATOM      9  ND  B850B 307      95.716  28.821 264.761  0.00  1.00      C1    
ATOM     10  MG  B850B 301      90.135  23.454 248.746  0.00  1.00      C2    
ATOM     11  NB  B850B 301      91.845  24.155 247.748  0.00  1.00      C2    
ATOM     12  ND  B850B 301      88.341  23.035 249.717  0.00  1.00      C2    
ATOM     13  MG  B850B 302      82.835  18.367 252.005  0.00  1.00      C2    
ATOM     14  NB  B850B 302      80.926  17.912 252.649  0.00  1.00      C2    
ATOM     15  ND  B850B 302      84.826  18.495 251.269  0.00  1.00      C2    
ATOM     16  MG  B850B 307      82.221  15.866 270.230  0.00  1.00      C2    
ATOM     17  NB  B850B 307      82.282  17.836 269.575  0.00  1.00      C2    
ATOM     18  ND  B850B 307      82.062  13.854 270.559  0.00  1.00      C2    
ATOM     19  MG  B850B 301      79.701  10.110 253.068  0.00  1.00      C3    
ATOM     20  NB  B850B 301      80.617  11.815 252.324  0.00  1.00      C3    
ATOM     21  ND  B850B 301      78.477   8.683 253.949  0.00  1.00      C3    
ATOM     22  MG  B850B 302      76.226   1.270 254.589  0.00  1.00      C3    
ATOM     23  NB  B850B 302      75.156  -0.495 254.780  0.00  1.00      C3    
ATOM     24  ND  B850B 302      77.650   2.684 254.130  0.00  1.00      C3    
ATOM     25  MG  B850B 307      78.725  -6.457 271.069  0.00  1.00      C3    
ATOM     26  NB  B850B 307      77.508  -4.753 270.890  0.00  1.00      C3    
ATOM     27  ND  B850B 307      79.871  -8.126 270.782  0.00  1.00      C3    
ATOM     28  MG  B850B 301      78.934  -7.509 252.914  0.00  1.00      C4    
ATOM     29  NB  B850B 301      78.578  -5.514 252.695  0.00  1.00      C4    
ATOM     30  ND  B850B 301      79.033  -9.523 253.155  0.00  1.00      C4    
ATOM     31  MG  B850B 302      81.279 -16.984 251.839  0.00  1.00      C4    
ATOM     32  NB  B850B 302      81.371 -19.090 251.653  0.00  1.00      C4    
ATOM     33  ND  B850B 302      81.745 -14.967 251.792  0.00  1.00      C4    
ATOM     34  MG  B850B 307      89.135 -24.619 266.144  0.00  1.00      C4    
ATOM     35  NB  B850B 307      87.141 -24.023 266.285  0.00  1.00      C4    
ATOM     36  ND  B850B 307      91.059 -25.155 265.505  0.00  1.00      C4    
ATOM     37  MG  B850B 301      88.760 -21.508 248.777  0.00  1.00      C5    
ATOM     38  NB  B850B 301      87.207 -20.238 249.125  0.00  1.00      C5    
ATOM     39  ND  B850B 301      90.078 -23.080 248.476  0.00  1.00      C5    
ATOM     40  MG  B850B 302      96.765 -26.397 245.777  0.00  1.00      C5    
ATOM     41  NB  B850B 302      98.068 -27.808 244.963  0.00  1.00      C5    
ATOM     42  ND  B850B 302      95.748 -24.685 246.331  0.00  1.00      C5    
ATOM     43  MG  B850B 307     109.096 -31.135 258.032  0.00  1.00      C5    
ATOM     44  NB  B850B 307     107.297 -32.212 258.022  0.00  1.00      C5    
ATOM     45  ND  B850B 307     110.782 -30.041 257.829  0.00  1.00      C5    
ATOM     46  MG  B850B 301     104.661 -24.481 242.424  0.00  1.00      C6    
ATOM     47  NB  B850B 301     102.727 -24.434 243.182  0.00  1.00      C6    
ATOM     48  ND  B850B 301     106.666 -24.852 241.733  0.00  1.00      C6    
ATOM     49  MG  B850B 302     113.255 -22.727 238.447  0.00  1.00      C6    
ATOM     50  NB  B850B 302     114.884 -22.539 237.121  0.00  1.00      C6    
ATOM     51  ND  B850B 302     111.565 -22.427 239.557  0.00  1.00      C6    
ATOM     52  MG  B850B 307     127.522 -22.723 250.209  0.00  1.00      C6    
ATOM     53  NB  B850B 307     126.703 -24.549 249.723  0.00  1.00      C6    
ATOM     54  ND  B850B 307     128.265 -20.751 250.300  0.00  1.00      C6    
ATOM     55  MG  B850B 301     119.709 -16.208 236.432  0.00  1.00      C7    
ATOM     56  NB  B850B 301     118.018 -17.445 236.680  0.00  1.00      C7    
ATOM     57  ND  B850B 301     121.532 -15.266 236.267  0.00  1.00      C7    
ATOM     58  MG  B850B 302     126.010  -8.688 233.846  0.00  1.00      C7    
ATOM     59  NB  B850B 302     127.481  -7.426 233.076  0.00  1.00      C7    
ATOM     60  ND  B850B 302     124.340  -9.568 234.578  0.00  1.00      C7    
ATOM     61  MG  B850B 307     136.565  -3.336 247.355  0.00  1.00      C7    
ATOM     62  NB  B850B 307     136.954  -5.181 246.435  0.00  1.00      C7    
ATOM     63  ND  B850B 307     135.989  -1.405 248.003  0.00  1.00      C7    
ATOM     64  MG  B850B 301     125.584   0.382 233.903  0.00  1.00      C8    
ATOM     65  NB  B850B 301     125.191  -1.692 233.862  0.00  1.00      C8    
ATOM     66  ND  B850B 301     126.494   2.266 233.824  0.00  1.00      C8    
ATOM     67  MG  B850B 302     126.076   9.676 233.538  0.00  1.00      C8    
ATOM     68  NB  B850B 302     126.654  11.589 232.955  0.00  1.00      C8    
ATOM     69  ND  B850B 302     125.195   7.913 234.235  0.00  1.00      C8    
ATOM     70  MG  B850B 307     132.850  17.706 248.623  0.00  1.00      C8    
ATOM     71  NB  B850B 307     134.139  16.530 247.386  0.00  1.00      C8    
ATOM     72  ND  B850B 307     131.445  18.910 249.481  0.00  1.00      C8    
ATOM     73  MG  B850B 301     120.648  17.427 236.445  0.00  1.00      C9    
ATOM     74  NB  B850B 301     121.343  15.622 235.672  0.00  1.00      C9    
ATOM     75  ND  B850B 301     120.060  19.289 237.090  0.00  1.00      C9    
ATOM     76  MG  B850B 302     114.602  24.767 238.937  0.00  1.00      C9    
ATOM     77  NB  B850B 302     113.472  26.519 239.250  0.00  1.00      C9    
ATOM     78  ND  B850B 302     115.161  22.770 238.836  0.00  1.00      C9    
ATOM     79  MG  B850B 307     117.303  30.307 255.936  0.00  1.00      C9    
ATOM     80  NB  B850B 307     118.840  30.677 254.543  0.00  1.00      C9    
ATOM     81  ND  B850B 307     115.552  30.046 257.012  0.00  1.00      C9    
ATOM     82  MG  B850B 301      73.834 110.564 230.742  0.00  1.00      C1    
ATOM     83  NB  B850B 301      75.478 111.042 229.604  0.00  1.00      C1    
ATOM     84  ND  B850B 301      72.109 110.429 231.775  0.00  1.00      C1    
ATOM     85  MG  B850B 302      66.458 105.777 235.395  0.00  1.00      C1    
ATOM     86  NB  B850B 302      64.671 105.090 236.196  0.00  1.00      C1    
ATOM     87  ND  B850B 302      68.276 106.200 234.590  0.00  1.00      C1    
ATOM     88  MG  B850B 307      65.710 108.157 253.100  0.00  1.00      C1    
ATOM     89  NB  B850B 307      65.451 110.013 252.172  0.00  1.00      C1    
ATOM     90  ND  B850B 307      65.923 106.297 253.862  0.00  1.00      C1    
ATOM     91  MG  B850B 301      64.634  97.440 238.488  0.00  1.00      C2    
ATOM     92  NB  B850B 301      65.278  99.066 237.324  0.00  1.00      C2    
ATOM     93  ND  B850B 301      63.730  95.955 239.634  0.00  1.00      C2    
ATOM     94  MG  B850B 302      63.287  88.945 242.464  0.00  1.00      C2    
ATOM     95  NB  B850B 302      62.305  87.331 243.296  0.00  1.00      C2    
ATOM     96  ND  B850B 302      64.553  90.379 241.533  0.00  1.00      C2    
ATOM     97  MG  B850B 307      65.895  88.031 260.661  0.00  1.00      C2    
ATOM     98  NB  B850B 307      64.505  89.427 260.002  0.00  1.00      C2    
ATOM     99  ND  B850B 307      67.223  86.515 261.006  0.00  1.00      C2    
ATOM    100  MG  B850B 301      66.963  80.963 243.842  0.00  1.00      C3    
ATOM    101  NB  B850B 301      66.357  82.762 243.009  0.00  1.00      C3    
ATOM    102  ND  B850B 301      67.165  79.154 244.842  0.00  1.00      C3    
ATOM    103  MG  B850B 302      70.840  72.359 245.710  0.00  1.00      C3    
ATOM    104  NB  B850B 302      71.340  70.370 246.008  0.00  1.00      C3    
ATOM    105  ND  B850B 302      70.819  74.328 245.110  0.00  1.00      C3    
ATOM    106  MG  B850B 307      79.204  69.792 261.865  0.00  1.00      C3    
ATOM    107  NB  B850B 307      77.132  70.137 261.807  0.00  1.00      C3    
ATOM    108  ND  B850B 307      81.170  69.390 261.467  0.00  1.00      C3    
ATOM    109  MG  B850B 301      78.818  67.904 243.781  0.00  1.00      C4    
ATOM    110  NB  B850B 301      77.146  69.056 243.597  0.00  1.00      C4    
ATOM    111  ND  B850B 301      80.323  66.562 244.013  0.00  1.00      C4    
ATOM    112  MG  B850B 302      87.072  62.744 242.486  0.00  1.00      C4    
ATOM    113  NB  B850B 302      88.607  61.300 242.293  0.00  1.00      C4    
ATOM    114  ND  B850B 302      85.978  64.499 242.391  0.00  1.00      C4    
ATOM    115  MG  B850B 307      99.004  63.842 255.942  0.00  1.00      C4    
ATOM    116  NB  B850B 307      97.185  62.878 256.281  0.00  1.00      C4    
ATOM    117  ND  B850B 307     100.696  64.764 255.115  0.00  1.00      C4    
ATOM    118  MG  B850B 301      95.329  64.557 238.697  0.00  1.00      C5    
ATOM    119  NB  B850B 301      93.361  64.395 239.197  0.00  1.00      C5    
ATOM    120  ND  B850B 301      97.345  64.343 238.267  0.00  1.00      C5    
ATOM    121  MG  B850B 302     104.216  66.482 234.916  0.00  1.00      C5    
ATOM    122  NB  B850B 302     106.073  66.335 233.978  0.00  1.00      C5    
ATOM    123  ND  B850B 302     102.331  67.023 235.568  0.00  1.00      C5    
ATOM    124  MG  B850B 307     117.125  72.626 245.884  0.00  1.00      C5    
ATOM    125  NB  B850B 307     116.612  70.600 246.055  0.00  1.00      C5    
ATOM    126  ND  B850B 307     117.532  74.569 245.513  0.00  1.00      C5    
ATOM    127  MG  B850B 301     108.210  73.136 230.791  0.00  1.00      C6    
ATOM    128  NB  B850B 301     106.863  71.869 231.738  0.00  1.00      C6    
ATOM    129  ND  B850B 301     109.839  74.229 229.904  0.00  1.00      C6    
ATOM    130  MG  B850B 302     112.767  80.121 225.974  0.00  1.00      C6    
ATOM    131  NB  B850B 302     113.692  81.302 224.493  0.00  1.00      C6    
ATOM    132  ND  B850B 302     111.440  79.229 227.247  0.00  1.00      C6    
ATOM    133  MG  B850B 307     123.670  90.954 236.254  0.00  1.00      C6    
ATOM    134  NB  B850B 307     124.343  89.049 235.854  0.00  1.00      C6    
ATOM    135  ND  B850B 307     122.813  92.881 236.269  0.00  1.00      C6    
ATOM    136  MG  B850B 301     112.594  89.129 223.320  0.00  1.00      C7    
ATOM    137  NB  B850B 301     112.288  87.083 223.737  0.00  1.00      C7    
ATOM    138  ND  B850B 301     113.208  91.062 222.973  0.00  1.00      C7    
ATOM    139  MG  B850B 302     111.568  98.699 220.111  0.00  1.00      C7    
ATOM    140  NB  B850B 302     111.665 100.571 219.197  0.00  1.00      C7    
ATOM    141  ND  B850B 302     111.060  96.956 221.007  0.00  1.00      C7    
ATOM    142  MG  B850B 307     116.205 110.852 232.495  0.00  1.00      C7    
ATOM    143  NB  B850B 307     117.715 109.750 231.542  0.00  1.00      C7    
ATOM    144  ND  B850B 307     114.484 111.865 233.195  0.00  1.00      C7    
ATOM    145  MG  B850B 301     104.884 104.844 220.202  0.00  1.00      C8    
ATOM    146  NB  B850B 301     106.064 103.093 220.202  0.00  1.00      C8    
ATOM    147  ND  B850B 301     104.195 106.813 220.031  0.00  1.00      C8    
ATOM    148  MG  B850B 302      98.661 111.762 219.782  0.00  1.00      C8    
ATOM    149  NB  B850B 302      97.682 113.483 219.142  0.00  1.00      C8    
ATOM    150  ND  B850B 302      99.329 109.942 220.565  0.00  1.00      C8    
ATOM    151  MG  B850B 307      98.852 123.278 234.108  0.00  1.00      C8    
ATOM    152  NB  B850B 307     100.503 123.259 232.750  0.00  1.00      C8    
ATOM    153  ND  B850B 307      97.072 123.210 235.102  0.00  1.00      C8    
ATOM    154  MG  B850B 301      89.572 113.668 223.209  0.00  1.00      C9    
ATOM    155  NB  B850B 301      91.280 112.818 222.372  0.00  1.00      C9    
ATOM    156  ND  B850B 301      87.891 114.624 223.908  0.00  1.00      C9    
ATOM    157  MG  B850B 302      80.307 114.820 226.286  0.00  1.00      C9    
ATOM    158  NB  B850B 302      78.297 115.294 226.708  0.00  1.00      C9    
ATOM    159  ND  B850B 302      82.101 113.786 226.132  0.00  1.00      C9    
ATOM    160  MG  B850B 307      79.507 121.851 242.925  0.00  1.00      C9    
ATOM    161  NB  B850B 307      80.235 123.091 241.386  0.00  1.00      C9    
ATOM    162  ND  B850B 307      78.530 120.515 244.171  0.00  1.00      C9    
ATOM    163  MG  B850B 301     113.546 166.596 173.985  0.00  1.00      C1    
ATOM    164  NB  B850B 301     114.852 166.817 172.413  0.00  1.00      C1    
ATOM    165  ND  B850B 301     112.110 166.679 175.396  0.00  1.00      C1    
ATOM    166  MG  B850B 302     107.806 162.933 181.238  0.00  1.00      C1    
ATOM    167  NB  B850B 302     106.305 162.421 182.575  0.00  1.00      C1    
ATOM    168  ND  B850B 302     109.360 163.188 179.951  0.00  1.00      C1    
ATOM    169  MG  B850B 307     110.795 169.640 197.540  0.00  1.00      C1    
ATOM    170  NB  B850B 307     110.184 171.199 196.285  0.00  1.00      C1    
ATOM    171  ND  B850B 307     111.325 168.036 198.649  0.00  1.00      C1    
ATOM    172  MG  B850B 301     107.412 155.589 186.558  0.00  1.00      C2    
ATOM    173  NB  B850B 301     107.645 156.888 184.923  0.00  1.00      C2    
ATOM    174  ND  B850B 301     106.911 154.414 188.201  0.00  1.00      C2    
ATOM    175  MG  B850B 302     107.690 148.324 192.635  0.00  1.00      C2    
ATOM    176  NB  B850B 302     107.053 146.943 194.032  0.00  1.00      C2    
ATOM    177  ND  B850B 302     108.594 149.512 191.120  0.00  1.00      C2    
ATOM    178  MG  B850B 307     114.323 152.054 209.394  0.00  1.00      C2    
ATOM    179  NB  B850B 307     112.710 153.204 208.769  0.00  1.00      C2    
ATOM    180  ND  B850B 307     115.815 150.708 209.767  0.00  1.00      C2    
ATOM    181  MG  B850B 301     112.231 141.038 194.963  0.00  1.00      C3    
ATOM    182  NB  B850B 301     111.308 142.556 193.894  0.00  1.00      C3    
ATOM    183  ND  B850B 301     112.798 139.542 196.287  0.00  1.00      C3    
ATOM    184  MG  B850B 302     117.127 133.278 197.853  0.00  1.00      C3    
ATOM    185  NB  B850B 302     117.845 131.440 198.488  0.00  1.00      C3    
ATOM    186  ND  B850B 302     116.810 135.033 196.825  0.00  1.00      C3    
ATOM    187  MG  B850B 307     129.040 135.048 211.727  0.00  1.00      C3    
ATOM    188  NB  B850B 307     126.984 135.313 212.078  0.00  1.00      C3    
ATOM    189  ND  B850B 307     130.895 134.611 210.986  0.00  1.00      C3    
ATOM    190  MG  B850B 301     124.824 128.692 195.217  0.00  1.00      C4    
ATOM    191  NB  B850B 301     123.063 129.717 195.163  0.00  1.00      C4    
ATOM    192  ND  B850B 301     126.449 127.490 195.401  0.00  1.00      C4    
ATOM    193  MG  B850B 302     132.988 123.589 193.281  0.00  1.00      C4    
ATOM    194  NB  B850B 302     134.556 122.183 193.082  0.00  1.00      C4    
ATOM    195  ND  B850B 302     131.757 125.236 193.033  0.00  1.00      C4    
ATOM    196  MG  B850B 307     147.465 128.325 202.905  0.00  1.00      C4    
ATOM    197  NB  B850B 307     145.852 127.429 203.880  0.00  1.00      C4    
ATOM    198  ND  B850B 307     148.849 129.055 201.510  0.00  1.00      C4    
ATOM    199  MG  B850B 301     140.022 124.612 187.341  0.00  1.00      C5    
ATOM    200  NB  B850B 301     138.234 124.530 188.313  0.00  1.00      C5    
ATOM    201  ND  B850B 301     141.904 124.351 186.514  0.00  1.00      C5    
ATOM    202  MG  B850B 302     147.662 125.763 181.235  0.00  1.00      C5    
ATOM    203  NB  B850B 302     149.271 125.435 179.949  0.00  1.00      C5    
ATOM    204  ND  B850B 302     145.929 126.401 182.163  0.00  1.00      C5    
ATOM    205  MG  B850B 307     162.119 134.787 187.088  0.00  1.00      C5    
ATOM    206  NB  B850B 307     161.827 132.856 187.849  0.00  1.00      C5    
ATOM    207  ND  B850B 307     162.270 136.586 186.182  0.00  1.00      C5    
ATOM    208  MG  B850B 301     150.077 131.277 174.831  0.00  1.00      C6    
ATOM    209  NB  B850B 301     149.083 130.252 176.341  0.00  1.00      C6    
ATOM    210  ND  B850B 301     151.373 132.156 173.353  0.00  1.00      C6    
ATOM    211  MG  B850B 302     152.859 136.954 167.565  0.00  1.00      C6    
ATOM    212  NB  B850B 302     153.332 137.751 165.671  0.00  1.00      C6    
ATOM    213  ND  B850B 302     151.925 136.374 169.288  0.00  1.00      C6    
ATOM    214  MG  B850B 307     164.824 150.293 172.129  0.00  1.00      C6    
ATOM    215  NB  B850B 307     165.547 148.366 172.045  0.00  1.00      C6    
ATOM    216  ND  B850B 307     163.833 152.139 171.887  0.00  1.00      C6    
ATOM    217  MG  B850B 301     151.354 145.005 162.968  0.00  1.00      C7    
ATOM    218  NB  B850B 301     151.319 143.121 163.918  0.00  1.00      C7    
ATOM    219  ND  B850B 301     151.713 146.806 162.039  0.00  1.00      C7    
ATOM    220  MG  B850B 302     148.851 153.440 157.916  0.00  1.00      C7    
ATOM    221  NB  B850B 302     148.587 155.026 156.588  0.00  1.00      C7    
ATOM    222  ND  B850B 302     148.700 151.964 159.293  0.00  1.00      C7    
ATOM    223  MG  B850B 307     155.083 168.418 165.621  0.00  1.00      C7    
ATOM    224  NB  B850B 307     156.431 167.153 164.630  0.00  1.00      C7    
ATOM    225  ND  B850B 307     153.481 169.529 166.445  0.00  1.00      C7    
ATOM    226  MG  B850B 301     141.865 159.236 158.115  0.00  1.00      C8    
ATOM    227  NB  B850B 301     143.157 157.573 158.253  0.00  1.00      C8    
ATOM    228  ND  B850B 301     140.993 161.082 157.648  0.00  1.00      C8    
ATOM    229  MG  B850B 302     135.149 165.665 157.540  0.00  1.00      C8    
ATOM    230  NB  B850B 302     133.912 167.146 156.759  0.00  1.00      C8    
ATOM    231  ND  B850B 302     136.122 164.117 158.552  0.00  1.00      C8    
ATOM    232  MG  B850B 307     137.542 180.397 168.271  0.00  1.00      C8    
ATOM    233  NB  B850B 307     138.848 180.081 166.608  0.00  1.00      C8    
ATOM    234  ND  B850B 307     136.037 180.532 169.642  0.00  1.00      C8    
ATOM    235  MG  B850B 301     126.915 168.129 162.453  0.00  1.00      C9    
ATOM    236  NB  B850B 301     128.461 167.142 161.464  0.00  1.00      C9    
ATOM    237  ND  B850B 301     125.357 169.185 163.280  0.00  1.00      C9    
ATOM    238  MG  B850B 302     118.497 169.771 167.255  0.00  1.00      C9    
ATOM    239  NB  B850B 302     116.597 170.283 168.013  0.00  1.00      C9    
ATOM    240  ND  B850B 302     120.292 168.779 166.934  0.00  1.00      C9    
ATOM    241  MG  B850B 307     120.813 180.713 181.463  0.00  1.00      C9    
ATOM    242  NB  B850B 307     121.076 181.548 179.547  0.00  1.00      C9    
ATOM    243  ND  B850B 307     120.250 179.705 183.183  0.00  1.00      C9    
ATOM    244  MG  B850B 301     184.397 154.642 114.025  0.00  1.00      C1    
ATOM    245  NB  B850B 301     185.336 154.271 112.234  0.00  1.00      C1    
ATOM    246  ND  B850B 301     183.368 155.312 115.623  0.00  1.00      C1    
ATOM    247  MG  B850B 302     179.731 153.758 122.767  0.00  1.00      C1    
ATOM    248  NB  B850B 302     178.488 153.869 124.424  0.00  1.00      C1    
ATOM    249  ND  B850B 302     180.975 153.397 121.200  0.00  1.00      C1    
ATOM    250  MG  B850B 307     187.722 161.794 136.596  0.00  1.00      C1    
ATOM    251  NB  B850B 307     187.220 163.253 135.183  0.00  1.00      C1    
ATOM    252  ND  B850B 307     188.104 160.291 137.892  0.00  1.00      C1    
ATOM    253  MG  B850B 301     178.860 147.662 129.436  0.00  1.00      C2    
ATOM    254  NB  B850B 301     179.015 148.593 127.560  0.00  1.00      C2    
ATOM    255  ND  B850B 301     178.482 146.922 131.345  0.00  1.00      C2    
ATOM    256  MG  B850B 302     178.813 141.578 136.700  0.00  1.00      C2    
ATOM    257  NB  B850B 302     178.205 140.640 138.436  0.00  1.00      C2    
ATOM    258  ND  B850B 302     179.605 142.243 134.842  0.00  1.00      C2    
ATOM    259  MG  B850B 307     189.679 145.881 150.920  0.00  1.00      C2    
ATOM    260  NB  B850B 307     188.274 147.310 150.373  0.00  1.00      C2    
ATOM    261  ND  B850B 307     190.869 144.258 151.284  0.00  1.00      C2    
ATOM    262  MG  B850B 301     181.969 133.782 139.599  0.00  1.00      C3    
ATOM    263  NB  B850B 301     181.203 135.312 138.428  0.00  1.00      C3    
ATOM    264  ND  B850B 301     182.459 132.405 141.074  0.00  1.00      C3    
ATOM    265  MG  B850B 302     185.477 125.525 143.071  0.00  1.00      C3    
ATOM    266  NB  B850B 302     185.878 123.680 143.924  0.00  1.00      C3    
ATOM    267  ND  B850B 302     185.349 127.128 141.785  0.00  1.00      C3    
ATOM    268  MG  B850B 307     200.257 126.131 153.967  0.00  1.00      C3    
ATOM    269  NB  B850B 307     198.447 126.980 154.617  0.00  1.00      C3    
ATOM    270  ND  B850B 307     201.750 125.112 153.011  0.00  1.00      C3    
ATOM    271  MG  B850B 301     191.137 118.723 140.085  0.00  1.00      C4    
ATOM    272  NB  B850B 301     189.690 120.158 140.140  0.00  1.00      C4    
ATOM    273  ND  B850B 301     192.443 117.175 140.215  0.00  1.00      C4    
ATOM    274  MG  B850B 302     197.277 111.409 137.795  0.00  1.00      C4    
ATOM    275  NB  B850B 302     198.398 109.625 137.606  0.00  1.00      C4    
ATOM    276  ND  B850B 302     196.432 113.267 137.443  0.00  1.00      C4    
ATOM    277  MG  B850B 307     214.221 113.525 143.545  0.00  1.00      C4    
ATOM    278  NB  B850B 307     212.704 113.245 144.951  0.00  1.00      C4    
ATOM    279  ND  B850B 307     215.390 113.645 141.809  0.00  1.00      C4    
ATOM    280  MG  B850B 301     202.857 109.632 130.618  0.00  1.00      C5    
ATOM    281  NB  B850B 301     201.360 110.172 131.888  0.00  1.00      C5    
ATOM    282  ND  B850B 301     204.397 108.760 129.539  0.00  1.00      C5    
ATOM    283  MG  B850B 302     209.003 107.790 123.147  0.00  1.00      C5    
ATOM    284  NB  B850B 302     210.168 106.859 121.688  0.00  1.00      C5    
ATOM    285  ND  B850B 302     207.714 108.996 124.221  0.00  1.00      C5    
ATOM    286  MG  B850B 307     226.071 113.432 124.407  0.00  1.00      C5    
ATOM    287  NB  B850B 307     225.521 111.783 125.581  0.00  1.00      C5    
ATOM    288  ND  B850B 307     226.424 114.970 123.147  0.00  1.00      C5    
ATOM    289  MG  B850B 301     211.130 111.445 115.442  0.00  1.00      C6    
ATOM    290  NB  B850B 301     210.289 110.958 117.278  0.00  1.00      C6    
ATOM    291  ND  B850B 301     212.231 111.718 113.611  0.00  1.00      C6    
ATOM    292  MG  B850B 302     213.449 115.028 106.808  0.00  1.00      C6    
ATOM    293  NB  B850B 302     213.659 115.379 104.739  0.00  1.00      C6    
ATOM    294  ND  B850B 302     212.815 114.981 108.750  0.00  1.00      C6    
ATOM    295  MG  B850B 307     228.854 125.248 106.403  0.00  1.00      C6    
ATOM    296  NB  B850B 307     229.081 123.208 106.581  0.00  1.00      C6    
ATOM    297  ND  B850B 307     228.284 127.233 105.976  0.00  1.00      C6    
ATOM    298  MG  B850B 301     212.843 122.409 101.031  0.00  1.00      C7    
ATOM    299  NB  B850B 301     212.589 120.766 102.330  0.00  1.00      C7    
ATOM    300  ND  B850B 301     213.388 123.891  99.710  0.00  1.00      C7    
ATOM    301  MG  B850B 302     211.276 130.351  94.915  0.00  1.00      C7    
ATOM    302  NB  B850B 302     211.093 131.734  93.364  0.00  1.00      C7    
ATOM    303  ND  B850B 302     211.102 129.191  96.565  0.00  1.00      C7    
ATOM    304  MG  B850B 307     222.321 144.121  98.226  0.00  1.00      C7    
ATOM    305  NB  B850B 307     223.089 142.410  97.286  0.00  1.00      C7    
ATOM    306  ND  B850B 307     221.239 145.727  99.081  0.00  1.00      C7    
ATOM    307  MG  B850B 301     206.024 137.753  95.184  0.00  1.00      C8    
ATOM    308  NB  B850B 301     206.899 135.847  95.421  0.00  1.00      C8    
ATOM    309  ND  B850B 301     205.517 139.673  94.519  0.00  1.00      C8    
ATOM    310  MG  B850B 302     201.002 145.571  94.532  0.00  1.00      C8    
ATOM    311  NB  B850B 302     199.995 147.192  93.702  0.00  1.00      C8    
ATOM    312  ND  B850B 302     201.795 143.990  95.646  0.00  1.00      C8    
ATOM    313  MG  B850B 307     209.025 160.575 101.490  0.00  1.00      C8    
ATOM    314  NB  B850B 307     209.821 159.680  99.718  0.00  1.00      C8    
ATOM    315  ND  B850B 307     207.934 161.308 103.050  0.00  1.00      C8    
ATOM    316  MG  B850B 301     194.854 150.835 100.233  0.00  1.00      C9    
ATOM    317  NB  B850B 301     195.874 149.337  99.204  0.00  1.00      C9    
ATOM    318  ND  B850B 301     193.802 152.377 101.094  0.00  1.00      C9    
ATOM    319  MG  B850B 302     188.318 155.348 106.025  0.00  1.00      C9    
ATOM    320  NB  B850B 302     186.804 156.452 106.990  0.00  1.00      C9    
ATOM    321  ND  B850B 302     189.721 153.879 105.596  0.00  1.00      C9    
ATOM    322  MG  B850B 307     196.174 167.283 117.106  0.00  1.00      C9    
ATOM    323  NB  B850B 307     196.189 167.722 115.046  0.00  1.00      C9    
ATOM    324  ND  B850B 307     195.793 166.729 119.066  0.00  1.00      C9    
ATOM    325  MG  B850B 301     108.904 -70.492 232.570  0.00  1.00      C1    
ATOM    326  NB  B850B 301     109.409 -72.142 231.453  0.00  1.00      C1    
ATOM    327  ND  B850B 301     108.742 -68.758 233.584  0.00  1.00      C1    
ATOM    328  MG  B850B 302     104.000 -63.116 237.100  0.00  1.00      C1    
ATOM    329  NB  B850B 302     103.289 -61.328 237.876  0.00  1.00      C1    
ATOM    330  ND  B850B 302     104.449 -64.938 236.317  0.00  1.00      C1    
ATOM    331  MG  B850B 307     106.193 -62.171 254.820  0.00  1.00      C1    
ATOM    332  NB  B850B 307     108.057 -61.903 253.908  0.00  1.00      C1    
ATOM    333  ND  B850B 307     104.328 -62.394 255.565  0.00  1.00      C1    
ATOM    334  MG  B850B 301      95.616 -61.341 240.091  0.00  1.00      C2    
ATOM    335  NB  B850B 301      97.259 -61.982 238.949  0.00  1.00      C2    
ATOM    336  ND  B850B 301      94.111 -60.441 241.212  0.00  1.00      C2    
ATOM    337  MG  B850B 302      87.069 -60.037 243.967  0.00  1.00      C2    
ATOM    338  NB  B850B 302      85.437 -59.062 244.772  0.00  1.00      C2    
ATOM    339  ND  B850B 302      88.523 -61.298 243.063  0.00  1.00      C2    
ATOM    340  MG  B850B 307      85.994 -62.474 262.179  0.00  1.00      C2    
ATOM    341  NB  B850B 307      87.383 -61.076 261.521  0.00  1.00      C2    
ATOM    342  ND  B850B 307      84.488 -63.812 262.522  0.00  1.00      C2    
ATOM    343  MG  B850B 301      79.108 -63.775 245.301  0.00  1.00      C3    
ATOM    344  NB  B850B 301      80.910 -63.160 244.481  0.00  1.00      C3    
ATOM    345  ND  B850B 301      77.291 -63.984 246.285  0.00  1.00      C3    
ATOM    346  MG  B850B 302      70.523 -67.715 247.121  0.00  1.00      C3    
ATOM    347  NB  B850B 302      68.535 -68.231 247.404  0.00  1.00      C3    
ATOM    348  ND  B850B 302      72.497 -67.681 246.540  0.00  1.00      C3    
ATOM    349  MG  B850B 307      67.870 -75.943 263.332  0.00  1.00      C3    
ATOM    350  NB  B850B 307      68.196 -73.868 263.257  0.00  1.00      C3    
ATOM    351  ND  B850B 307      67.491 -77.916 262.950  0.00  1.00      C3    
ATOM    352  MG  B850B 301      66.163 -75.754 245.227  0.00  1.00      C4    
ATOM    353  NB  B850B 301      67.300 -74.073 245.038  0.00  1.00      C4    
ATOM    354  ND  B850B 301      64.832 -77.269 245.460  0.00  1.00      C4    
ATOM    355  MG  B850B 302      61.094 -84.069 243.962  0.00  1.00      C4    
ATOM    356  NB  B850B 302      59.667 -85.619 243.770  0.00  1.00      C4    
ATOM    357  ND  B850B 302      62.840 -82.959 243.874  0.00  1.00      C4    
ATOM    358  MG  B850B 307      62.168 -95.856 257.547  0.00  1.00      C4    
ATOM    359  NB  B850B 307      61.183 -94.043 257.858  0.00  1.00      C4    
ATOM    360  ND  B850B 307      63.114 -97.547 256.746  0.00  1.00      C4    
ATOM    361  MG  B850B 301      63.023 -92.345 240.274  0.00  1.00      C5    
ATOM    362  NB  B850B 301      62.838 -90.374 240.753  0.00  1.00      C5    
ATOM    363  ND  B850B 301      62.833 -94.367 239.863  0.00  1.00      C5    
ATOM    364  MG  B850B 302      65.070-101.250 236.602  0.00  1.00      C5    
ATOM    365  NB  B850B 302      64.951-103.110 235.681  0.00  1.00      C5    
ATOM    366  ND  B850B 302      65.587 -99.354 237.240  0.00  1.00      C5    
ATOM    367  MG  B850B 307      71.224-113.990 247.760  0.00  1.00      C5    
ATOM    368  NB  B850B 307      69.192-113.490 247.905  0.00  1.00      C5    
ATOM    369  ND  B850B 307      73.175-114.380 247.412  0.00  1.00      C5    
ATOM    370  MG  B850B 301      71.803-105.220 232.585  0.00  1.00      C6    
ATOM    371  NB  B850B 301      70.514-103.870 233.505  0.00  1.00      C6    
ATOM    372  ND  B850B 301      72.921-106.840 231.724  0.00  1.00      C6    
ATOM    373  MG  B850B 302      78.880-109.750 227.884  0.00  1.00      C6    
ATOM    374  NB  B850B 302      80.085-110.680 226.423  0.00  1.00      C6    
ATOM    375  ND  B850B 302      77.962-108.420 229.134  0.00  1.00      C6    
ATOM    376  MG  B850B 307      89.710-120.450 238.381  0.00  1.00      C6    
ATOM    377  NB  B850B 307      87.815-121.150 237.968  0.00  1.00      C6    
ATOM    378  ND  B850B 307      91.629-119.580 238.406  0.00  1.00      C6    
ATOM    379  MG  B850B 301      87.912-109.520 225.319  0.00  1.00      C7    
ATOM    380  NB  B850B 301      85.859-109.230 225.712  0.00  1.00      C7    
ATOM    381  ND  B850B 301      89.855-110.120 224.997  0.00  1.00      C7    
ATOM    382  MG  B850B 302      97.504-108.440 222.196  0.00  1.00      C7    
ATOM    383  NB  B850B 302      99.386-108.520 221.303  0.00  1.00      C7    
ATOM    384  ND  B850B 302      95.748-107.940 223.070  0.00  1.00      C7    
ATOM    385  MG  B850B 307     109.574-112.840 234.748  0.00  1.00      C7    
ATOM    386  NB  B850B 307     108.496-114.360 233.799  0.00  1.00      C7    
ATOM    387  ND  B850B 307     110.564-111.100 235.440  0.00  1.00      C7    
ATOM    388  MG  B850B 301     103.585-101.690 222.283  0.00  1.00      C8    
ATOM    389  NB  B850B 301     101.845-102.890 222.277  0.00  1.00      C8    
ATOM    390  ND  B850B 301     105.549-100.990 222.124  0.00  1.00      C8    
ATOM    391  MG  B850B 302     110.448 -95.414 221.870  0.00  1.00      C8    
ATOM    392  NB  B850B 302     112.166 -94.424 221.238  0.00  1.00      C8    
ATOM    393  ND  B850B 302     108.627 -96.091 222.641  0.00  1.00      C8    
ATOM    394  MG  B850B 307     121.819 -95.353 236.313  0.00  1.00      C8    
ATOM    395  NB  B850B 307     121.829 -97.018 234.971  0.00  1.00      C8    
ATOM    396  ND  B850B 307     121.724 -93.564 237.288  0.00  1.00      C8    
ATOM    397  MG  B850B 301     112.233 -86.273 225.225  0.00  1.00      C9    
ATOM    398  NB  B850B 301     111.408 -87.998 224.397  0.00  1.00      C9    
ATOM    399  ND  B850B 301     113.166 -84.576 225.917  0.00  1.00      C9    
ATOM    400  MG  B850B 302     113.266 -76.968 228.221  0.00  1.00      C9    
ATOM    401  NB  B850B 302     113.717 -74.949 228.628  0.00  1.00      C9    
ATOM    402  ND  B850B 302     112.251 -78.773 228.074  0.00  1.00      C9    
ATOM    403  MG  B850B 307     120.119 -75.937 244.922  0.00  1.00      C9    
ATOM    404  NB  B850B 307     121.382 -76.668 243.402  0.00  1.00      C9    
ATOM    405  ND  B850B 307     118.762 -74.960 246.144  0.00  1.00      C9    
ATOM    406  MG  B850B 301     148.757-131.930 177.149  0.00  1.00      C1    
ATOM    407  NB  B850B 301     148.824-133.280 175.593  0.00  1.00      C1    
ATOM    408  ND  B850B 301     149.008-130.500 178.545  0.00  1.00      C1    
ATOM    409  MG  B850B 302     145.787-125.680 184.296  0.00  1.00      C1    
ATOM    410  NB  B850B 302     145.459-124.110 185.611  0.00  1.00      C1    
ATOM    411  ND  B850B 302     145.853-127.270 183.029  0.00  1.00      C1    
ATOM    412  MG  B850B 307     151.882-129.310 200.708  0.00  1.00      C1    
ATOM    413  NB  B850B 307     153.520-128.920 199.466  0.00  1.00      C1    
ATOM    414  ND  B850B 307     150.211-129.620 201.803  0.00  1.00      C1    
ATOM    415  MG  B850B 301     138.499-124.280 189.524  0.00  1.00      C2    
ATOM    416  NB  B850B 301     139.774-124.700 187.908  0.00  1.00      C2    
ATOM    417  ND  B850B 301     137.382-123.620 191.148  0.00  1.00      C2    
ATOM    418  MG  B850B 302     131.196-123.550 195.516  0.00  1.00      C2    
ATOM    419  NB  B850B 302     129.894-122.730 196.890  0.00  1.00      C2    
ATOM    420  ND  B850B 302     132.273-124.620 194.026  0.00  1.00      C2    
ATOM    421  MG  B850B 307     133.865-130.410 212.388  0.00  1.00      C2    
ATOM    422  NB  B850B 307     135.220-128.960 211.759  0.00  1.00      C2    
ATOM    423  ND  B850B 307     132.334-131.710 212.760  0.00  1.00      C2    
ATOM    424  MG  B850B 301     123.362-127.090 197.805  0.00  1.00      C3    
ATOM    425  NB  B850B 301     124.997-126.380 196.745  0.00  1.00      C3    
ATOM    426  ND  B850B 301     121.792-127.440 199.118  0.00  1.00      C3    
ATOM    427  MG  B850B 302     115.006-130.910 200.654  0.00  1.00      C3    
ATOM    428  NB  B850B 302     113.085-131.380 201.275  0.00  1.00      C3    
ATOM    429  ND  B850B 302     116.799-130.840 199.644  0.00  1.00      C3    
ATOM    430  MG  B850B 307     115.082-142.790 214.674  0.00  1.00      C3    
ATOM    431  NB  B850B 307     115.606-140.780 215.005  0.00  1.00      C3    
ATOM    432  ND  B850B 307     114.417-144.580 213.947  0.00  1.00      C3    
ATOM    433  MG  B850B 301     109.495-137.990 198.045  0.00  1.00      C4    
ATOM    434  NB  B850B 301     110.739-136.370 197.985  0.00  1.00      C4    
ATOM    435  ND  B850B 301     108.092-139.440 198.231  0.00  1.00      C4    
ATOM    436  MG  B850B 302     103.404-145.450 196.135  0.00  1.00      C4    
ATOM    437  NB  B850B 302     101.810-146.820 195.935  0.00  1.00      C4    
ATOM    438  ND  B850B 302     105.198-144.440 195.893  0.00  1.00      C4    
ATOM    439  MG  B850B 307     106.135-160.300 205.966  0.00  1.00      C4    
ATOM    440  NB  B850B 307     105.444-158.570 206.914  0.00  1.00      C4    
ATOM    441  ND  B850B 307     106.696-161.780 204.595  0.00  1.00      C4    
ATOM    442  MG  B850B 301     103.575-152.630 190.282  0.00  1.00      C5    
ATOM    443  NB  B850B 301     103.713-150.830 191.234  0.00  1.00      C5    
ATOM    444  ND  B850B 301     103.082-154.470 189.471  0.00  1.00      C5    
ATOM    445  MG  B850B 302     103.796-160.420 184.271  0.00  1.00      C5    
ATOM    446  NB  B850B 302     103.277-161.990 182.998  0.00  1.00      C5    
ATOM    447  ND  B850B 302     104.642-158.780 185.188  0.00  1.00      C5    
ATOM    448  MG  B850B 307     110.822-175.850 190.383  0.00  1.00      C5    
ATOM    449  NB  B850B 307     108.936-175.300 191.118  0.00  1.00      C5    
ATOM    450  ND  B850B 307     112.596-176.240 189.500  0.00  1.00      C5    
ATOM    451  MG  B850B 301     109.020-163.600 177.959  0.00  1.00      C6    
ATOM    452  NB  B850B 301     108.116-162.470 179.446  0.00  1.00      C6    
ATOM    453  ND  B850B 301     109.741-165.020 176.505  0.00  1.00      C6    
ATOM    454  MG  B850B 302     114.367-167.180 170.791  0.00  1.00      C6    
ATOM    455  NB  B850B 302     115.117-167.770 168.912  0.00  1.00      C6    
ATOM    456  ND  B850B 302     113.894-166.160 172.497  0.00  1.00      C6    
ATOM    457  MG  B850B 307     126.006-180.710 175.639  0.00  1.00      C6    
ATOM    458  NB  B850B 307     124.003-181.180 175.540  0.00  1.00      C6    
ATOM    459  ND  B850B 307     127.967-179.960 175.409  0.00  1.00      C6    
ATOM    460  MG  B850B 301     122.593-166.780 166.275  0.00  1.00      C7    
ATOM    461  NB  B850B 301     120.719-166.490 167.202  0.00  1.00      C7    
ATOM    462  ND  B850B 301     124.342-167.380 165.371  0.00  1.00      C7    
ATOM    463  MG  B850B 302     131.332-165.440 161.297  0.00  1.00      C7    
ATOM    464  NB  B850B 302     132.953-165.400 159.986  0.00  1.00      C7    
ATOM    465  ND  B850B 302     129.874-165.090 162.655  0.00  1.00      C7    
ATOM    466  MG  B850B 307     145.302-173.460 169.246  0.00  1.00      C7    
ATOM    467  NB  B850B 307     143.884-174.640 168.254  0.00  1.00      C7    
ATOM    468  ND  B850B 307     146.601-172.000 170.066  0.00  1.00      C7    
ATOM    469  MG  B850B 301     137.977-159.260 161.491  0.00  1.00      C8    
ATOM    470  NB  B850B 301     136.160-160.320 161.623  0.00  1.00      C8    
ATOM    471  ND  B850B 301     139.925-158.640 161.038  0.00  1.00      C8    
ATOM    472  MG  B850B 302     145.223-153.430 160.922  0.00  1.00      C8    
ATOM    473  NB  B850B 302     146.859-152.410 160.146  0.00  1.00      C8    
ATOM    474  ND  B850B 302     143.552-154.190 161.927  0.00  1.00      C8    
ATOM    475  MG  B850B 307     159.411-157.570 171.854  0.00  1.00      C8    
ATOM    476  NB  B850B 307     158.947-158.850 170.200  0.00  1.00      C8    
ATOM    477  ND  B850B 307     159.725-156.080 173.210  0.00  1.00      C8    
ATOM    478  MG  B850B 301     148.676-145.530 165.777  0.00  1.00      C9    
ATOM    479  NB  B850B 301     147.508-146.940 164.793  0.00  1.00      C9    
ATOM    480  ND  B850B 301     149.915-144.110 166.600  0.00  1.00      C9    
ATOM    481  MG  B850B 302     151.337-137.330 170.510  0.00  1.00      C9    
ATOM    482  NB  B850B 302     152.082-135.510 171.254  0.00  1.00      C9    
ATOM    483  ND  B850B 302     150.126-138.990 170.196  0.00  1.00      C9    
ATOM    484  MG  B850B 307     161.741-140.870 184.871  0.00  1.00      C9    
ATOM    485  NB  B850B 307     162.555-141.260 182.968  0.00  1.00      C9    
ATOM    486  ND  B850B 307     160.796-140.160 186.573  0.00  1.00      C9    
ATOM    487  MG  B850B 301     220.371 145.921  32.583  0.00  1.00      C1    
ATOM    488  NB  B850B 301     220.741 145.176  30.703  0.00  1.00      C1    
ATOM    489  ND  B850B 301     219.884 146.942  34.250  0.00  1.00      C1    
ATOM    490  MG  B850B 302     218.274 146.926  42.256  0.00  1.00      C1    
ATOM    491  NB  B850B 302     217.556 147.434  44.134  0.00  1.00      C1    
ATOM    492  ND  B850B 302     219.000 146.186  40.507  0.00  1.00      C1    
ATOM    493  MG  B850B 307     230.408 155.877  51.864  0.00  1.00      C1    
ATOM    494  NB  B850B 307     229.647 157.161  50.398  0.00  1.00      C1    
ATOM    495  ND  B850B 307     231.018 154.548  53.259  0.00  1.00      C1    
ATOM    496  MG  B850B 301     218.825 142.041  49.887  0.00  1.00      C2    
ATOM    497  NB  B850B 301     218.523 142.657  47.901  0.00  1.00      C2    
ATOM    498  ND  B850B 301     218.938 141.644  51.927  0.00  1.00      C2    
ATOM    499  MG  B850B 302     220.331 137.154  57.863  0.00  1.00      C2    
ATOM    500  NB  B850B 302     220.160 136.567  59.836  0.00  1.00      C2    
ATOM    501  ND  B850B 302     220.623 137.434  55.776  0.00  1.00      C2    
ATOM    502  MG  B850B 307     235.033 142.146  67.749  0.00  1.00      C2    
ATOM    503  NB  B850B 307     233.648 143.641  67.346  0.00  1.00      C2    
ATOM    504  ND  B850B 307     236.147 140.462  68.068  0.00  1.00      C2    
ATOM    505  MG  B850B 301     223.551 129.546  61.162  0.00  1.00      C3    
ATOM    506  NB  B850B 301     222.611 130.968  59.982  0.00  1.00      C3    
ATOM    507  ND  B850B 301     224.324 128.353  62.676  0.00  1.00      C3    
ATOM    508  MG  B850B 302     227.233 121.527  64.993  0.00  1.00      C3    
ATOM    509  NB  B850B 302     227.710 119.793  66.023  0.00  1.00      C3    
ATOM    510  ND  B850B 302     226.877 122.924  63.524  0.00  1.00      C3    
ATOM    511  MG  B850B 307     244.466 121.915  71.351  0.00  1.00      C3    
ATOM    512  NB  B850B 307     242.981 123.068  72.291  0.00  1.00      C3    
ATOM    513  ND  B850B 307     245.549 120.590  70.232  0.00  1.00      C3    
ATOM    514  MG  B850B 301     231.286 113.712  61.877  0.00  1.00      C4    
ATOM    515  NB  B850B 301     230.029 115.307  62.055  0.00  1.00      C4    
ATOM    516  ND  B850B 301     232.452 112.051  61.930  0.00  1.00      C4    
ATOM    517  MG  B850B 302     235.953 105.439  59.384  0.00  1.00      C4    
ATOM    518  NB  B850B 302     236.834 103.522  59.225  0.00  1.00      C4    
ATOM    519  ND  B850B 302     235.192 107.314  58.944  0.00  1.00      C4    
ATOM    520  MG  B850B 307     253.940 106.279  60.026  0.00  1.00      C4    
ATOM    521  NB  B850B 307     252.858 106.399  61.806  0.00  1.00      C4    
ATOM    522  ND  B850B 307     254.584 105.995  58.051  0.00  1.00      C4    
ATOM    523  MG  B850B 301     239.154 101.942  51.425  0.00  1.00      C5    
ATOM    524  NB  B850B 301     238.117 102.845  52.927  0.00  1.00      C5    
ATOM    525  ND  B850B 301     240.259 100.737  50.152  0.00  1.00      C5    
ATOM    526  MG  B850B 302     242.809  98.269  43.051  0.00  1.00      C5    
ATOM    527  NB  B850B 302     243.444  96.996  41.526  0.00  1.00      C5    
ATOM    528  ND  B850B 302     241.968  99.770  44.195  0.00  1.00      C5    
ATOM    529  MG  B850B 307     259.937 101.888  38.779  0.00  1.00      C5    
ATOM    530  NB  B850B 307     259.609 100.512  40.327  0.00  1.00      C5    
ATOM    531  ND  B850B 307     260.043 103.166  37.219  0.00  1.00      C5    
ATOM    532  MG  B850B 301     242.981 100.450  34.539  0.00  1.00      C6    
ATOM    533  NB  B850B 301     242.650 100.348  36.587  0.00  1.00      C6    
ATOM    534  ND  B850B 301     243.545 100.311  32.465  0.00  1.00      C6    
ATOM    535  MG  B850B 302     243.072 102.400  25.107  0.00  1.00      C6    
ATOM    536  NB  B850B 302     242.723 102.411  23.027  0.00  1.00      C6    
ATOM    537  ND  B850B 302     243.003 102.719  27.125  0.00  1.00      C6    
ATOM    538  MG  B850B 307     258.502 110.468  18.883  0.00  1.00      C6    
ATOM    539  NB  B850B 307     258.609 108.465  19.352  0.00  1.00      C6    
ATOM    540  ND  B850B 307     257.992 112.422  18.277  0.00  1.00      C6    
ATOM    541  MG  B850B 301     241.456 108.859  18.483  0.00  1.00      C7    
ATOM    542  NB  B850B 301     241.448 107.471  20.072  0.00  1.00      C7    
ATOM    543  ND  B850B 301     241.725 110.050  16.826  0.00  1.00      C7    
ATOM    544  MG  B850B 302     238.871 115.938  11.690  0.00  1.00      C7    
ATOM    545  NB  B850B 302     238.372 117.087  10.023  0.00  1.00      C7    
ATOM    546  ND  B850B 302     239.074 115.066  13.506  0.00  1.00      C7    
ATOM    547  MG  B850B 307     251.441 128.579   9.509  0.00  1.00      C7    
ATOM    548  NB  B850B 307     251.780 126.666   8.717  0.00  1.00      C7    
ATOM    549  ND  B850B 307     250.770 130.415  10.320  0.00  1.00      C7    
ATOM    550  MG  B850B 301     234.498 123.889  12.016  0.00  1.00      C8    
ATOM    551  NB  B850B 301     235.252 121.946  12.348  0.00  1.00      C8    
ATOM    552  ND  B850B 301     233.976 125.736  11.180  0.00  1.00      C8    
ATOM    553  MG  B850B 302     230.119 132.082  11.335  0.00  1.00      C8    
ATOM    554  NB  B850B 302     229.050 133.674  10.526  0.00  1.00      C8    
ATOM    555  ND  B850B 302     231.066 130.598  12.463  0.00  1.00      C8    
ATOM    556  MG  B850B 307     240.911 146.848  13.188  0.00  1.00      C8    
ATOM    557  NB  B850B 307     241.108 145.608  11.456  0.00  1.00      C8    
ATOM    558  ND  B850B 307     240.359 147.933  14.825  0.00  1.00      C8    
ATOM    559  MG  B850B 301     226.236 138.850  17.427  0.00  1.00      C9    
ATOM    560  NB  B850B 301     226.808 137.102  16.448  0.00  1.00      C9    
ATOM    561  ND  B850B 301     225.590 140.621  18.248  0.00  1.00      C9    
ATOM    562  MG  B850B 302     221.948 144.943  23.840  0.00  1.00      C9    
ATOM    563  NB  B850B 302     220.854 146.357  24.957  0.00  1.00      C9    
ATOM    564  ND  B850B 302     223.057 143.266  23.324  0.00  1.00      C9    
ATOM    565  MG  B850B 307     233.490 157.330  30.190  0.00  1.00      C9    
ATOM    566  NB  B850B 307     232.964 157.453  28.153  0.00  1.00      C9    
ATOM    567  ND  B850B 307     233.628 157.125  32.246  0.00  1.00      C9    
ATOM    568  MG  B850B 301     197.447-143.260 106.805  0.00  1.00      C1    
ATOM    569  NB  B850B 301     197.277-144.230 104.998  0.00  1.00      C1    
ATOM    570  ND  B850B 301     197.881-142.130 108.417  0.00  1.00      C1    
ATOM    571  MG  B850B 302     195.647-139.130 115.674  0.00  1.00      C1    
ATOM    572  NB  B850B 302     195.488-137.930 117.360  0.00  1.00      C1    
ATOM    573  ND  B850B 302     195.565-140.390 114.083  0.00  1.00      C1    
ATOM    574  MG  B850B 307     205.695-145.190 129.164  0.00  1.00      C1    
ATOM    575  NB  B850B 307     206.956-144.320 127.740  0.00  1.00      C1    
ATOM    576  ND  B850B 307     204.360-145.950 130.475  0.00  1.00      C1    
ATOM    577  MG  B850B 301     189.673-139.910 122.464  0.00  1.00      C2    
ATOM    578  NB  B850B 301     190.572-139.790 120.569  0.00  1.00      C2    
ATOM    579  ND  B850B 301     188.905-139.760 124.393  0.00  1.00      C2    
ATOM    580  MG  B850B 302     183.924-141.490 129.827  0.00  1.00      C2    
ATOM    581  NB  B850B 302     182.906-141.170 131.594  0.00  1.00      C2    
ATOM    582  ND  B850B 302     184.721-142.060 127.939  0.00  1.00      C2    
ATOM    583  MG  B850B 307     191.063-151.260 143.699  0.00  1.00      C2    
ATOM    584  NB  B850B 307     192.094-149.540 143.163  0.00  1.00      C2    
ATOM    585  ND  B850B 307     189.788-152.820 144.060  0.00  1.00      C2    
ATOM    586  MG  B850B 301     177.200-146.520 132.777  0.00  1.00      C3    
ATOM    587  NB  B850B 301     178.471-145.380 131.600  0.00  1.00      C3    
ATOM    588  ND  B850B 301     176.017-147.360 134.262  0.00  1.00      C3    
ATOM    589  MG  B850B 302     170.128-152.010 136.298  0.00  1.00      C3    
ATOM    590  NB  B850B 302     168.455-152.860 137.172  0.00  1.00      C3    
ATOM    591  ND  B850B 302     171.622-151.460 134.989  0.00  1.00      C3    
ATOM    592  MG  B850B 307     174.563-166.400 146.813  0.00  1.00      C3    
ATOM    593  NB  B850B 307     174.959-164.450 147.492  0.00  1.00      C3    
ATOM    594  ND  B850B 307     173.917-168.080 145.837  0.00  1.00      C3    
ATOM    595  MG  B850B 301     164.847-159.090 133.287  0.00  1.00      C4    
ATOM    596  NB  B850B 301     165.887-157.340 133.354  0.00  1.00      C4    
ATOM    597  ND  B850B 301     163.667-160.740 133.410  0.00  1.00      C4    
ATOM    598  MG  B850B 302     159.202-166.790 130.967  0.00  1.00      C4    
ATOM    599  NB  B850B 302     157.742-168.310 130.780  0.00  1.00      C4    
ATOM    600  ND  B850B 302     160.790-165.510 130.606  0.00  1.00      C4    
ATOM    601  MG  B850B 307     165.514-182.810 136.259  0.00  1.00      C4    
ATOM    602  NB  B850B 307     164.904-181.440 137.706  0.00  1.00      C4    
ATOM    603  ND  B850B 307     165.877-183.880 134.492  0.00  1.00      C4    
ATOM    604  MG  B850B 301     158.680-172.490 123.684  0.00  1.00      C5    
ATOM    605  NB  B850B 301     158.867-170.930 124.982  0.00  1.00      C5    
ATOM    606  ND  B850B 301     158.186-174.170 122.582  0.00  1.00      C5    
ATOM    607  MG  B850B 302     158.227-178.750 116.095  0.00  1.00      C5    
ATOM    608  NB  B850B 302     157.576-180.080 114.624  0.00  1.00      C5    
ATOM    609  ND  B850B 302     159.105-177.220 117.181  0.00  1.00      C5    
ATOM    610  MG  B850B 307     167.888-193.940 116.836  0.00  1.00      C5    
ATOM    611  NB  B850B 307     166.181-193.830 118.050  0.00  1.00      C5    
ATOM    612  ND  B850B 307     169.437-193.880 115.542  0.00  1.00      C5    
ATOM    613  MG  B850B 301     162.118-179.760 108.280  0.00  1.00      C6    
ATOM    614  NB  B850B 301     161.481-179.100 110.144  0.00  1.00      C6    
ATOM    615  ND  B850B 301     162.610-180.730 106.418  0.00  1.00      C6    
ATOM    616  MG  B850B 302     165.965-180.960  99.532  0.00  1.00      C6    
ATOM    617  NB  B850B 302     166.310-181.040  97.453  0.00  1.00      C6    
ATOM    618  ND  B850B 302     165.808-180.400 101.490  0.00  1.00      C6    
ATOM    619  MG  B850B 307     179.621-193.390  98.574  0.00  1.00      C6    
ATOM    620  NB  B850B 307     177.703-194.110  98.780  0.00  1.00      C6    
ATOM    621  ND  B850B 307     181.397-192.350  98.127  0.00  1.00      C6    
ATOM    622  MG  B850B 301     172.844-178.460  93.649  0.00  1.00      C7    
ATOM    623  NB  B850B 301     171.218-178.640  94.982  0.00  1.00      C7    
ATOM    624  ND  B850B 301     174.384-178.600  92.291  0.00  1.00      C7    
ATOM    625  MG  B850B 302     180.026-174.870  87.442  0.00  1.00      C7    
ATOM    626  NB  B850B 302     181.287-174.330  85.874  0.00  1.00      C7    
ATOM    627  ND  B850B 302     178.896-175.020  89.115  0.00  1.00      C7    
ATOM    628  MG  B850B 307     196.144-182.280  90.247  0.00  1.00      C7    
ATOM    629  NB  B850B 307     194.652-183.430  89.317  0.00  1.00      C7    
ATOM    630  ND  B850B 307     197.457-180.860  91.101  0.00  1.00      C7    
ATOM    631  MG  B850B 301     185.928-167.980  87.717  0.00  1.00      C8    
ATOM    632  NB  B850B 301     184.298-169.300  87.965  0.00  1.00      C8    
ATOM    633  ND  B850B 301     187.650-167.000  87.033  0.00  1.00      C8    
ATOM    634  MG  B850B 302     192.268-161.190  87.060  0.00  1.00      C8    
ATOM    635  NB  B850B 302     193.576-159.800  86.228  0.00  1.00      C8    
ATOM    636  ND  B850B 302     190.953-162.360  88.180  0.00  1.00      C8    
ATOM    637  MG  B850B 307     208.927-165.440  93.564  0.00  1.00      C8    
ATOM    638  NB  B850B 307     208.214-166.390  91.789  0.00  1.00      C8    
ATOM    639  ND  B850B 307     209.407-164.230  95.139  0.00  1.00      C8    
ATOM    640  MG  B850B 301     195.999-154.050  92.823  0.00  1.00      C9    
ATOM    641  NB  B850B 301     194.772-155.390  91.795  0.00  1.00      C9    
ATOM    642  ND  B850B 301     197.257-152.670  93.685  0.00  1.00      C9    
ATOM    643  MG  B850B 302     198.909-146.730  98.700  0.00  1.00      C9    
ATOM    644  NB  B850B 302     199.633-145.010  99.683  0.00  1.00      C9    
ATOM    645  ND  B850B 302     197.818-148.440  98.260  0.00  1.00      C9    
ATOM    646  MG  B850B 307     212.644-151.650 109.381  0.00  1.00      C9    
ATOM    647  NB  B850B 307     213.028-151.520 107.314  0.00  1.00      C9    
ATOM    648  ND  B850B 307     212.058-151.460 111.359  0.00  1.00      C9    
ATOM    649  MG  B850B 301     215.694-154.640  21.905  0.00  1.00      C1    
ATOM    650  NB  B850B 301     215.073-155.200  20.028  0.00  1.00      C1    
ATOM    651  ND  B850B 301     216.526-153.860  23.569  0.00  1.00      C1    
ATOM    652  MG  B850B 302     216.182-152.580  31.626  0.00  1.00      C1    
ATOM    653  NB  B850B 302     216.458-151.780  33.519  0.00  1.00      C1    
ATOM    654  ND  B850B 302     215.695-153.470  29.866  0.00  1.00      C1    
ATOM    655  MG  B850B 307     229.153-160.970  40.623  0.00  1.00      C1    
ATOM    656  NB  B850B 307     230.037-159.770  39.161  0.00  1.00      C1    
ATOM    657  ND  B850B 307     228.171-162.050  42.020  0.00  1.00      C1    
ATOM    658  MG  B850B 301     212.048-155.040  39.324  0.00  1.00      C2    
ATOM    659  NB  B850B 301     212.455-154.480  37.339  0.00  1.00      C2    
ATOM    660  ND  B850B 301     211.780-155.340  41.366  0.00  1.00      C2    
ATOM    661  MG  B850B 302     208.262-158.400  47.333  0.00  1.00      C2    
ATOM    662  NB  B850B 302     207.713-158.500  49.321  0.00  1.00      C2    
ATOM    663  ND  B850B 302     208.563-158.520  45.231  0.00  1.00      C2    
ATOM    664  MG  B850B 307     218.457-170.610  56.590  0.00  1.00      C2    
ATOM    665  NB  B850B 307     219.348-168.780  56.208  0.00  1.00      C2    
ATOM    666  ND  B850B 307     217.290-172.260  56.902  0.00  1.00      C2    
ATOM    667  MG  B850B 301     202.402-164.210  50.658  0.00  1.00      C3    
ATOM    668  NB  B850B 301     203.360-162.790  49.486  0.00  1.00      C3    
ATOM    669  ND  B850B 301     201.609-165.390  52.166  0.00  1.00      C3    
ATOM    670  MG  B850B 302     196.338-170.610  54.507  0.00  1.00      C3    
ATOM    671  NB  B850B 302     194.919-171.700  55.552  0.00  1.00      C3    
ATOM    672  ND  B850B 302     197.472-169.740  53.025  0.00  1.00      C3    
ATOM    673  MG  B850B 307     203.025-186.730  60.236  0.00  1.00      C3    
ATOM    674  NB  B850B 307     203.602-184.960  61.207  0.00  1.00      C3    
ATOM    675  ND  B850B 307     202.138-188.190  59.105  0.00  1.00      C3    
ATOM    676  MG  B850B 301     190.385-177.100  51.397  0.00  1.00      C4    
ATOM    677  NB  B850B 301     191.433-175.360  51.590  0.00  1.00      C4    
ATOM    678  ND  B850B 301     189.250-178.780  51.440  0.00  1.00      C4    
ATOM    679  MG  B850B 302     184.241-184.340  48.896  0.00  1.00      C4    
ATOM    680  NB  B850B 302     182.759-185.840  48.743  0.00  1.00      C4    
ATOM    681  ND  B850B 302     185.708-182.950  48.449  0.00  1.00      C4    
ATOM    682  MG  B850B 307     191.445-200.850  48.879  0.00  1.00      C4    
ATOM    683  NB  B850B 307     191.227-199.850  50.695  0.00  1.00      C4    
ATOM    684  ND  B850B 307     191.348-201.500  46.888  0.00  1.00      C4    
ATOM    685  MG  B850B 301     181.871-188.360  40.897  0.00  1.00      C5    
ATOM    686  NB  B850B 301     182.392-187.110  42.417  0.00  1.00      C5    
ATOM    687  ND  B850B 301     181.099-189.790  39.608  0.00  1.00      C5    
ATOM    688  MG  B850B 302     179.485-192.860  32.468  0.00  1.00      C5    
ATOM    689  NB  B850B 302     178.475-193.870  30.946  0.00  1.00      C5    
ATOM    690  ND  B850B 302     180.623-191.570  33.613  0.00  1.00      C5    
ATOM    691  MG  B850B 307     188.828-207.450  27.519  0.00  1.00      C5    
ATOM    692  NB  B850B 307     187.474-207.680  29.103  0.00  1.00      C5    
ATOM    693  ND  B850B 307     190.013-207.050  25.932  0.00  1.00      C5    
ATOM    694  MG  B850B 301     181.324-192.020  23.916  0.00  1.00      C6    
ATOM    695  NB  B850B 301     181.174-191.800  25.976  0.00  1.00      C6    
ATOM    696  ND  B850B 301     181.331-192.540  21.826  0.00  1.00      C6    
ATOM    697  MG  B850B 302     182.890-191.160  14.451  0.00  1.00      C6    
ATOM    698  NB  B850B 302     182.713-190.770  12.386  0.00  1.00      C6    
ATOM    699  ND  B850B 302     183.225-191.030  16.464  0.00  1.00      C6    
ATOM    700  MG  B850B 307     195.726-202.520   7.528  0.00  1.00      C6    
ATOM    701  NB  B850B 307     193.907-203.350   8.030  0.00  1.00      C6    
ATOM    702  ND  B850B 307     197.351-201.330   6.903  0.00  1.00      C6    
ATOM    703  MG  B850B 301     188.147-187.170   7.768  0.00  1.00      C7    
ATOM    704  NB  B850B 301     186.896-187.700   9.382  0.00  1.00      C7    
ATOM    705  ND  B850B 301     189.304-186.950   6.080  0.00  1.00      C7    
ATOM    706  MG  B850B 302     193.632-182.050   0.938  0.00  1.00      C7    
ATOM    707  NB  B850B 302     194.477-181.130  -0.732  0.00  1.00      C7    
ATOM    708  ND  B850B 302     192.945-182.600   2.762  0.00  1.00      C7    
ATOM    709  MG  B850B 307     209.845-189.220  -1.931  0.00  1.00      C7    
ATOM    710  NB  B850B 307     208.155-190.200  -2.698  0.00  1.00      C7    
ATOM    711  ND  B850B 307     211.346-187.960  -1.132  0.00  1.00      C7    
ATOM    712  MG  B850B 301     199.513-175.140   1.269  0.00  1.00      C8    
ATOM    713  NB  B850B 301     197.976-176.540   1.611  0.00  1.00      C8    
ATOM    714  ND  B850B 301     201.027-173.970   0.417  0.00  1.00      C8    
ATOM    715  MG  B850B 302     205.587-168.110   0.590  0.00  1.00      C8    
ATOM    716  NB  B850B 302     206.669-166.520  -0.211  0.00  1.00      C8    
ATOM    717  ND  B850B 302     204.572-169.550   1.711  0.00  1.00      C8    
ATOM    718  MG  B850B 307     223.275-172.970   1.774  0.00  1.00      C8    
ATOM    719  NB  B850B 307     222.135-173.550   0.061  0.00  1.00      C8    
ATOM    720  ND  B850B 307     224.143-172.110   3.409  0.00  1.00      C8    
ATOM    721  MG  B850B 301     210.714-162.230   6.687  0.00  1.00      C9    
ATOM    722  NB  B850B 301     209.255-163.360   5.721  0.00  1.00      C9    
ATOM    723  ND  B850B 301     212.163-161.020   7.496  0.00  1.00      C9    
ATOM    724  MG  B850B 302     215.075-156.230  13.132  0.00  1.00      C9    
ATOM    725  NB  B850B 302     216.041-154.730  14.260  0.00  1.00      C9    
ATOM    726  ND  B850B 302     213.887-157.850  12.608  0.00  1.00      C9    
ATOM    727  MG  B850B 307     230.945-162.760  18.828  0.00  1.00      C9    
ATOM    728  NB  B850B 307     230.811-162.170  16.810  0.00  1.00      C9    
ATOM    729  ND  B850B 307     230.866-163.010  20.882  0.00  1.00      C9    
ATOM    730  MG  B850B 301     198.602-164.710 -65.908  0.00  1.00      C1    
ATOM    731  NB  B850B 301     197.512-164.790 -67.649  0.00  1.00      C1    
ATOM    732  ND  B850B 301     199.867-164.380 -64.375  0.00  1.00      C1    
ATOM    733  MG  B850B 302     201.518-165.000 -56.401  0.00  1.00      C1    
ATOM    734  NB  B850B 302     202.301-164.670 -54.508  0.00  1.00      C1    
ATOM    735  ND  B850B 302     200.554-165.440 -58.136  0.00  1.00      C1    
ATOM    736  MG  B850B 307     215.321-175.810 -52.914  0.00  1.00      C1    
ATOM    737  NB  B850B 307     215.959-174.340 -54.253  0.00  1.00      C1    
ATOM    738  ND  B850B 307     214.586-177.150 -51.584  0.00  1.00      C1    
ATOM    739  MG  B850B 301     199.049-169.000 -48.638  0.00  1.00      C2    
ATOM    740  NB  B850B 301     199.040-168.020 -50.494  0.00  1.00      C2    
ATOM    741  ND  B850B 301     199.230-169.760 -46.707  0.00  1.00      C2    
ATOM    742  MG  B850B 302     196.899-173.970 -40.861  0.00  1.00      C2    
ATOM    743  NB  B850B 302     196.815-174.510 -38.869  0.00  1.00      C2    
ATOM    744  ND  B850B 302     196.694-173.610 -42.946  0.00  1.00      C2    
ATOM    745  MG  B850B 307     207.697-188.430 -37.266  0.00  1.00      C2    
ATOM    746  NB  B850B 307     208.653-186.600 -37.450  0.00  1.00      C2    
ATOM    747  ND  B850B 307     206.476-190.060 -37.039  0.00  1.00      C2    
ATOM    748  MG  B850B 301     191.419-180.130 -37.524  0.00  1.00      C3    
ATOM    749  NB  B850B 301     192.216-178.520 -38.563  0.00  1.00      C3    
ATOM    750  ND  B850B 301     190.882-181.600 -36.159  0.00  1.00      C3    
ATOM    751  MG  B850B 302     185.805-186.980 -33.770  0.00  1.00      C3    
ATOM    752  NB  B850B 302     184.566-188.220 -32.668  0.00  1.00      C3    
ATOM    753  ND  B850B 302     186.647-185.840 -35.263  0.00  1.00      C3    
ATOM    754  MG  B850B 307     192.010-204.270 -33.485  0.00  1.00      C3    
ATOM    755  NB  B850B 307     192.967-202.800 -32.328  0.00  1.00      C3    
ATOM    756  ND  B850B 307     190.747-205.380 -34.648  0.00  1.00      C3    
ATOM    757  MG  B850B 301     178.686-192.300 -36.637  0.00  1.00      C4    
ATOM    758  NB  B850B 301     179.916-190.700 -36.339  0.00  1.00      C4    
ATOM    759  ND  B850B 301     177.431-193.900 -36.679  0.00  1.00      C4    
ATOM    760  MG  B850B 302     171.448-198.490 -39.044  0.00  1.00      C4    
ATOM    761  NB  B850B 302     169.830-199.850 -39.146  0.00  1.00      C4    
ATOM    762  ND  B850B 302     172.902-197.090 -39.529  0.00  1.00      C4    
ATOM    763  MG  B850B 307     176.788-214.840 -44.399  0.00  1.00      C4    
ATOM    764  NB  B850B 307     177.095-214.280 -42.413  0.00  1.00      C4    
ATOM    765  ND  B850B 307     176.172-215.000 -46.397  0.00  1.00      C4    
ATOM    766  MG  B850B 301     166.912-200.430 -46.884  0.00  1.00      C5    
ATOM    767  NB  B850B 301     167.890-199.590 -45.306  0.00  1.00      C5    
ATOM    768  ND  B850B 301     165.727-201.480 -48.219  0.00  1.00      C5    
ATOM    769  MG  B850B 302     162.216-202.730 -55.227  0.00  1.00      C5    
ATOM    770  NB  B850B 302     160.788-203.310 -56.633  0.00  1.00      C5    
ATOM    771  ND  B850B 302     163.709-201.800 -54.148  0.00  1.00      C5    
ATOM    772  MG  B850B 307     168.680-216.160 -65.356  0.00  1.00      C5    
ATOM    773  NB  B850B 307     167.712-216.690 -63.573  0.00  1.00      C5    
ATOM    774  ND  B850B 307     169.500-215.460 -67.062  0.00  1.00      C5    
ATOM    775  MG  B850B 301     162.107-200.000 -63.580  0.00  1.00      C6    
ATOM    776  NB  B850B 301     162.458-200.260 -61.549  0.00  1.00      C6    
ATOM    777  ND  B850B 301     161.581-200.020 -65.667  0.00  1.00      C6    
ATOM    778  MG  B850B 302     161.526-197.030 -72.722  0.00  1.00      C6    
ATOM    779  NB  B850B 302     160.917-196.160 -74.547  0.00  1.00      C6    
ATOM    780  ND  B850B 302     162.327-197.390 -70.877  0.00  1.00      C6    
ATOM    781  MG  B850B 307     171.234-207.010 -84.883  0.00  1.00      C6    
ATOM    782  NB  B850B 307     169.508-207.860 -84.138  0.00  1.00      C6    
ATOM    783  ND  B850B 307     172.781-205.780 -85.619  0.00  1.00      C6    
ATOM    784  MG  B850B 301     165.468-191.820 -79.475  0.00  1.00      C7    
ATOM    785  NB  B850B 301     164.576-192.660 -77.755  0.00  1.00      C7    
ATOM    786  ND  B850B 301     166.220-191.270 -81.308  0.00  1.00      C7    
ATOM    787  MG  B850B 302     169.708-185.500 -86.178  0.00  1.00      C7    
ATOM    788  NB  B850B 302     170.232-184.250 -87.765  0.00  1.00      C7    
ATOM    789  ND  B850B 302     169.410-186.420 -84.404  0.00  1.00      C7    
ATOM    790  MG  B850B 307     184.034-192.500 -94.439  0.00  1.00      C7    
ATOM    791  NB  B850B 307     182.125-193.200 -94.957  0.00  1.00      C7    
ATOM    792  ND  B850B 307     185.796-191.530 -93.783  0.00  1.00      C7    
ATOM    793  MG  B850B 301     176.159-179.110 -85.827  0.00  1.00      C8    
ATOM    794  NB  B850B 301     174.611-180.490 -85.428  0.00  1.00      C8    
ATOM    795  ND  B850B 301     177.544-177.850 -86.755  0.00  1.00      C8    
ATOM    796  MG  B850B 302     182.576-172.390 -86.454  0.00  1.00      C8    
ATOM    797  NB  B850B 302     183.595-170.710 -87.136  0.00  1.00      C8    
ATOM    798  ND  B850B 302     181.709-174.010 -85.456  0.00  1.00      C8    
ATOM    799  MG  B850B 307     199.492-178.160 -90.752  0.00  1.00      C8    
ATOM    800  NB  B850B 307     197.936-178.280 -92.214  0.00  1.00      C8    
ATOM    801  ND  B850B 307     200.793-177.750 -89.236  0.00  1.00      C8    
ATOM    802  MG  B850B 301     189.524-168.330 -80.693  0.00  1.00      C9    
ATOM    803  NB  B850B 301     187.777-169.140 -81.489  0.00  1.00      C9    
ATOM    804  ND  B850B 301     191.233-167.400 -80.024  0.00  1.00      C9    
ATOM    805  MG  B850B 302     195.824-164.180 -74.386  0.00  1.00      C9    
ATOM    806  NB  B850B 302     197.166-163.030 -73.236  0.00  1.00      C9    
ATOM    807  ND  B850B 302     194.393-165.580 -74.936  0.00  1.00      C9    
ATOM    808  MG  B850B 307     211.856-172.550 -74.332  0.00  1.00      C9    
ATOM    809  NB  B850B 307     211.319-171.500 -76.078  0.00  1.00      C9    
ATOM    810  ND  B850B 307     212.227-173.270 -72.427  0.00  1.00      C9    
ATOM    811  MG  B850B 301     130.784-223.340 -62.702  0.00  1.00      C1    
ATOM    812  NB  B850B 301     129.741-223.060 -64.452  0.00  1.00      C1    
ATOM    813  ND  B850B 301     132.077-223.440 -61.160  0.00  1.00      C1    
ATOM    814  MG  B850B 302     133.377-224.500 -53.167  0.00  1.00      C1    
ATOM    815  NB  B850B 302     134.215-224.430 -51.270  0.00  1.00      C1    
ATOM    816  ND  B850B 302     132.330-224.600 -54.907  0.00  1.00      C1    
ATOM    817  MG  B850B 307     142.640-239.330 -49.464  0.00  1.00      C1    
ATOM    818  NB  B850B 307     143.750-238.180 -50.811  0.00  1.00      C1    
ATOM    819  ND  B850B 307     141.487-240.320 -48.129  0.00  1.00      C1    
ATOM    820  MG  B850B 301     129.649-227.330 -45.391  0.00  1.00      C2    
ATOM    821  NB  B850B 301     129.987-226.420 -47.256  0.00  1.00      C2    
ATOM    822  ND  B850B 301     129.551-228.080 -43.452  0.00  1.00      C2    
ATOM    823  MG  B850B 302     125.892-231.170 -37.589  0.00  1.00      C2    
ATOM    824  NB  B850B 302     125.619-231.630 -35.594  0.00  1.00      C2    
ATOM    825  ND  B850B 302     125.835-230.790 -39.680  0.00  1.00      C2    
ATOM    826  MG  B850B 307     131.085-248.410 -33.772  0.00  1.00      C2    
ATOM    827  NB  B850B 307     132.611-247.020 -33.964  0.00  1.00      C2    
ATOM    828  ND  B850B 307     129.382-249.520 -33.541  0.00  1.00      C2    
ATOM    829  MG  B850B 301     118.621-235.060 -34.246  0.00  1.00      C3    
ATOM    830  NB  B850B 301     119.924-233.830 -35.293  0.00  1.00      C3    
ATOM    831  ND  B850B 301     117.607-236.240 -32.873  0.00  1.00      C3    
ATOM    832  MG  B850B 302     110.986-239.540 -30.481  0.00  1.00      C3    
ATOM    833  NB  B850B 302     109.391-240.270 -29.379  0.00  1.00      C3    
ATOM    834  ND  B850B 302     112.175-238.770 -31.976  0.00  1.00      C3    
ATOM    835  MG  B850B 307     110.914-257.900 -29.988  0.00  1.00      C3    
ATOM    836  NB  B850B 307     112.310-256.840 -28.836  0.00  1.00      C3    
ATOM    837  ND  B850B 307     109.353-258.530 -31.153  0.00  1.00      C3    
ATOM    838  MG  B850B 301     102.493-242.140 -33.363  0.00  1.00      C4    
ATOM    839  NB  B850B 301     104.193-241.060 -33.069  0.00  1.00      C4    
ATOM    840  ND  B850B 301     100.769-243.210 -33.402  0.00  1.00      C4    
ATOM    841  MG  B850B 302      93.591-245.510 -35.778  0.00  1.00      C4    
ATOM    842  NB  B850B 302      91.606-246.240 -35.883  0.00  1.00      C4    
ATOM    843  ND  B850B 302      95.435-244.710 -36.263  0.00  1.00      C4    
ATOM    844  MG  B850B 307      93.056-262.770 -40.942  0.00  1.00      C4    
ATOM    845  NB  B850B 307      93.526-262.320 -38.958  0.00  1.00      C4    
ATOM    846  ND  B850B 307      92.431-262.730 -42.943  0.00  1.00      C4    
ATOM    847  MG  B850B 301      88.706-245.880 -43.640  0.00  1.00      C5    
ATOM    848  NB  B850B 301      89.902-245.410 -42.061  0.00  1.00      C5    
ATOM    849  ND  B850B 301      87.240-246.480 -44.976  0.00  1.00      C5    
ATOM    850  MG  B850B 302      83.549-246.530 -52.004  0.00  1.00      C5    
ATOM    851  NB  B850B 302      82.016-246.610 -53.417  0.00  1.00      C5    
ATOM    852  ND  B850B 302      85.266-246.150 -50.920  0.00  1.00      C5    
ATOM    853  MG  B850B 307      85.093-261.480 -61.956  0.00  1.00      C5    
ATOM    854  NB  B850B 307      83.993-261.620 -60.177  0.00  1.00      C5    
ATOM    855  ND  B850B 307      86.114-261.110 -63.661  0.00  1.00      C5    
ATOM    856  MG  B850B 301      84.423-244.020 -60.381  0.00  1.00      C6    
ATOM    857  NB  B850B 301      84.653-244.370 -58.345  0.00  1.00      C6    
ATOM    858  ND  B850B 301      83.933-243.890 -62.473  0.00  1.00      C6    
ATOM    859  MG  B850B 302      84.940-241.130 -69.554  0.00  1.00      C6    
ATOM    860  NB  B850B 302      84.671-240.130 -71.391  0.00  1.00      C6    
ATOM    861  ND  B850B 302      85.560-241.730 -67.698  0.00  1.00      C6    
ATOM    862  MG  B850B 307      90.719-253.970 -81.541  0.00  1.00      C6    
ATOM    863  NB  B850B 307      88.805-254.170 -80.803  0.00  1.00      C6    
ATOM    864  ND  B850B 307      92.597-253.350 -82.273  0.00  1.00      C6    
ATOM    865  MG  B850B 301      90.456-237.660 -76.318  0.00  1.00      C7    
ATOM    866  NB  B850B 301      89.324-238.130 -74.598  0.00  1.00      C7    
ATOM    867  ND  B850B 301      91.363-237.420 -78.149  0.00  1.00      C7    
ATOM    868  MG  B850B 302      96.637-233.240 -83.039  0.00  1.00      C7    
ATOM    869  NB  B850B 302      97.563-232.270 -84.633  0.00  1.00      C7    
ATOM    870  ND  B850B 302      96.030-233.990 -81.259  0.00  1.00      C7    
ATOM    871  MG  B850B 307     107.754-244.810 -91.112  0.00  1.00      C7    
ATOM    872  NB  B850B 307     105.723-244.820 -91.640  0.00  1.00      C7    
ATOM    873  ND  B850B 307     109.738-244.490 -90.449  0.00  1.00      C7    
ATOM    874  MG  B850B 301     104.876-229.440 -82.689  0.00  1.00      C8    
ATOM    875  NB  B850B 301     102.949-230.210 -82.291  0.00  1.00      C8    
ATOM    876  ND  B850B 301     106.615-228.730 -83.615  0.00  1.00      C8    
ATOM    877  MG  B850B 302     113.206-225.320 -83.319  0.00  1.00      C8    
ATOM    878  NB  B850B 302     114.741-224.100 -84.006  0.00  1.00      C8    
ATOM    879  ND  B850B 302     111.833-226.540 -82.313  0.00  1.00      C8    
ATOM    880  MG  B850B 307     127.158-236.560 -87.416  0.00  1.00      C8    
ATOM    881  NB  B850B 307     125.664-236.160 -88.891  0.00  1.00      C8    
ATOM    882  ND  B850B 307     128.515-236.600 -85.894  0.00  1.00      C8    
ATOM    883  MG  B850B 301     121.094-223.800 -77.533  0.00  1.00      C9    
ATOM    884  NB  B850B 301     119.180-223.980 -78.337  0.00  1.00      C9    
ATOM    885  ND  B850B 301     123.014-223.510 -76.858  0.00  1.00      C9    
ATOM    886  MG  B850B 302     128.397-221.990 -71.208  0.00  1.00      C9    
ATOM    887  NB  B850B 302     130.045-221.360 -70.057  0.00  1.00      C9    
ATOM    888  ND  B850B 302     126.577-222.820 -71.759  0.00  1.00      C9    
ATOM    889  MG  B850B 307     140.611-235.320 -70.940  0.00  1.00      C9    
ATOM    890  NB  B850B 307     140.473-234.170 -72.700  0.00  1.00      C9    
ATOM    891  ND  B850B 307     140.702-236.110 -69.025  0.00  1.00      C9    
ATOM    892  MG  B850B 301      49.605-244.540 -93.030  0.00  1.00      C1    
ATOM    893  NB  B850B 301      48.689-243.740 -94.685  0.00  1.00      C1    
ATOM    894  ND  B850B 301      50.809-245.240 -91.576  0.00  1.00      C1    
ATOM    895  MG  B850B 302      51.787-247.600 -83.819  0.00  1.00      C1    
ATOM    896  NB  B850B 302      52.620-248.040 -81.971  0.00  1.00      C1    
ATOM    897  ND  B850B 302      50.743-247.150 -85.505  0.00  1.00      C1    
ATOM    898  MG  B850B 307      55.717-264.970 -82.215  0.00  1.00      C1    
ATOM    899  NB  B850B 307      57.128-264.090 -83.483  0.00  1.00      C1    
ATOM    900  ND  B850B 307      54.320-265.680 -80.939  0.00  1.00      C1    
ATOM    901  MG  B850B 301      47.428-249.980 -76.219  0.00  1.00      C2    
ATOM    902  NB  B850B 301      48.022-249.010 -77.989  0.00  1.00      C2    
ATOM    903  ND  B850B 301      47.112-250.880 -74.371  0.00  1.00      C2    
ATOM    904  MG  B850B 302      42.709-253.300 -68.703  0.00  1.00      C2    
ATOM    905  NB  B850B 302      42.326-253.870 -66.758  0.00  1.00      C2    
ATOM    906  ND  B850B 302      42.757-252.670 -70.733  0.00  1.00      C2    
ATOM    907  MG  B850B 307      42.008-271.610 -67.044  0.00  1.00      C2    
ATOM    908  NB  B850B 307      43.905-270.770 -67.159  0.00  1.00      C2    
ATOM    909  ND  B850B 307      40.039-272.130 -66.850  0.00  1.00      C2    
ATOM    910  MG  B850B 301      34.606-254.980 -65.442  0.00  1.00      C3    
ATOM    911  NB  B850B 301      36.227-254.130 -66.413  0.00  1.00      C3    
ATOM    912  ND  B850B 301      33.277-255.930 -64.157  0.00  1.00      C3    
ATOM    913  MG  B850B 302      25.969-257.160 -61.809  0.00  1.00      C3    
ATOM    914  NB  B850B 302      24.236-257.460 -60.714  0.00  1.00      C3    
ATOM    915  ND  B850B 302      27.326-256.650 -63.269  0.00  1.00      C3    
ATOM    916  MG  B850B 307      19.887-274.430 -63.309  0.00  1.00      C3    
ATOM    917  NB  B850B 307      21.569-274.020 -62.119  0.00  1.00      C3    
ATOM    918  ND  B850B 307      18.194-274.370 -64.455  0.00  1.00      C3    
ATOM    919  MG  B850B 301      17.059-256.510 -64.528  0.00  1.00      C4    
ATOM    920  NB  B850B 301      19.024-256.070 -64.203  0.00  1.00      C4    
ATOM    921  ND  B850B 301      15.079-256.950 -64.596  0.00  1.00      C4    
ATOM    922  MG  B850B 302       7.516-256.500 -66.846  0.00  1.00      C4    
ATOM    923  NB  B850B 302       5.402-256.520 -66.930  0.00  1.00      C4    
ATOM    924  ND  B850B 302       9.517-256.280 -67.332  0.00  1.00      C4    
ATOM    925  MG  B850B 307       1.295-271.900 -73.819  0.00  1.00      C4    
ATOM    926  NB  B850B 307       1.908-271.870 -71.824  0.00  1.00      C4    
ATOM    927  ND  B850B 307       0.692-271.430 -75.770  0.00  1.00      C4    
ATOM    928  MG  B850B 301       2.689-254.320 -74.447  0.00  1.00      C5    
ATOM    929  NB  B850B 301       3.993-254.450 -72.889  0.00  1.00      C5    
ATOM    930  ND  B850B 301       1.092-254.250 -75.766  0.00  1.00      C5    
ATOM    931  MG  B850B 302      -2.496-252.270 -82.564  0.00  1.00      C5    
ATOM    932  NB  B850B 302      -3.985-251.680 -83.899  0.00  1.00      C5    
ATOM    933  ND  B850B 302      -0.735-252.600 -81.533  0.00  1.00      C5    
ATOM    934  MG  B850B 307      -6.051-265.610 -94.145  0.00  1.00      C5    
ATOM    935  NB  B850B 307      -7.118-265.600 -92.340  0.00  1.00      C5    
ATOM    936  ND  B850B 307      -4.988-265.400 -95.849  0.00  1.00      C5    
ATOM    937  MG  B850B 301      -0.945-249.200 -90.653  0.00  1.00      C6    
ATOM    938  NB  B850B 301      -0.817-249.840 -88.680  0.00  1.00      C6    
ATOM    939  ND  B850B 301      -1.388-248.670 -92.691  0.00  1.00      C6    
ATOM    940  MG  B850B 302       0.382-245.570 -99.472  0.00  1.00      C6    
ATOM    941  NB  B850B 302       0.435-244.320-101.170  0.00  1.00      C6    
ATOM    942  ND  B850B 302       0.795-246.540 -97.726  0.00  1.00      C6    
ATOM    943  MG  B850B 307       1.493-258.060-113.050  0.00  1.00      C6    
ATOM    944  NB  B850B 307      -0.370-257.710-112.240  0.00  1.00      C6    
ATOM    945  ND  B850B 307       3.461-258.000-113.810  0.00  1.00      C6    
ATOM    946  MG  B850B 301       6.652-243.290-106.080  0.00  1.00      C7    
ATOM    947  NB  B850B 301       5.451-243.570-104.370  0.00  1.00      C7    
ATOM    948  ND  B850B 301       7.566-243.140-107.920  0.00  1.00      C7    
ATOM    949  MG  B850B 302      13.861-240.350-112.590  0.00  1.00      C7    
ATOM    950  NB  B850B 302      15.037-239.540-114.110  0.00  1.00      C7    
ATOM    951  ND  B850B 302      13.063-241.070-110.870  0.00  1.00      C7    
ATOM    952  MG  B850B 307      20.477-253.850-122.410  0.00  1.00      C7    
ATOM    953  NB  B850B 307      18.549-253.140-122.840  0.00  1.00      C7    
ATOM    954  ND  B850B 307      22.464-254.270-121.820  0.00  1.00      C7    
ATOM    955  MG  B850B 301      22.894-239.490-112.240  0.00  1.00      C8    
ATOM    956  NB  B850B 301      20.828-239.630-111.830  0.00  1.00      C8    
ATOM    957  ND  B850B 301      24.758-239.280-113.170  0.00  1.00      C8    
ATOM    958  MG  B850B 302      32.107-238.250-112.830  0.00  1.00      C8    
ATOM    959  NB  B850B 302      33.951-237.520-113.460  0.00  1.00      C8    
ATOM    960  ND  B850B 302      30.423-239.070-111.900  0.00  1.00      C8    
ATOM    961  MG  B850B 307      41.554-252.840-118.820  0.00  1.00      C8    
ATOM    962  NB  B850B 307      40.258-251.800-120.160  0.00  1.00      C8    
ATOM    963  ND  B850B 307      42.841-253.500-117.380  0.00  1.00      C8    
ATOM    964  MG  B850B 301      40.123-240.070-107.320  0.00  1.00      C9    
ATOM    965  NB  B850B 301      38.248-239.520-108.040  0.00  1.00      C9    
ATOM    966  ND  B850B 301      42.041-240.500-106.710  0.00  1.00      C9    
ATOM    967  MG  B850B 302      47.692-241.490-101.210  0.00  1.00      C9    
ATOM    968  NB  B850B 302      49.470-241.570-100.080  0.00  1.00      C9    
ATOM    969  ND  B850B 302      45.693-241.620-101.750  0.00  1.00      C9    
ATOM    970  MG  B850B 307      54.863-257.990-103.000  0.00  1.00      C9    
ATOM    971  NB  B850B 307      55.089-256.660-104.610  0.00  1.00      C9    
ATOM    972  ND  B850B 307      54.714-258.990-101.190  0.00  1.00      C9    
ATOM    973  MG  B850B 301       7.949-211.990-160.970  0.00  1.00      C1    
ATOM    974  NB  B850B 301       7.229-210.600-162.290  0.00  1.00      C1    
ATOM    975  ND  B850B 301       8.976-213.290-159.810  0.00  1.00      C1    
ATOM    976  MG  B850B 302       9.337-217.920-153.090  0.00  1.00      C1    
ATOM    977  NB  B850B 302      10.036-219.010-151.480  0.00  1.00      C1    
ATOM    978  ND  B850B 302       8.430-216.820-154.550  0.00  1.00      C1    
ATOM    979  MG  B850B 307      10.107-235.420-156.680  0.00  1.00      C1    
ATOM    980  NB  B850B 307      11.681-234.470-157.680  0.00  1.00      C1    
ATOM    981  ND  B850B 307       8.577-236.210-155.620  0.00  1.00      C1    
ATOM    982  MG  B850B 301       4.448-221.580-146.380  0.00  1.00      C2    
ATOM    983  NB  B850B 301       5.245-220.270-147.810  0.00  1.00      C2    
ATOM    984  ND  B850B 301       3.934-222.910-144.860  0.00  1.00      C2    
ATOM    985  MG  B850B 302      -0.959-226.050-140.010  0.00  1.00      C2    
ATOM    986  NB  B850B 302      -1.484-227.090-138.300  0.00  1.00      C2    
ATOM    987  ND  B850B 302      -0.752-224.880-141.770  0.00  1.00      C2    
ATOM    988  MG  B850B 307      -4.916-243.640-143.690  0.00  1.00      C2    
ATOM    989  NB  B850B 307      -2.898-243.150-143.610  0.00  1.00      C2    
ATOM    990  ND  B850B 307      -6.948-243.840-143.590  0.00  1.00      C2    
ATOM    991  MG  B850B 301      -9.307-227.150-137.150  0.00  1.00      C3    
ATOM    992  NB  B850B 301      -7.539-226.360-137.870  0.00  1.00      C3    
ATOM    993  ND  B850B 301     -10.813-228.180-136.150  0.00  1.00      C3    
ATOM    994  MG  B850B 302     -18.276-228.740-134.050  0.00  1.00      C3    
ATOM    995  NB  B850B 302     -20.062-229.030-133.040  0.00  1.00      C3    
ATOM    996  ND  B850B 302     -16.816-228.070-135.340  0.00  1.00      C3    
ATOM    997  MG  B850B 307     -27.269-243.490-140.290  0.00  1.00      C3    
ATOM    998  NB  B850B 307     -25.569-243.740-139.080  0.00  1.00      C3    
ATOM    999  ND  B850B 307     -28.898-242.810-141.330  0.00  1.00      C3    
ATOM   1000  MG  B850B 301     -26.865-225.770-136.210  0.00  1.00      C4    
ATOM   1001  NB  B850B 301     -24.863-225.810-135.830  0.00  1.00      C4    
ATOM   1002  ND  B850B 301     -28.890-225.820-136.350  0.00  1.00      C4    
ATOM   1003  MG  B850B 302     -36.199-223.420-138.160  0.00  1.00      C4    
ATOM   1004  NB  B850B 302     -38.282-223.050-138.180  0.00  1.00      C4    
ATOM   1005  ND  B850B 302     -34.180-223.430-138.620  0.00  1.00      C4    
ATOM   1006  MG  B850B 307     -44.869-234.810-149.090  0.00  1.00      C4    
ATOM   1007  NB  B850B 307     -44.307-235.470-147.190  0.00  1.00      C4    
ATOM   1008  ND  B850B 307     -45.332-233.700-150.810  0.00  1.00      C4    
ATOM   1009  MG  B850B 301     -40.385-218.330-144.670  0.00  1.00      C5    
ATOM   1010  NB  B850B 301     -39.163-219.140-143.250  0.00  1.00      C5    
ATOM   1011  ND  B850B 301     -41.913-217.600-145.860  0.00  1.00      C5    
ATOM   1012  MG  B850B 302     -44.933-213.150-151.700  0.00  1.00      C5    
ATOM   1013  NB  B850B 302     -46.261-211.940-152.760  0.00  1.00      C5    
ATOM   1014  ND  B850B 302     -43.282-214.060-150.850  0.00  1.00      C5    
ATOM   1015  MG  B850B 307     -50.506-221.740-166.530  0.00  1.00      C5    
ATOM   1016  NB  B850B 307     -51.598-222.060-164.770  0.00  1.00      C5    
ATOM   1017  ND  B850B 307     -49.382-221.230-168.130  0.00  1.00      C5    
ATOM   1018  MG  B850B 301     -42.673-208.200-158.600  0.00  1.00      C6    
ATOM   1019  NB  B850B 301     -42.706-209.390-156.900  0.00  1.00      C6    
ATOM   1020  ND  B850B 301     -42.966-207.020-160.380  0.00  1.00      C6    
ATOM   1021  MG  B850B 302     -40.516-202.460-166.030  0.00  1.00      C6    
ATOM   1022  NB  B850B 302     -40.205-200.810-167.300  0.00  1.00      C6    
ATOM   1023  ND  B850B 302     -40.324-203.960-164.650  0.00  1.00      C6    
ATOM   1024  MG  B850B 307     -41.301-210.490-182.660  0.00  1.00      C6    
ATOM   1025  NB  B850B 307     -43.092-210.070-181.740  0.00  1.00      C6    
ATOM   1026  ND  B850B 307     -39.336-210.570-183.420  0.00  1.00      C6    
ATOM   1027  MG  B850B 301     -33.789-199.510-171.880  0.00  1.00      C7    
ATOM   1028  NB  B850B 301     -35.060-200.050-170.290  0.00  1.00      C7    
ATOM   1029  ND  B850B 301     -32.818-199.000-173.620  0.00  1.00      C7    
ATOM   1030  MG  B850B 302     -26.020-196.130-177.460  0.00  1.00      C7    
ATOM   1031  NB  B850B 302     -24.685-195.140-178.720  0.00  1.00      C7    
ATOM   1032  ND  B850B 302     -26.973-197.160-176.000  0.00  1.00      C7    
ATOM   1033  MG  B850B 307     -21.654-207.150-190.950  0.00  1.00      C7    
ATOM   1034  NB  B850B 307     -23.415-206.020-191.090  0.00  1.00      C7    
ATOM   1035  ND  B850B 307     -19.787-208.070-190.560  0.00  1.00      C7    
ATOM   1036  MG  B850B 301     -16.989-197.010-177.140  0.00  1.00      C8    
ATOM   1037  NB  B850B 301     -19.057-196.890-176.730  0.00  1.00      C8    
ATOM   1038  ND  B850B 301     -15.095-196.870-178.020  0.00  1.00      C8    
ATOM   1039  MG  B850B 302      -7.691-197.280-177.610  0.00  1.00      C8    
ATOM   1040  NB  B850B 302      -5.732-196.740-178.050  0.00  1.00      C8    
ATOM   1041  ND  B850B 302      -9.513-198.030-176.900  0.00  1.00      C8    
ATOM   1042  MG  B850B 307      -0.822-210.940-187.820  0.00  1.00      C8    
ATOM   1043  NB  B850B 307      -1.881-209.350-188.770  0.00  1.00      C8    
ATOM   1044  ND  B850B 307       0.296-212.200-186.660  0.00  1.00      C8    
ATOM   1045  MG  B850B 301      -0.254-202.000-173.090  0.00  1.00      C9    
ATOM   1046  NB  B850B 301      -1.985-200.940-173.560  0.00  1.00      C9    
ATOM   1047  ND  B850B 301       1.544-202.910-172.680  0.00  1.00      C9    
ATOM   1048  MG  B850B 302       6.799-206.420-167.860  0.00  1.00      C9    
ATOM   1049  NB  B850B 302       8.508-207.130-166.850  0.00  1.00      C9    
ATOM   1050  ND  B850B 302       4.822-206.040-168.360  0.00  1.00      C9    
ATOM   1051  MG  B850B 307      10.991-222.700-174.540  0.00  1.00      C9    
ATOM   1052  NB  B850B 307      11.487-221.020-175.710  0.00  1.00      C9    
ATOM   1053  ND  B850B 307      10.626-224.130-173.090  0.00  1.00      C9    
ATOM   1054  MG  B850B 301    -131.580 172.551 154.369  0.00  1.00      C1    
ATOM   1055  NB  B850B 301    -131.310 173.730 152.707  0.00  1.00      C1    
ATOM   1056  ND  B850B 301    -132.170 171.327 155.857  0.00  1.00      C1    
ATOM   1057  MG  B850B 302    -130.220 166.576 162.206  0.00  1.00      C1    
ATOM   1058  NB  B850B 302    -130.260 165.104 163.667  0.00  1.00      C1    
ATOM   1059  ND  B850B 302    -129.920 168.024 160.810  0.00  1.00      C1    
ATOM   1060  MG  B850B 307    -136.450 172.775 177.776  0.00  1.00      C1    
ATOM   1061  NB  B850B 307    -138.060 172.567 176.455  0.00  1.00      C1    
ATOM   1062  ND  B850B 307    -134.820 172.880 178.960  0.00  1.00      C1    
ATOM   1063  MG  B850B 301    -123.620 164.399 168.045  0.00  1.00      C2    
ATOM   1064  NB  B850B 301    -124.700 164.883 166.312  0.00  1.00      C2    
ATOM   1065  ND  B850B 301    -122.740 163.699 169.796  0.00  1.00      C2    
ATOM   1066  MG  B850B 302    -116.920 162.946 174.590  0.00  1.00      C2    
ATOM   1067  NB  B850B 302    -115.870 162.035 176.119  0.00  1.00      C2    
ATOM   1068  ND  B850B 302    -117.700 164.043 172.942  0.00  1.00      C2    
ATOM   1069  MG  B850B 307    -119.220 171.735 190.598  0.00  1.00      C2    
ATOM   1070  NB  B850B 307    -120.780 170.503 189.995  0.00  1.00      C2    
ATOM   1071  ND  B850B 307    -117.500 172.773 190.971  0.00  1.00      C2    
ATOM   1072  MG  B850B 301    -108.710 165.229 177.139  0.00  1.00      C3    
ATOM   1073  NB  B850B 301    -110.390 164.728 176.025  0.00  1.00      C3    
ATOM   1074  ND  B850B 301    -107.180 165.420 178.527  0.00  1.00      C3    
ATOM   1075  MG  B850B 302     -99.972 167.751 180.258  0.00  1.00      C3    
ATOM   1076  NB  B850B 302     -98.035 167.924 180.975  0.00  1.00      C3    
ATOM   1077  ND  B850B 302    -101.680 167.900 179.131  0.00  1.00      C3    
ATOM   1078  MG  B850B 307     -98.644 180.721 193.202  0.00  1.00      C3    
ATOM   1079  NB  B850B 307     -99.546 178.879 193.660  0.00  1.00      C3    
ATOM   1080  ND  B850B 307     -97.621 182.288 192.379  0.00  1.00      C3    
ATOM   1081  MG  B850B 301     -93.114 173.447 177.477  0.00  1.00      C4    
ATOM   1082  NB  B850B 301     -94.629 172.084 177.461  0.00  1.00      C4    
ATOM   1083  ND  B850B 301     -91.480 174.640 177.643  0.00  1.00      C4    
ATOM   1084  MG  B850B 302     -85.655 179.487 175.400  0.00  1.00      C4    
ATOM   1085  NB  B850B 302     -83.826 180.532 175.202  0.00  1.00      C4    
ATOM   1086  ND  B850B 302     -87.587 178.800 175.113  0.00  1.00      C4    
ATOM   1087  MG  B850B 307     -86.149 195.449 183.743  0.00  1.00      C4    
ATOM   1088  NB  B850B 307     -85.842 193.725 184.878  0.00  1.00      C4    
ATOM   1089  ND  B850B 307     -86.349 196.872 182.216  0.00  1.00      C4    
ATOM   1090  MG  B850B 301     -84.172 185.994 168.975  0.00  1.00      C5    
ATOM   1091  NB  B850B 301     -84.691 184.351 170.060  0.00  1.00      C5    
ATOM   1092  ND  B850B 301     -83.303 187.633 168.052  0.00  1.00      C5    
ATOM   1093  MG  B850B 302     -82.615 193.100 162.338  0.00  1.00      C5    
ATOM   1094  NB  B850B 302     -81.745 194.424 160.981  0.00  1.00      C5    
ATOM   1095  ND  B850B 302     -83.800 191.725 163.325  0.00  1.00      C5    
ATOM   1096  MG  B850B 307     -87.008 210.042 166.625  0.00  1.00      C5    
ATOM   1097  NB  B850B 307     -85.300 209.238 167.538  0.00  1.00      C5    
ATOM   1098  ND  B850B 307     -88.627 210.658 165.587  0.00  1.00      C5    
ATOM   1099  MG  B850B 301     -86.801 196.550 155.423  0.00  1.00      C6    
ATOM   1100  NB  B850B 301     -86.206 195.418 157.060  0.00  1.00      C6    
ATOM   1101  ND  B850B 301     -87.165 197.928 153.808  0.00  1.00      C6    
ATOM   1102  MG  B850B 302     -90.987 200.328 147.614  0.00  1.00      C6    
ATOM   1103  NB  B850B 302     -91.507 200.866 145.643  0.00  1.00      C6    
ATOM   1104  ND  B850B 302     -90.806 199.405 149.429  0.00  1.00      C6    
ATOM   1105  MG  B850B 307    -100.180 216.112 150.470  0.00  1.00      C6    
ATOM   1106  NB  B850B 307     -98.129 216.206 150.477  0.00  1.00      C6    
ATOM   1107  ND  B850B 307    -102.230 215.714 150.161  0.00  1.00      C6    
ATOM   1108  MG  B850B 301     -98.879 200.976 142.564  0.00  1.00      C7    
ATOM   1109  NB  B850B 301     -97.146 200.447 143.645  0.00  1.00      C7    
ATOM   1110  ND  B850B 301    -100.430 201.789 141.489  0.00  1.00      C7    
ATOM   1111  MG  B850B 302    -107.420 200.756 137.095  0.00  1.00      C7    
ATOM   1112  NB  B850B 302    -108.940 200.880 135.678  0.00  1.00      C7    
ATOM   1113  ND  B850B 302    -106.130 200.276 138.580  0.00  1.00      C7    
ATOM   1114  MG  B850B 307    -120.090 211.851 143.321  0.00  1.00      C7    
ATOM   1115  NB  B850B 307    -118.430 212.666 142.339  0.00  1.00      C7    
ATOM   1116  ND  B850B 307    -121.680 210.736 144.162  0.00  1.00      C7    
ATOM   1117  MG  B850B 301    -115.090 195.904 137.320  0.00  1.00      C8    
ATOM   1118  NB  B850B 301    -113.120 196.636 137.495  0.00  1.00      C8    
ATOM   1119  ND  B850B 301    -117.090 195.600 136.780  0.00  1.00      C8    
ATOM   1120  MG  B850B 302    -123.240 191.438 136.714  0.00  1.00      C8    
ATOM   1121  NB  B850B 302    -124.990 190.652 135.909  0.00  1.00      C8    
ATOM   1122  ND  B850B 302    -121.520 191.974 137.770  0.00  1.00      C8    
ATOM   1123  MG  B850B 307    -137.010 199.061 146.209  0.00  1.00      C8    
ATOM   1124  NB  B850B 307    -136.230 200.070 144.493  0.00  1.00      C8    
ATOM   1125  ND  B850B 307    -137.670 197.785 147.658  0.00  1.00      C8    
ATOM   1126  MG  B850B 301    -128.360 184.771 141.945  0.00  1.00      C9    
ATOM   1127  NB  B850B 301    -126.900 185.858 140.934  0.00  1.00      C9    
ATOM   1128  ND  B850B 301    -129.880 183.680 142.791  0.00  1.00      C9    
ATOM   1129  MG  B850B 302    -132.750 177.669 147.136  0.00  1.00      C9    
ATOM   1130  NB  B850B 302    -133.850 176.084 147.973  0.00  1.00      C9    
ATOM   1131  ND  B850B 302    -131.230 179.045 146.774  0.00  1.00      C9    
ATOM   1132  MG  B850B 307    -143.110 184.348 160.364  0.00  1.00      C9    
ATOM   1133  NB  B850B 307    -143.730 184.696 158.381  0.00  1.00      C9    
ATOM   1134  ND  B850B 307    -142.410 183.646 162.183  0.00  1.00      C9    
ATOM   1135  MG  B850B 301    -244.740  78.986  69.135  0.00  1.00      C1    
ATOM   1136  NB  B850B 301    -244.630  79.845  67.271  0.00  1.00      C1    
ATOM   1137  ND  B850B 301    -245.020  77.876  70.793  0.00  1.00      C1    
ATOM   1138  MG  B850B 302    -242.990  76.184  78.520  0.00  1.00      C1    
ATOM   1139  NB  B850B 302    -242.700  75.201  80.324  0.00  1.00      C1    
ATOM   1140  ND  B850B 302    -243.090  77.309  76.829  0.00  1.00      C1    
ATOM   1141  MG  B850B 307    -256.180  79.523  90.124  0.00  1.00      C1    
ATOM   1142  NB  B850B 307    -256.900  78.211  88.663  0.00  1.00      C1    
ATOM   1143  ND  B850B 307    -255.340  80.749  91.493  0.00  1.00      C1    
ATOM   1144  MG  B850B 301    -238.540  79.232  85.822  0.00  1.00      C2    
ATOM   1145  NB  B850B 301    -239.090  78.723  83.859  0.00  1.00      C2    
ATOM   1146  ND  B850B 301    -238.040  79.453  87.830  0.00  1.00      C2    
ATOM   1147  MG  B850B 302    -234.640  83.007  93.585  0.00  1.00      C2    
ATOM   1148  NB  B850B 302    -233.820  83.130  95.478  0.00  1.00      C2    
ATOM   1149  ND  B850B 302    -235.300  83.177  91.572  0.00  1.00      C2    
ATOM   1150  MG  B850B 307    -246.280  90.803 105.520  0.00  1.00      C2    
ATOM   1151  NB  B850B 307    -246.650  88.813 105.048  0.00  1.00      C2    
ATOM   1152  ND  B850B 307    -245.610  92.704 105.864  0.00  1.00      C2    
ATOM   1153  MG  B850B 301    -230.260  90.078  96.748  0.00  1.00      C3    
ATOM   1154  NB  B850B 301    -230.950  88.524  95.557  0.00  1.00      C3    
ATOM   1155  ND  B850B 301    -229.620  91.340  98.265  0.00  1.00      C3    
ATOM   1156  MG  B850B 302    -225.790  97.736 100.469  0.00  1.00      C3    
ATOM   1157  NB  B850B 302    -224.600  99.132 101.434  0.00  1.00      C3    
ATOM   1158  ND  B850B 302    -226.840  96.669  99.062  0.00  1.00      C3    
ATOM   1159  MG  B850B 307    -235.850 110.573 108.923  0.00  1.00      C3    
ATOM   1160  NB  B850B 307    -235.720 108.644 109.746  0.00  1.00      C3    
ATOM   1161  ND  B850B 307    -235.630 112.307 107.862  0.00  1.00      C3    
ATOM   1162  MG  B850B 301    -222.590 105.944  97.371  0.00  1.00      C4    
ATOM   1163  NB  B850B 301    -223.030 103.960  97.497  0.00  1.00      C4    
ATOM   1164  ND  B850B 301    -222.000 107.886  97.459  0.00  1.00      C4    
ATOM   1165  MG  B850B 302    -219.330 114.883  94.936  0.00  1.00      C4    
ATOM   1166  NB  B850B 302    -218.400 116.774  94.762  0.00  1.00      C4    
ATOM   1167  ND  B850B 302    -220.380 113.144  94.530  0.00  1.00      C4    
ATOM   1168  MG  B850B 307    -230.940 128.346  97.852  0.00  1.00      C4    
ATOM   1169  NB  B850B 307    -230.140 127.328  99.490  0.00  1.00      C4    
ATOM   1170  ND  B850B 307    -231.370 129.136  95.958  0.00  1.00      C4    
ATOM   1171  MG  B850B 301    -219.590 120.004  87.222  0.00  1.00      C5    
ATOM   1172  NB  B850B 301    -219.470 118.549  88.640  0.00  1.00      C5    
ATOM   1173  ND  B850B 301    -219.490 121.689  86.018  0.00  1.00      C5    
ATOM   1174  MG  B850B 302    -220.050 125.614  79.141  0.00  1.00      C5    
ATOM   1175  NB  B850B 302    -219.640 126.989  77.626  0.00  1.00      C5    
ATOM   1176  ND  B850B 302    -220.560 123.958  80.269  0.00  1.00      C5    
ATOM   1177  MG  B850B 307    -233.930 136.950  77.268  0.00  1.00      C5    
ATOM   1178  NB  B850B 307    -232.460 137.466  78.670  0.00  1.00      C5    
ATOM   1179  ND  B850B 307    -235.190 136.323  75.821  0.00  1.00      C5    
ATOM   1180  MG  B850B 301    -222.950 124.864  70.877  0.00  1.00      C6    
ATOM   1181  NB  B850B 301    -222.400 124.555  72.858  0.00  1.00      C6    
ATOM   1182  ND  B850B 301    -223.450 125.507  68.885  0.00  1.00      C6    
ATOM   1183  MG  B850B 302    -225.740 124.247  61.678  0.00  1.00      C6    
ATOM   1184  NB  B850B 302    -225.800 124.085  59.577  0.00  1.00      C6    
ATOM   1185  ND  B850B 302    -225.680 123.881  63.688  0.00  1.00      C6    
ATOM   1186  MG  B850B 307    -242.290 131.594  57.956  0.00  1.00      C6    
ATOM   1187  NB  B850B 307    -240.740 132.901  58.302  0.00  1.00      C6    
ATOM   1188  ND  B850B 307    -243.580 130.012  57.422  0.00  1.00      C6    
ATOM   1189  MG  B850B 301    -230.630 119.330  55.345  0.00  1.00      C7    
ATOM   1190  NB  B850B 301    -229.340 120.100  56.826  0.00  1.00      C7    
ATOM   1191  ND  B850B 301    -231.930 118.890  53.816  0.00  1.00      C7    
ATOM   1192  MG  B850B 302    -235.430 113.279  48.765  0.00  1.00      C7    
ATOM   1193  NB  B850B 302    -236.230 112.267  47.128  0.00  1.00      C7    
ATOM   1194  ND  B850B 302    -234.640 113.880  50.530  0.00  1.00      C7    
ATOM   1195  MG  B850B 307    -253.270 115.318  48.993  0.00  1.00      C7    
ATOM   1196  NB  B850B 307    -252.090 116.820  48.125  0.00  1.00      C7    
ATOM   1197  ND  B850B 307    -254.180 113.605  49.833  0.00  1.00      C7    
ATOM   1198  MG  B850B 301    -238.890 104.893  49.070  0.00  1.00      C8    
ATOM   1199  NB  B850B 301    -237.800 106.675  49.364  0.00  1.00      C8    
ATOM   1200  ND  B850B 301    -240.120 103.381  48.299  0.00  1.00      C8    
ATOM   1201  MG  B850B 302    -242.670  96.407  48.393  0.00  1.00      C8    
ATOM   1202  NB  B850B 302    -243.360  94.627  47.564  0.00  1.00      C8    
ATOM   1203  ND  B850B 302    -241.950  98.008  49.529  0.00  1.00      C8    
ATOM   1204  MG  B850B 307    -260.560  95.508  52.534  0.00  1.00      C8    
ATOM   1205  NB  B850B 307    -259.940  96.532  50.763  0.00  1.00      C8    
ATOM   1206  ND  B850B 307    -260.860  94.310  54.159  0.00  1.00      C8    
ATOM   1207  MG  B850B 301    -244.780  88.817  54.390  0.00  1.00      C9    
ATOM   1208  NB  B850B 301    -243.890  90.408  53.376  0.00  1.00      C9    
ATOM   1209  ND  B850B 301    -245.660  87.163  55.239  0.00  1.00      C9    
ATOM   1210  MG  B850B 302    -246.070  81.315  60.610  0.00  1.00      C9    
ATOM   1211  NB  B850B 302    -246.360  79.518  61.674  0.00  1.00      C9    
ATOM   1212  ND  B850B 302    -245.510  83.255  60.126  0.00  1.00      C9    
ATOM   1213  MG  B850B 307    -261.990  82.234  69.140  0.00  1.00      C9    
ATOM   1214  NB  B850B 307    -262.020  81.860  67.067  0.00  1.00      C9    
ATOM   1215  ND  B850B 307    -261.650  82.354  71.180  0.00  1.00      C9    
ATOM   1216  MG  B850B 301    -238.700 117.379 -12.733  0.00  1.00      C1    
ATOM   1217  NB  B850B 301    -237.970 117.907 -14.581  0.00  1.00      C1    
ATOM   1218  ND  B850B 301    -239.570 116.592 -11.099  0.00  1.00      C1    
ATOM   1219  MG  B850B 302    -239.920 115.938  -2.967  0.00  1.00      C1    
ATOM   1220  NB  B850B 302    -240.280 115.232  -1.048  0.00  1.00      C1    
ATOM   1221  ND  B850B 302    -239.400 116.779  -4.740  0.00  1.00      C1    
ATOM   1222  MG  B850B 307    -254.990 122.633   3.959  0.00  1.00      C1    
ATOM   1223  NB  B850B 307    -255.500 121.197   2.526  0.00  1.00      C1    
ATOM   1224  ND  B850B 307    -254.350 123.956   5.348  0.00  1.00      C1    
ATOM   1225  MG  B850B 301    -237.120 119.577   4.860  0.00  1.00      C2    
ATOM   1226  NB  B850B 301    -237.210 118.827   2.900  0.00  1.00      C2    
ATOM   1227  ND  B850B 301    -237.130 120.057   6.886  0.00  1.00      C2    
ATOM   1228  MG  B850B 302    -234.830 124.066  12.885  0.00  1.00      C2    
ATOM   1229  NB  B850B 302    -234.530 124.395  14.901  0.00  1.00      C2    
ATOM   1230  ND  B850B 302    -234.910 123.987  10.762  0.00  1.00      C2    
ATOM   1231  MG  B850B 307    -247.810 134.999  20.014  0.00  1.00      C2    
ATOM   1232  NB  B850B 307    -248.340 133.017  19.706  0.00  1.00      C2    
ATOM   1233  ND  B850B 307    -246.960 136.838  20.296  0.00  1.00      C2    
ATOM   1234  MG  B850B 301    -230.380 130.988  16.260  0.00  1.00      C3    
ATOM   1235  NB  B850B 301    -230.960 129.355  15.124  0.00  1.00      C3    
ATOM   1236  ND  B850B 301    -229.960 132.393  17.731  0.00  1.00      C3    
ATOM   1237  MG  B850B 302    -225.880 138.563  20.122  0.00  1.00      C3    
ATOM   1238  NB  B850B 302    -224.780 139.946  21.204  0.00  1.00      C3    
ATOM   1239  ND  B850B 302    -226.690 137.416  18.616  0.00  1.00      C3    
ATOM   1240  MG  B850B 307    -235.650 153.690  23.763  0.00  1.00      C3    
ATOM   1241  NB  B850B 307    -236.040 151.917  24.821  0.00  1.00      C3    
ATOM   1242  ND  B850B 307    -234.880 155.192  22.604  0.00  1.00      C3    
ATOM   1243  MG  B850B 301    -220.730 145.731  17.067  0.00  1.00      C4    
ATOM   1244  NB  B850B 301    -221.500 143.859  17.304  0.00  1.00      C4    
ATOM   1245  ND  B850B 301    -219.890 147.579  17.077  0.00  1.00      C4    
ATOM   1246  MG  B850B 302    -215.580 153.713  14.570  0.00  1.00      C4    
ATOM   1247  NB  B850B 302    -214.350 155.428  14.436  0.00  1.00      C4    
ATOM   1248  ND  B850B 302    -216.750 152.068  14.102  0.00  1.00      C4    
ATOM   1249  MG  B850B 307    -225.280 168.744  12.429  0.00  1.00      C4    
ATOM   1250  NB  B850B 307    -225.110 167.916  14.337  0.00  1.00      C4    
ATOM   1251  ND  B850B 307    -225.070 169.263  10.409  0.00  1.00      C4    
ATOM   1252  MG  B850B 301    -213.010 157.520   6.527  0.00  1.00      C5    
ATOM   1253  NB  B850B 301    -213.490 156.308   8.090  0.00  1.00      C5    
ATOM   1254  ND  B850B 301    -212.340 158.966   5.202  0.00  1.00      C5    
ATOM   1255  MG  B850B 302    -210.450 161.770  -1.981  0.00  1.00      C5    
ATOM   1256  NB  B850B 302    -209.460 162.825  -3.477  0.00  1.00      C5    
ATOM   1257  ND  B850B 302    -211.490 160.389  -0.847  0.00  1.00      C5    
ATOM   1258  MG  B850B 307    -221.400 174.213  -9.058  0.00  1.00      C5    
ATOM   1259  NB  B850B 307    -220.280 174.771  -7.373  0.00  1.00      C5    
ATOM   1260  ND  B850B 307    -222.320 173.514 -10.713  0.00  1.00      C5    
ATOM   1261  MG  B850B 301    -211.170 160.046 -10.569  0.00  1.00      C6    
ATOM   1262  NB  B850B 301    -211.220 159.998  -8.493  0.00  1.00      C6    
ATOM   1263  ND  B850B 301    -211.030 160.414 -12.686  0.00  1.00      C6    
ATOM   1264  MG  B850B 302    -211.520 158.289 -20.032  0.00  1.00      C6    
ATOM   1265  NB  B850B 302    -211.060 157.798 -22.030  0.00  1.00      C6    
ATOM   1266  ND  B850B 302    -212.050 158.247 -18.059  0.00  1.00      C6    
ATOM   1267  MG  B850B 307    -225.160 166.840 -29.133  0.00  1.00      C6    
ATOM   1268  NB  B850B 307    -223.560 167.993 -28.527  0.00  1.00      C6    
ATOM   1269  ND  B850B 307    -226.490 165.355 -29.810  0.00  1.00      C6    
ATOM   1270  MG  B850B 301    -215.300 153.027 -26.833  0.00  1.00      C7    
ATOM   1271  NB  B850B 301    -214.340 153.868 -25.155  0.00  1.00      C7    
ATOM   1272  ND  B850B 301    -216.210 152.503 -28.602  0.00  1.00      C7    
ATOM   1273  MG  B850B 302    -219.110 146.604 -33.704  0.00  1.00      C7    
ATOM   1274  NB  B850B 302    -219.600 145.443 -35.364  0.00  1.00      C7    
ATOM   1275  ND  B850B 302    -218.720 147.384 -31.876  0.00  1.00      C7    
ATOM   1276  MG  B850B 307    -235.840 150.742 -38.757  0.00  1.00      C7    
ATOM   1277  NB  B850B 307    -234.250 151.934 -39.435  0.00  1.00      C7    
ATOM   1278  ND  B850B 307    -237.200 149.306 -38.004  0.00  1.00      C7    
ATOM   1279  MG  B850B 301    -223.810 138.844 -33.361  0.00  1.00      C8    
ATOM   1280  NB  B850B 301    -222.560 140.508 -32.992  0.00  1.00      C8    
ATOM   1281  ND  B850B 301    -225.010 137.383 -34.255  0.00  1.00      C8    
ATOM   1282  MG  B850B 302    -228.570 130.865 -34.029  0.00  1.00      C8    
ATOM   1283  NB  B850B 302    -229.290 129.068 -34.793  0.00  1.00      C8    
ATOM   1284  ND  B850B 302    -227.930 132.532 -32.941  0.00  1.00      C8    
ATOM   1285  MG  B850B 307    -246.830 132.760 -35.009  0.00  1.00      C8    
ATOM   1286  NB  B850B 307    -245.610 133.405 -36.646  0.00  1.00      C8    
ATOM   1287  ND  B850B 307    -247.720 131.882 -33.400  0.00  1.00      C8    
ATOM   1288  MG  B850B 301    -233.330 124.642 -27.983  0.00  1.00      C9    
ATOM   1289  NB  B850B 301    -231.980 125.934 -28.894  0.00  1.00      C9    
ATOM   1290  ND  B850B 301    -234.650 123.262 -27.219  0.00  1.00      C9    
ATOM   1291  MG  B850B 302    -237.370 118.445 -21.507  0.00  1.00      C9    
ATOM   1292  NB  B850B 302    -238.200 116.889 -20.354  0.00  1.00      C9    
ATOM   1293  ND  B850B 302    -236.400 120.201 -22.048  0.00  1.00      C9    
ATOM   1294  MG  B850B 307    -254.610 122.595 -17.978  0.00  1.00      C9    
ATOM   1295  NB  B850B 307    -254.160 121.899 -19.916  0.00  1.00      C9    
ATOM   1296  ND  B850B 307    -254.800 123.001 -15.956  0.00  1.00      C9    
ATOM   1297  MG  B850B 301     -46.656 214.069 151.378  0.00  1.00      C1    
ATOM   1298  NB  B850B 301     -45.913 215.002 149.704  0.00  1.00      C1    
ATOM   1299  ND  B850B 301     -47.709 213.229 152.877  0.00  1.00      C1    
ATOM   1300  MG  B850B 302     -47.955 208.187 159.295  0.00  1.00      C1    
ATOM   1301  NB  B850B 302     -48.616 206.890 160.773  0.00  1.00      C1    
ATOM   1302  ND  B850B 302     -47.071 209.354 157.884  0.00  1.00      C1    
ATOM   1303  MG  B850B 307     -51.009 216.650 174.746  0.00  1.00      C1    
ATOM   1304  NB  B850B 307     -52.554 217.122 173.417  0.00  1.00      C1    
ATOM   1305  ND  B850B 307     -49.484 216.072 175.941  0.00  1.00      C1    
ATOM   1306  MG  B850B 301     -42.898 203.508 165.206  0.00  1.00      C2    
ATOM   1307  NB  B850B 301     -43.674 204.380 163.460  0.00  1.00      C2    
ATOM   1308  ND  B850B 301     -42.396 202.525 166.971  0.00  1.00      C2    
ATOM   1309  MG  B850B 302     -37.451 199.455 171.815  0.00  1.00      C2    
ATOM   1310  NB  B850B 302     -36.887 198.208 173.362  0.00  1.00      C2    
ATOM   1311  ND  B850B 302     -37.690 200.754 170.149  0.00  1.00      C2    
ATOM   1312  MG  B850B 307     -35.849 208.613 187.701  0.00  1.00      C2    
ATOM   1313  NB  B850B 307     -37.782 208.146 187.101  0.00  1.00      C2    
ATOM   1314  ND  B850B 307     -33.851 208.832 188.073  0.00  1.00      C2    
ATOM   1315  MG  B850B 301     -29.047 198.093 174.394  0.00  1.00      C3    
ATOM   1316  NB  B850B 301     -30.776 198.331 173.274  0.00  1.00      C3    
ATOM   1317  ND  B850B 301     -27.579 197.639 175.791  0.00  1.00      C3    
ATOM   1318  MG  B850B 302     -20.060 196.732 177.544  0.00  1.00      C3    
ATOM   1319  NB  B850B 302     -18.232 196.081 178.273  0.00  1.00      C3    
ATOM   1320  ND  B850B 302     -21.552 197.576 176.403  0.00  1.00      C3    
ATOM   1321  MG  B850B 307     -13.399 208.106 190.342  0.00  1.00      C3    
ATOM   1322  NB  B850B 307     -14.995 206.823 190.816  0.00  1.00      C3    
ATOM   1323  ND  B850B 307     -11.808 209.083 189.508  0.00  1.00      C3    
ATOM   1324  MG  B850B 301     -11.435 198.963 174.744  0.00  1.00      C4    
ATOM   1325  NB  B850B 301     -13.384 198.365 174.734  0.00  1.00      C4    
ATOM   1326  ND  B850B 301      -9.450 199.356 174.907  0.00  1.00      C4    
ATOM   1327  MG  B850B 302      -2.120 201.261 172.648  0.00  1.00      C4    
ATOM   1328  NB  B850B 302      -0.021 201.433 172.451  0.00  1.00      C4    
ATOM   1329  ND  B850B 302      -4.162 201.450 172.356  0.00  1.00      C4    
ATOM   1330  MG  B850B 307       4.158 216.053 180.797  0.00  1.00      C4    
ATOM   1331  NB  B850B 307       3.707 214.376 181.954  0.00  1.00      C4    
ATOM   1332  ND  B850B 307       4.580 217.406 179.252  0.00  1.00      C4    
ATOM   1333  MG  B850B 301       1.979 206.444 166.157  0.00  1.00      C5    
ATOM   1334  NB  B850B 301       0.813 205.189 167.257  0.00  1.00      C5    
ATOM   1335  ND  B850B 301       3.460 207.551 165.221  0.00  1.00      C5    
ATOM   1336  MG  B850B 302       6.399 212.137 159.447  0.00  1.00      C5    
ATOM   1337  NB  B850B 302       7.749 212.952 158.080  0.00  1.00      C5    
ATOM   1338  ND  B850B 302       4.743 211.405 160.442  0.00  1.00      C5    
ATOM   1339  MG  B850B 307       9.562 229.407 163.501  0.00  1.00      C5    
ATOM   1340  NB  B850B 307      10.771 227.971 164.436  0.00  1.00      C5    
ATOM   1341  ND  B850B 307       8.356 230.636 162.445  0.00  1.00      C5    
ATOM   1342  MG  B850B 301       4.070 216.937 152.462  0.00  1.00      C6    
ATOM   1343  NB  B850B 301       4.129 215.682 154.116  0.00  1.00      C6    
ATOM   1344  ND  B850B 301       4.324 218.317 150.829  0.00  1.00      C6    
ATOM   1345  MG  B850B 302       1.881 222.021 144.580  0.00  1.00      C6    
ATOM   1346  NB  B850B 302       1.639 222.701 142.599  0.00  1.00      C6    
ATOM   1347  ND  B850B 302       1.652 221.133 146.407  0.00  1.00      C6    
ATOM   1348  MG  B850B 307       0.200 240.250 147.183  0.00  1.00      C6    
ATOM   1349  NB  B850B 307       2.106 239.467 147.204  0.00  1.00      C6    
ATOM   1350  ND  B850B 307      -1.824 240.749 146.864  0.00  1.00      C6    
ATOM   1351  MG  B850B 301      -4.993 225.870 139.467  0.00  1.00      C7    
ATOM   1352  NB  B850B 301      -3.647 224.673 140.566  0.00  1.00      C7    
ATOM   1353  ND  B850B 301      -6.059 227.248 138.372  0.00  1.00      C7    
ATOM   1354  MG  B850B 302     -12.823 229.201 133.941  0.00  1.00      C7    
ATOM   1355  NB  B850B 302     -14.151 229.938 132.512  0.00  1.00      C7    
ATOM   1356  ND  B850B 302     -11.859 228.242 135.440  0.00  1.00      C7    
ATOM   1357  MG  B850B 307     -19.639 244.694 139.945  0.00  1.00      C7    
ATOM   1358  NB  B850B 307     -17.784 244.716 138.966  0.00  1.00      C7    
ATOM   1359  ND  B850B 307     -21.552 244.365 140.788  0.00  1.00      C7    
ATOM   1360  MG  B850B 301     -21.826 228.044 134.170  0.00  1.00      C8    
ATOM   1361  NB  B850B 301     -19.729 227.877 134.349  0.00  1.00      C8    
ATOM   1362  ND  B850B 301     -23.766 228.605 133.619  0.00  1.00      C8    
ATOM   1363  MG  B850B 302     -31.100 227.428 133.559  0.00  1.00      C8    
ATOM   1364  NB  B850B 302     -33.018 227.443 132.751  0.00  1.00      C8    
ATOM   1365  ND  B850B 302     -29.314 227.201 134.621  0.00  1.00      C8    
ATOM   1366  MG  B850B 307     -40.380 240.281 142.866  0.00  1.00      C8    
ATOM   1367  NB  B850B 307     -39.242 240.842 141.144  0.00  1.00      C8    
ATOM   1368  ND  B850B 307     -41.518 239.422 144.325  0.00  1.00      C8    
ATOM   1369  MG  B850B 301     -38.560 223.617 138.833  0.00  1.00      C9    
ATOM   1370  NB  B850B 301     -36.774 223.971 137.819  0.00  1.00      C9    
ATOM   1371  ND  B850B 301     -40.403 223.282 139.681  0.00  1.00      C9    
ATOM   1372  MG  B850B 302     -45.542 219.102 144.077  0.00  1.00      C9    
ATOM   1373  NB  B850B 302     -47.218 218.144 144.925  0.00  1.00      C9    
ATOM   1374  ND  B850B 302     -43.590 219.706 143.709  0.00  1.00      C9    
ATOM   1375  MG  B850B 307     -52.135 229.711 157.152  0.00  1.00      C9    
ATOM   1376  NB  B850B 307     -52.547 230.262 155.160  0.00  1.00      C9    
ATOM   1377  ND  B850B 307     -51.798 228.804 158.984  0.00  1.00      C9    
ATOM   1378  MG  B850B 301      -0.385 252.718  83.971  0.00  1.00      C1    
ATOM   1379  NB  B850B 301       0.477 252.984  82.124  0.00  1.00      C1    
ATOM   1380  ND  B850B 301      -1.538 252.551  85.615  0.00  1.00      C1    
ATOM   1381  MG  B850B 302      -2.570 249.654  93.180  0.00  1.00      C1    
ATOM   1382  NB  B850B 302      -3.427 248.976  94.944  0.00  1.00      C1    
ATOM   1383  ND  B850B 302      -1.518 250.186  91.524  0.00  1.00      C1    
ATOM   1384  MG  B850B 307      -3.508 262.531 105.549  0.00  1.00      C1    
ATOM   1385  NB  B850B 307      -4.970 262.899 104.099  0.00  1.00      C1    
ATOM   1386  ND  B850B 307      -2.091 262.028 106.900  0.00  1.00      C1    
ATOM   1387  MG  B850B 301       1.655 245.938 100.303  0.00  1.00      C2    
ATOM   1388  NB  B850B 301       1.013 246.418  98.362  0.00  1.00      C2    
ATOM   1389  ND  B850B 301       2.007 245.411 102.286  0.00  1.00      C2    
ATOM   1390  MG  B850B 302       6.403 242.930 107.932  0.00  1.00      C2    
ATOM   1391  NB  B850B 302       6.759 242.082 109.781  0.00  1.00      C2    
ATOM   1392  ND  B850B 302       6.372 243.731 105.962  0.00  1.00      C2    
ATOM   1393  MG  B850B 307      10.177 255.686 120.652  0.00  1.00      C2    
ATOM   1394  NB  B850B 307       8.174 255.451 120.154  0.00  1.00      C2    
ATOM   1395  ND  B850B 307      12.190 255.612 121.004  0.00  1.00      C2    
ATOM   1396  MG  B850B 301      14.456 240.756 111.021  0.00  1.00      C3    
ATOM   1397  NB  B850B 301      12.775 240.998 109.832  0.00  1.00      C3    
ATOM   1398  ND  B850B 301      15.847 240.437 112.529  0.00  1.00      C3    
ATOM   1399  MG  B850B 302      23.097 238.629 114.674  0.00  1.00      C3    
ATOM   1400  NB  B850B 302      24.786 237.870 115.606  0.00  1.00      C3    
ATOM   1401  ND  B850B 302      21.765 239.390 113.301  0.00  1.00      C3    
ATOM   1402  MG  B850B 307      32.175 251.632 123.952  0.00  1.00      C3    
ATOM   1403  NB  B850B 307      30.376 250.865 124.721  0.00  1.00      C3    
ATOM   1404  ND  B850B 307      33.900 252.011 122.921  0.00  1.00      C3    
ATOM   1405  MG  B850B 301      31.909 238.284 111.601  0.00  1.00      C4    
ATOM   1406  NB  B850B 301      29.883 238.094 111.705  0.00  1.00      C4    
ATOM   1407  ND  B850B 301      33.937 238.318 111.703  0.00  1.00      C4    
ATOM   1408  MG  B850B 302      41.430 238.066 109.204  0.00  1.00      C4    
ATOM   1409  NB  B850B 302      43.517 237.770 109.025  0.00  1.00      C4    
ATOM   1410  ND  B850B 302      39.456 238.555 108.814  0.00  1.00      C4    
ATOM   1411  MG  B850B 307      50.660 253.054 113.052  0.00  1.00      C4    
ATOM   1412  NB  B850B 307      49.928 251.888 114.620  0.00  1.00      C4    
ATOM   1413  ND  B850B 307      51.292 253.813 111.202  0.00  1.00      C4    
ATOM   1414  MG  B850B 301      46.268 240.334 101.637  0.00  1.00      C5    
ATOM   1415  NB  B850B 301      44.914 239.686 103.012  0.00  1.00      C5    
ATOM   1416  ND  B850B 301      47.908 240.828 100.470  0.00  1.00      C5    
ATOM   1417  MG  B850B 302      51.512 242.958  93.726  0.00  1.00      C5    
ATOM   1418  NB  B850B 302      52.954 243.081  92.223  0.00  1.00      C5    
ATOM   1419  ND  B850B 302      49.775 242.866  94.840  0.00  1.00      C5    
ATOM   1420  MG  B850B 307      58.049 259.728  92.864  0.00  1.00      C5    
ATOM   1421  NB  B850B 307      58.984 258.406  94.197  0.00  1.00      C5    
ATOM   1422  ND  B850B 307      57.073 260.819  91.473  0.00  1.00      C5    
ATOM   1423  MG  B850B 301      49.956 245.962  85.614  0.00  1.00      C6    
ATOM   1424  NB  B850B 301      49.819 245.234  87.555  0.00  1.00      C6    
ATOM   1425  ND  B850B 301      50.425 246.754  83.667  0.00  1.00      C6    
ATOM   1426  MG  B850B 302      48.567 248.956  76.565  0.00  1.00      C6    
ATOM   1427  NB  B850B 302      48.405 249.087  74.467  0.00  1.00      C6    
ATOM   1428  ND  B850B 302      48.223 248.677  78.561  0.00  1.00      C6    
ATOM   1429  MG  B850B 307      50.497 267.153  73.908  0.00  1.00      C6    
ATOM   1430  NB  B850B 307      52.216 266.056  74.200  0.00  1.00      C6    
ATOM   1431  ND  B850B 307      48.598 267.922  73.406  0.00  1.00      C6    
ATOM   1432  MG  B850B 301      42.422 252.466  70.390  0.00  1.00      C7    
ATOM   1433  NB  B850B 301      43.543 251.389  71.817  0.00  1.00      C7    
ATOM   1434  ND  B850B 301      41.611 253.660  68.923  0.00  1.00      C7    
ATOM   1435  MG  B850B 302      35.228 255.556  63.937  0.00  1.00      C7    
ATOM   1436  NB  B850B 302      34.027 256.104  62.323  0.00  1.00      C7    
ATOM   1437  ND  B850B 302      36.031 254.888  65.672  0.00  1.00      C7    
ATOM   1438  MG  B850B 307      31.688 273.120  65.168  0.00  1.00      C7    
ATOM   1439  NB  B850B 307      33.485 272.510  64.273  0.00  1.00      C7    
ATOM   1440  ND  B850B 307      29.772 273.415  66.016  0.00  1.00      C7    
ATOM   1441  MG  B850B 301      26.181 256.263  64.232  0.00  1.00      C8    
ATOM   1442  NB  B850B 301      28.210 255.753  64.509  0.00  1.00      C8    
ATOM   1443  ND  B850B 301      24.370 257.010  63.492  0.00  1.00      C8    
ATOM   1444  MG  B850B 302      16.948 257.297  63.561  0.00  1.00      C8    
ATOM   1445  NB  B850B 302      15.047 257.453  62.728  0.00  1.00      C8    
ATOM   1446  ND  B850B 302      18.685 257.037  64.693  0.00  1.00      C8    
ATOM   1447  MG  B850B 307      10.576 273.777  68.632  0.00  1.00      C8    
ATOM   1448  NB  B850B 307      11.751 273.603  66.854  0.00  1.00      C8    
ATOM   1449  ND  B850B 307       9.335 273.597  70.241  0.00  1.00      C8    
ATOM   1450  MG  B850B 301       9.044 256.625  69.483  0.00  1.00      C9    
ATOM   1451  NB  B850B 301      10.835 256.330  68.460  0.00  1.00      C9    
ATOM   1452  ND  B850B 301       7.195 256.902  70.339  0.00  1.00      C9    
ATOM   1453  MG  B850B 302       1.472 255.191  75.586  0.00  1.00      C9    
ATOM   1454  NB  B850B 302      -0.333 254.851  76.621  0.00  1.00      C9    
ATOM   1455  ND  B850B 302       3.493 255.281  75.118  0.00  1.00      C9    
ATOM   1456  MG  B850B 307      -2.591 270.100  84.976  0.00  1.00      C9    
ATOM   1457  NB  B850B 307      -2.945 270.140  82.899  0.00  1.00      C9    
ATOM   1458  ND  B850B 307      -2.384 269.696  86.997  0.00  1.00      C9    
ATOM   1459  MG  B850B 301    -223.320 105.923 -99.122  0.00  1.00      C1    
ATOM   1460  NB  B850B 301    -222.090 106.151-100.750  0.00  1.00      C1    
ATOM   1461  ND  B850B 301    -224.630 105.399 -97.688  0.00  1.00      C1    
ATOM   1462  MG  B850B 302    -227.270 106.133 -89.994  0.00  1.00      C1    
ATOM   1463  NB  B850B 302    -228.160 105.754 -88.159  0.00  1.00      C1    
ATOM   1464  ND  B850B 302    -226.250 106.675 -91.665  0.00  1.00      C1    
ATOM   1465  MG  B850B 307    -243.550 113.435 -88.826  0.00  1.00      C1    
ATOM   1466  NB  B850B 307    -243.660 111.760 -90.075  0.00  1.00      C1    
ATOM   1467  ND  B850B 307    -243.300 114.996 -87.565  0.00  1.00      C1    
ATOM   1468  MG  B850B 301    -226.710 111.141 -82.444  0.00  1.00      C2    
ATOM   1469  NB  B850B 301    -226.260 110.065 -84.191  0.00  1.00      C2    
ATOM   1470  ND  B850B 301    -227.280 111.960 -80.617  0.00  1.00      C2    
ATOM   1471  MG  B850B 302    -226.690 117.004 -75.000  0.00  1.00      C2    
ATOM   1472  NB  B850B 302    -226.960 117.681 -73.068  0.00  1.00      C2    
ATOM   1473  ND  B850B 302    -226.170 116.561 -77.015  0.00  1.00      C2    
ATOM   1474  MG  B850B 307    -240.950 128.580 -73.789  0.00  1.00      C2    
ATOM   1475  NB  B850B 307    -241.410 126.558 -73.888  0.00  1.00      C2    
ATOM   1476  ND  B850B 307    -240.180 130.466 -73.603  0.00  1.00      C2    
ATOM   1477  MG  B850B 301    -223.240 124.537 -71.762  0.00  1.00      C3    
ATOM   1478  NB  B850B 301    -223.510 122.716 -72.715  0.00  1.00      C3    
ATOM   1479  ND  B850B 301    -223.230 126.184 -70.497  0.00  1.00      C3    
ATOM   1480  MG  B850B 302    -219.870 132.798 -68.162  0.00  1.00      C3    
ATOM   1481  NB  B850B 302    -219.100 134.379 -67.071  0.00  1.00      C3    
ATOM   1482  ND  B850B 302    -220.250 131.385 -69.613  0.00  1.00      C3    
ATOM   1483  MG  B850B 307    -230.000 148.010 -70.071  0.00  1.00      C3    
ATOM   1484  NB  B850B 307    -230.700 146.431 -68.875  0.00  1.00      C3    
ATOM   1485  ND  B850B 307    -228.910 149.315 -71.211  0.00  1.00      C3    
ATOM   1486  MG  B850B 301    -213.950 139.497 -70.843  0.00  1.00      C4    
ATOM   1487  NB  B850B 301    -214.790 137.670 -70.512  0.00  1.00      C4    
ATOM   1488  ND  B850B 301    -213.110 141.345 -70.917  0.00  1.00      C4    
ATOM   1489  MG  B850B 302    -208.160 147.093 -73.137  0.00  1.00      C4    
ATOM   1490  NB  B850B 302    -206.910 148.798 -73.216  0.00  1.00      C4    
ATOM   1491  ND  B850B 302    -209.180 145.356 -73.623  0.00  1.00      C4    
ATOM   1492  MG  B850B 307    -216.590 161.226 -80.470  0.00  1.00      C4    
ATOM   1493  NB  B850B 307    -216.980 160.742 -78.477  0.00  1.00      C4    
ATOM   1494  ND  B850B 307    -215.810 161.399 -82.408  0.00  1.00      C4    
ATOM   1495  MG  B850B 301    -203.360 149.550 -80.671  0.00  1.00      C5    
ATOM   1496  NB  B850B 301    -204.280 148.608 -79.119  0.00  1.00      C5    
ATOM   1497  ND  B850B 301    -202.320 150.769 -81.983  0.00  1.00      C5    
ATOM   1498  MG  B850B 302    -198.440 152.363 -88.723  0.00  1.00      C5    
ATOM   1499  NB  B850B 302    -197.040 153.179 -90.038  0.00  1.00      C5    
ATOM   1500  ND  B850B 302    -199.780 151.164 -87.704  0.00  1.00      C5    
ATOM   1501  MG  B850B 307    -206.730 163.066-100.610  0.00  1.00      C5    
ATOM   1502  NB  B850B 307    -206.120 163.938 -98.811  0.00  1.00      C5    
ATOM   1503  ND  B850B 307    -207.160 162.066-102.310  0.00  1.00      C5    
ATOM   1504  MG  B850B 301    -196.750 149.177 -96.737  0.00  1.00      C6    
ATOM   1505  NB  B850B 301    -197.380 149.483 -94.781  0.00  1.00      C6    
ATOM   1506  ND  B850B 301    -196.010 149.183 -98.760  0.00  1.00      C6    
ATOM   1507  MG  B850B 302    -194.450 145.820-105.460  0.00  1.00      C6    
ATOM   1508  NB  B850B 302    -193.450 145.011-107.140  0.00  1.00      C6    
ATOM   1509  ND  B850B 302    -195.520 146.099-103.740  0.00  1.00      C6    
ATOM   1510  MG  B850B 307    -204.820 152.260-119.350  0.00  1.00      C6    
ATOM   1511  NB  B850B 307    -203.440 153.549-118.530  0.00  1.00      C6    
ATOM   1512  ND  B850B 307    -205.940 150.639-120.110  0.00  1.00      C6    
ATOM   1513  MG  B850B 301    -196.260 139.358-112.040  0.00  1.00      C7    
ATOM   1514  NB  B850B 301    -195.790 140.504-110.330  0.00  1.00      C7    
ATOM   1515  ND  B850B 301    -196.650 138.512-113.870  0.00  1.00      C7    
ATOM   1516  MG  B850B 302    -198.090 131.741-118.480  0.00  1.00      C7    
ATOM   1517  NB  B850B 302    -198.130 130.298-119.990  0.00  1.00      C7    
ATOM   1518  ND  B850B 302    -198.230 132.833-116.780  0.00  1.00      C7    
ATOM   1519  MG  B850B 307    -212.650 134.427-128.650  0.00  1.00      C7    
ATOM   1520  NB  B850B 307    -210.920 135.536-129.050  0.00  1.00      C7    
ATOM   1521  ND  B850B 307    -214.190 133.099-128.070  0.00  1.00      C7    
ATOM   1522  MG  B850B 301    -202.840 124.009-118.130  0.00  1.00      C8    
ATOM   1523  NB  B850B 301    -201.720 125.751-117.720  0.00  1.00      C8    
ATOM   1524  ND  B850B 301    -203.770 122.380-119.060  0.00  1.00      C8    
ATOM   1525  MG  B850B 302    -207.370 115.888-118.720  0.00  1.00      C8    
ATOM   1526  NB  B850B 302    -207.880 113.965-119.330  0.00  1.00      C8    
ATOM   1527  ND  B850B 302    -207.030 117.735-117.800  0.00  1.00      C8    
ATOM   1528  MG  B850B 307    -224.580 117.013-125.090  0.00  1.00      C8    
ATOM   1529  NB  B850B 307    -222.940 117.407-126.400  0.00  1.00      C8    
ATOM   1530  ND  B850B 307    -225.900 116.395-123.660  0.00  1.00      C8    
ATOM   1531  MG  B850B 301    -213.750 110.642-113.270  0.00  1.00      C9    
ATOM   1532  NB  B850B 301    -212.170 111.801-113.970  0.00  1.00      C9    
ATOM   1533  ND  B850B 301    -215.260 109.371-112.680  0.00  1.00      C9    
ATOM   1534  MG  B850B 302    -219.560 105.517-107.220  0.00  1.00      C9    
ATOM   1535  NB  B850B 302    -220.710 104.155-106.090  0.00  1.00      C9    
ATOM   1536  ND  B850B 302    -218.450 107.185-107.760  0.00  1.00      C9    
ATOM   1537  MG  B850B 307    -237.020 109.665-109.430  0.00  1.00      C9    
ATOM   1538  NB  B850B 307    -236.060 108.663-111.010  0.00  1.00      C9    
ATOM   1539  ND  B850B 307    -237.760 110.404-107.640  0.00  1.00      C9    
ATOM   1540  MG  B850B 301       7.757 266.172  -3.212  0.00  1.00      C1    
ATOM   1541  NB  B850B 301       8.548 265.794  -5.071  0.00  1.00      C1    
ATOM   1542  ND  B850B 301       6.670 266.584  -1.567  0.00  1.00      C1    
ATOM   1543  MG  B850B 302       5.893 266.343   6.559  0.00  1.00      C1    
ATOM   1544  NB  B850B 302       5.095 266.303   8.474  0.00  1.00      C1    
ATOM   1545  ND  B850B 302       6.886 266.274   4.786  0.00  1.00      C1    
ATOM   1546  MG  B850B 307       5.700 282.568  14.067  0.00  1.00      C1    
ATOM   1547  NB  B850B 307       4.187 282.490  12.624  0.00  1.00      C1    
ATOM   1548  ND  B850B 307       7.161 282.490  15.461  0.00  1.00      C1    
ATOM   1549  MG  B850B 301      10.334 265.020  14.364  0.00  1.00      C2    
ATOM   1550  NB  B850B 301       9.623 264.862  12.394  0.00  1.00      C2    
ATOM   1551  ND  B850B 301      10.757 265.158  16.397  0.00  1.00      C2    
ATOM   1552  MG  B850B 302      15.332 264.516  22.398  0.00  1.00      C2    
ATOM   1553  NB  B850B 302      15.747 264.306  24.410  0.00  1.00      C2    
ATOM   1554  ND  B850B 302      15.236 264.632  20.277  0.00  1.00      C2    
ATOM   1555  MG  B850B 307      19.860 280.596  30.125  0.00  1.00      C2    
ATOM   1556  NB  B850B 307      17.834 280.274  29.796  0.00  1.00      C2    
ATOM   1557  ND  B850B 307      21.883 280.578  30.416  0.00  1.00      C2    
ATOM   1558  MG  B850B 301      23.462 263.218  25.765  0.00  1.00      C3    
ATOM   1559  NB  B850B 301      21.739 263.112  24.617  0.00  1.00      C3    
ATOM   1560  ND  B850B 301      24.908 263.365  27.248  0.00  1.00      C3    
ATOM   1561  MG  B850B 302      32.204 262.131  29.630  0.00  1.00      C3    
ATOM   1562  NB  B850B 302      33.915 261.665  30.704  0.00  1.00      C3    
ATOM   1563  ND  B850B 302      30.831 262.444  28.128  0.00  1.00      C3    
ATOM   1564  MG  B850B 307      41.894 277.158  33.853  0.00  1.00      C3    
ATOM   1565  NB  B850B 307      40.113 276.740  34.888  0.00  1.00      C3    
ATOM   1566  ND  B850B 307      43.583 277.128  32.699  0.00  1.00      C3    
ATOM   1567  MG  B850B 301      40.876 260.531  26.555  0.00  1.00      C4    
ATOM   1568  NB  B850B 301      38.852 260.448  26.780  0.00  1.00      C4    
ATOM   1569  ND  B850B 301      42.906 260.533  26.574  0.00  1.00      C4    
ATOM   1570  MG  B850B 302      50.285 259.250  24.052  0.00  1.00      C4    
ATOM   1571  NB  B850B 302      52.357 258.847  23.912  0.00  1.00      C4    
ATOM   1572  ND  B850B 302      48.306 259.646  23.589  0.00  1.00      C4    
ATOM   1573  MG  B850B 307      59.943 274.380  22.493  0.00  1.00      C4    
ATOM   1574  NB  B850B 307      59.253 273.812  24.378  0.00  1.00      C4    
ATOM   1575  ND  B850B 307      60.512 274.475  20.477  0.00  1.00      C4    
ATOM   1576  MG  B850B 301      54.852 258.778  16.007  0.00  1.00      C5    
ATOM   1577  NB  B850B 301      53.543 258.656  17.562  0.00  1.00      C5    
ATOM   1578  ND  B850B 301      56.452 258.814  14.690  0.00  1.00      C5    
ATOM   1579  MG  B850B 302      59.817 258.519   7.507  0.00  1.00      C5    
ATOM   1580  NB  B850B 302      61.199 258.101   6.001  0.00  1.00      C5    
ATOM   1581  ND  B850B 302      58.125 258.849   8.646  0.00  1.00      C5    
ATOM   1582  MG  B850B 307      66.626 273.883   1.004  0.00  1.00      C5    
ATOM   1583  NB  B850B 307      67.590 273.039   2.664  0.00  1.00      C5    
ATOM   1584  ND  B850B 307      65.615 274.491  -0.635  0.00  1.00      C5    
ATOM   1585  MG  B850B 301      57.989 258.764  -1.086  0.00  1.00      C6    
ATOM   1586  NB  B850B 301      57.917 258.713   0.989  0.00  1.00      C6    
ATOM   1587  ND  B850B 301      58.392 258.864  -3.199  0.00  1.00      C6    
ATOM   1588  MG  B850B 302      56.288 258.689 -10.566  0.00  1.00      C6    
ATOM   1589  NB  B850B 302      56.043 258.135 -12.586  0.00  1.00      C6    
ATOM   1590  ND  B850B 302      56.020 259.086  -8.579  0.00  1.00      C6    
ATOM   1591  MG  B850B 307      58.447 274.959 -19.082  0.00  1.00      C6    
ATOM   1592  NB  B850B 307      60.156 273.965 -18.503  0.00  1.00      C6    
ATOM   1593  ND  B850B 307      56.545 275.582 -19.746  0.00  1.00      C6    
ATOM   1594  MG  B850B 301      49.963 260.185 -17.346  0.00  1.00      C7    
ATOM   1595  NB  B850B 301      51.121 259.597 -15.683  0.00  1.00      C7    
ATOM   1596  ND  B850B 301      49.115 260.861 -19.095  0.00  1.00      C7    
ATOM   1597  MG  B850B 302      42.571 261.226 -24.217  0.00  1.00      C7    
ATOM   1598  NB  B850B 302      41.316 261.255 -25.882  0.00  1.00      C7    
ATOM   1599  ND  B850B 302      43.431 261.135 -22.387  0.00  1.00      C7    
ATOM   1600  MG  B850B 307      39.413 278.334 -28.677  0.00  1.00      C7    
ATOM   1601  NB  B850B 307      41.160 277.410 -29.381  0.00  1.00      C7    
ATOM   1602  ND  B850B 307      37.539 278.948 -27.910  0.00  1.00      C7    
ATOM   1603  MG  B850B 301      33.558 262.270 -23.877  0.00  1.00      C8    
ATOM   1604  NB  B850B 301      35.587 261.816 -23.515  0.00  1.00      C8    
ATOM   1605  ND  B850B 301      31.733 262.791 -24.761  0.00  1.00      C8    
ATOM   1606  MG  B850B 302      24.326 263.314 -24.549  0.00  1.00      C8    
ATOM   1607  NB  B850B 302      22.396 263.250 -25.325  0.00  1.00      C8    
ATOM   1608  ND  B850B 302      26.104 263.384 -23.450  0.00  1.00      C8    
ATOM   1609  MG  B850B 307      18.475 280.736 -24.935  0.00  1.00      C8    
ATOM   1610  NB  B850B 307      19.574 279.957 -26.595  0.00  1.00      C8    
ATOM   1611  ND  B850B 307      17.298 281.129 -23.316  0.00  1.00      C8    
ATOM   1612  MG  B850B 301      16.659 264.853 -18.479  0.00  1.00      C9    
ATOM   1613  NB  B850B 301      18.402 264.186 -19.407  0.00  1.00      C9    
ATOM   1614  ND  B850B 301      14.852 265.451 -17.701  0.00  1.00      C9    
ATOM   1615  MG  B850B 302       9.317 265.720 -12.000  0.00  1.00      C9    
ATOM   1616  NB  B850B 302       7.550 265.791 -10.852  0.00  1.00      C9    
ATOM   1617  ND  B850B 302      11.318 265.590 -12.537  0.00  1.00      C9    
ATOM   1618  MG  B850B 307       5.919 282.993  -7.869  0.00  1.00      C9    
ATOM   1619  NB  B850B 307       5.482 282.364  -9.832  0.00  1.00      C9    
ATOM   1620  ND  B850B 307       6.201 283.263  -5.834  0.00  1.00      C9    
ATOM   1621  MG  B850B 301      26.075 250.532 -86.440  0.00  1.00      C1    
ATOM   1622  NB  B850B 301      26.717 249.533 -88.118  0.00  1.00      C1    
ATOM   1623  ND  B850B 301      25.126 251.523 -84.964  0.00  1.00      C1    
ATOM   1624  MG  B850B 302      24.855 253.864 -77.146  0.00  1.00      C1    
ATOM   1625  NB  B850B 302      24.181 254.485 -75.284  0.00  1.00      C1    
ATOM   1626  ND  B850B 302      25.726 253.167 -78.846  0.00  1.00      C1    
ATOM   1627  MG  B850B 307      26.274 271.567 -75.076  0.00  1.00      C1    
ATOM   1628  NB  B850B 307      24.671 271.178 -76.362  0.00  1.00      C1    
ATOM   1629  ND  B850B 307      27.813 271.796 -73.785  0.00  1.00      C1    
ATOM   1630  MG  B850B 301      29.683 254.633 -69.498  0.00  1.00      C2    
ATOM   1631  NB  B850B 301      28.838 253.937 -71.291  0.00  1.00      C2    
ATOM   1632  ND  B850B 301      30.244 255.353 -67.627  0.00  1.00      C2    
ATOM   1633  MG  B850B 302      35.137 256.199 -61.909  0.00  1.00      C2    
ATOM   1634  NB  B850B 302      35.664 256.584 -59.950  0.00  1.00      C2    
ATOM   1635  ND  B850B 302      34.913 255.664 -63.955  0.00  1.00      C2    
ATOM   1636  MG  B850B 307      41.259 273.425 -59.771  0.00  1.00      C2    
ATOM   1637  NB  B850B 307      39.199 273.193 -59.903  0.00  1.00      C2    
ATOM   1638  ND  B850B 307      43.291 273.323 -59.568  0.00  1.00      C2    
ATOM   1639  MG  B850B 301      43.356 255.306 -58.626  0.00  1.00      C3    
ATOM   1640  NB  B850B 301      41.559 255.000 -59.615  0.00  1.00      C3    
ATOM   1641  ND  B850B 301      44.900 255.778 -57.320  0.00  1.00      C3    
ATOM   1642  MG  B850B 302      52.229 254.714 -54.959  0.00  1.00      C3    
ATOM   1643  NB  B850B 302      53.968 254.456 -53.861  0.00  1.00      C3    
ATOM   1644  ND  B850B 302      50.789 254.666 -56.429  0.00  1.00      C3    
ATOM   1645  MG  B850B 307      63.193 269.418 -56.020  0.00  1.00      C3    
ATOM   1646  NB  B850B 307      61.458 269.495 -54.837  0.00  1.00      C3    
ATOM   1647  ND  B850B 307      64.798 268.889 -57.172  0.00  1.00      C3    
ATOM   1648  MG  B850B 301      60.554 251.504 -57.718  0.00  1.00      C4    
ATOM   1649  NB  B850B 301      58.548 251.669 -57.399  0.00  1.00      C4    
ATOM   1650  ND  B850B 301      62.576 251.337 -57.779  0.00  1.00      C4    
ATOM   1651  MG  B850B 302      69.672 248.709 -60.060  0.00  1.00      C4    
ATOM   1652  NB  B850B 302      71.698 248.105 -60.148  0.00  1.00      C4    
ATOM   1653  ND  B850B 302      67.700 249.111 -60.547  0.00  1.00      C4    
ATOM   1654  MG  B850B 307      80.242 261.732 -66.641  0.00  1.00      C4    
ATOM   1655  NB  B850B 307      79.636 261.834 -64.647  0.00  1.00      C4    
ATOM   1656  ND  B850B 307      80.686 261.152 -68.606  0.00  1.00      C4    
ATOM   1657  MG  B850B 301      73.672 245.391 -67.728  0.00  1.00      C5    
ATOM   1658  NB  B850B 301      72.459 245.866 -66.163  0.00  1.00      C5    
ATOM   1659  ND  B850B 301      75.183 244.881 -69.052  0.00  1.00      C5    
ATOM   1660  MG  B850B 302      78.053 242.099 -75.910  0.00  1.00      C5    
ATOM   1661  NB  B850B 302      79.304 241.120 -77.263  0.00  1.00      C5    
ATOM   1662  ND  B850B 302      76.465 242.908 -74.866  0.00  1.00      C5    
ATOM   1663  MG  B850B 307      85.487 254.066 -87.145  0.00  1.00      C5    
ATOM   1664  NB  B850B 307      86.493 253.695 -85.343  0.00  1.00      C5    
ATOM   1665  ND  B850B 307      84.418 254.224 -88.851  0.00  1.00      C5    
ATOM   1666  MG  B850B 301      75.701 239.842 -84.072  0.00  1.00      C6    
ATOM   1667  NB  B850B 301      75.758 240.438 -82.083  0.00  1.00      C6    
ATOM   1668  ND  B850B 301      75.974 239.250 -86.124  0.00  1.00      C6    
ATOM   1669  MG  B850B 302      73.397 236.997 -92.980  0.00  1.00      C6    
ATOM   1670  NB  B850B 302      72.986 235.871 -94.715  0.00  1.00      C6    
ATOM   1671  ND  B850B 302      73.285 238.008 -91.208  0.00  1.00      C6    
ATOM   1672  MG  B850B 307      76.137 249.603-106.220  0.00  1.00      C6    
ATOM   1673  NB  B850B 307      77.805 248.692-105.430  0.00  1.00      C6    
ATOM   1674  ND  B850B 307      74.244 250.152-106.970  0.00  1.00      C6    
ATOM   1675  MG  B850B 301      66.771 236.870 -99.636  0.00  1.00      C7    
ATOM   1676  NB  B850B 301      67.989 236.726 -97.919  0.00  1.00      C7    
ATOM   1677  ND  B850B 301      65.863 237.045-101.470  0.00  1.00      C7    
ATOM   1678  MG  B850B 302      59.046 236.377-106.190  0.00  1.00      C7    
ATOM   1679  NB  B850B 302      57.692 235.999-107.730  0.00  1.00      C7    
ATOM   1680  ND  B850B 302      60.013 236.780-104.460  0.00  1.00      C7    
ATOM   1681  MG  B850B 307      56.810 251.484-115.640  0.00  1.00      C7    
ATOM   1682  NB  B850B 307      58.439 250.241-116.090  0.00  1.00      C7    
ATOM   1683  ND  B850B 307      55.036 252.464-115.030  0.00  1.00      C7    
ATOM   1684  MG  B850B 301      50.168 238.247-105.840  0.00  1.00      C8    
ATOM   1685  NB  B850B 301      52.179 237.753-105.440  0.00  1.00      C8    
ATOM   1686  ND  B850B 301      48.330 238.626-106.770  0.00  1.00      C8    
ATOM   1687  MG  B850B 302      41.007 239.824-106.440  0.00  1.00      C8    
ATOM   1688  NB  B850B 302      39.032 239.691-107.090  0.00  1.00      C8    
ATOM   1689  ND  B850B 302      42.852 240.076-105.490  0.00  1.00      C8    
ATOM   1690  MG  B850B 307      36.373 256.716-112.020  0.00  1.00      C8    
ATOM   1691  NB  B850B 307      37.306 255.372-113.400  0.00  1.00      C8    
ATOM   1692  ND  B850B 307      35.331 257.689-110.560  0.00  1.00      C8    
ATOM   1693  MG  B850B 301      33.869 243.812-100.860  0.00  1.00      C9    
ATOM   1694  NB  B850B 301      35.498 242.744-101.600  0.00  1.00      C9    
ATOM   1695  ND  B850B 301      32.162 244.774-100.240  0.00  1.00      C9    
ATOM   1696  MG  B850B 302      27.035 247.262 -94.702  0.00  1.00      C9    
ATOM   1697  NB  B850B 302      25.354 247.835 -93.566  0.00  1.00      C9    
ATOM   1698  ND  B850B 302      28.984 246.801 -95.249  0.00  1.00      C9    
ATOM   1699  MG  B850B 307      25.121 265.193 -96.039  0.00  1.00      C9    
ATOM   1700  NB  B850B 307      24.516 264.030 -97.689  0.00  1.00      C9    
ATOM   1701  ND  B850B 307      25.550 266.051 -94.203  0.00  1.00      C9    
ATOM   1702  MG  B850B 301      71.621 210.132-147.080  0.00  1.00      C1    
ATOM   1703  NB  B850B 301      71.839 208.650-148.490  0.00  1.00      C1    
ATOM   1704  ND  B850B 301      71.083 211.633-145.850  0.00  1.00      C1    
ATOM   1705  MG  B850B 302      72.189 215.695-138.850  0.00  1.00      C1    
ATOM   1706  NB  B850B 302      71.876 216.869-137.170  0.00  1.00      C1    
ATOM   1707  ND  B850B 302      72.693 214.439-140.370  0.00  1.00      C1    
ATOM   1708  MG  B850B 307      77.728 232.517-141.310  0.00  1.00      C1    
ATOM   1709  NB  B850B 307      75.948 232.244-142.380  0.00  1.00      C1    
ATOM   1710  ND  B850B 307      79.409 232.655-140.200  0.00  1.00      C1    
ATOM   1711  MG  B850B 301      77.868 217.001-131.890  0.00  1.00      C2    
ATOM   1712  NB  B850B 301      76.700 216.139-133.410  0.00  1.00      C2    
ATOM   1713  ND  B850B 301      78.775 217.972-130.290  0.00  1.00      C2    
ATOM   1714  MG  B850B 302      84.324 218.893-125.220  0.00  1.00      C2    
ATOM   1715  NB  B850B 302      85.133 219.577-123.440  0.00  1.00      C2    
ATOM   1716  ND  B850B 302      83.767 217.975-127.050  0.00  1.00      C2    
ATOM   1717  MG  B850B 307      94.320 234.142-127.730  0.00  1.00      C2    
ATOM   1718  NB  B850B 307      92.258 234.391-127.700  0.00  1.00      C2    
ATOM   1719  ND  B850B 307      96.288 233.600-127.620  0.00  1.00      C2    
ATOM   1720  MG  B850B 301      92.445 216.812-122.240  0.00  1.00      C3    
ATOM   1721  NB  B850B 301      90.529 216.733-123.030  0.00  1.00      C3    
ATOM   1722  ND  B850B 301      94.188 217.182-121.180  0.00  1.00      C3    
ATOM   1723  MG  B850B 302     101.309 214.944-119.000  0.00  1.00      C3    
ATOM   1724  NB  B850B 302     103.055 214.531-117.970  0.00  1.00      C3    
ATOM   1725  ND  B850B 302      99.743 214.912-120.340  0.00  1.00      C3    
ATOM   1726  MG  B850B 307     115.088 225.911-124.240  0.00  1.00      C3    
ATOM   1727  NB  B850B 307     113.552 226.674-123.030  0.00  1.00      C3    
ATOM   1728  ND  B850B 307     116.400 224.759-125.310  0.00  1.00      C3    
ATOM   1729  MG  B850B 301     108.361 209.271-121.310  0.00  1.00      C4    
ATOM   1730  NB  B850B 301     106.488 209.985-120.940  0.00  1.00      C4    
ATOM   1731  ND  B850B 301     110.276 208.609-121.430  0.00  1.00      C4    
ATOM   1732  MG  B850B 302     116.319 203.891-123.350  0.00  1.00      C4    
ATOM   1733  NB  B850B 302     118.138 202.812-123.390  0.00  1.00      C4    
ATOM   1734  ND  B850B 302     114.445 204.637-123.820  0.00  1.00      C4    
ATOM   1735  MG  B850B 307     128.743 212.106-133.490  0.00  1.00      C4    
ATOM   1736  NB  B850B 307     128.395 212.805-131.550  0.00  1.00      C4    
ATOM   1737  ND  B850B 307     128.831 211.002-135.270  0.00  1.00      C4    
ATOM   1738  MG  B850B 301     118.623 198.040-130.150  0.00  1.00      C5    
ATOM   1739  NB  B850B 301     117.724 199.140-128.690  0.00  1.00      C5    
ATOM   1740  ND  B850B 301     119.830 196.890-131.380  0.00  1.00      C5    
ATOM   1741  MG  B850B 302     121.248 192.003-137.470  0.00  1.00      C5    
ATOM   1742  NB  B850B 302     122.095 190.468-138.600  0.00  1.00      C5    
ATOM   1743  ND  B850B 302     120.002 193.390-136.580  0.00  1.00      C5    
ATOM   1744  MG  B850B 307     129.894 198.917-151.690  0.00  1.00      C5    
ATOM   1745  NB  B850B 307     130.982 198.735-149.910  0.00  1.00      C5    
ATOM   1746  ND  B850B 307     128.708 198.934-153.330  0.00  1.00      C5    
ATOM   1747  MG  B850B 301     117.581 188.577-144.690  0.00  1.00      C6    
ATOM   1748  NB  B850B 301     117.985 189.581-142.920  0.00  1.00      C6    
ATOM   1749  ND  B850B 301     117.492 187.484-146.540  0.00  1.00      C6    
ATOM   1750  MG  B850B 302     113.749 184.415-152.480  0.00  1.00      C6    
ATOM   1751  NB  B850B 302     112.912 183.056-153.860  0.00  1.00      C6    
ATOM   1752  ND  B850B 302     114.058 185.801-151.010  0.00  1.00      C6    
ATOM   1753  MG  B850B 307     117.771 192.607-168.560  0.00  1.00      C6    
ATOM   1754  NB  B850B 307     119.271 191.525-167.660  0.00  1.00      C6    
ATOM   1755  ND  B850B 307     115.977 193.411-169.330  0.00  1.00      C6    
ATOM   1756  MG  B850B 301     106.579 184.377-158.550  0.00  1.00      C7    
ATOM   1757  NB  B850B 301     107.914 184.339-156.920  0.00  1.00      C7    
ATOM   1758  ND  B850B 301     105.538 184.341-160.320  0.00  1.00      C7    
ATOM   1759  MG  B850B 302      98.273 184.282-164.370  0.00  1.00      C7    
ATOM   1760  NB  B850B 302      96.710 183.901-165.700  0.00  1.00      C7    
ATOM   1761  ND  B850B 302      99.487 184.824-162.850  0.00  1.00      C7    
ATOM   1762  MG  B850B 307      98.442 196.906-177.150  0.00  1.00      C7    
ATOM   1763  NB  B850B 307      99.695 195.237-177.360  0.00  1.00      C7    
ATOM   1764  ND  B850B 307      97.007 198.398-176.710  0.00  1.00      C7    
ATOM   1765  MG  B850B 301      90.125 188.275-164.040  0.00  1.00      C8    
ATOM   1766  NB  B850B 301      92.008 187.415-163.630  0.00  1.00      C8    
ATOM   1767  ND  B850B 301      88.328 188.864-164.940  0.00  1.00      C8    
ATOM   1768  MG  B850B 302      81.535 191.842-164.550  0.00  1.00      C8    
ATOM   1769  NB  B850B 302      79.522 192.048-165.030  0.00  1.00      C8    
ATOM   1770  ND  B850B 302      83.481 191.850-163.780  0.00  1.00      C8    
ATOM   1771  MG  B850B 307      80.197 207.616-173.890  0.00  1.00      C8    
ATOM   1772  NB  B850B 307      80.653 205.807-174.940  0.00  1.00      C8    
ATOM   1773  ND  B850B 307      79.563 209.119-172.670  0.00  1.00      C8    
ATOM   1774  MG  B850B 301      76.112 198.608-159.770  0.00  1.00      C9    
ATOM   1775  NB  B850B 301      77.373 197.037-160.310  0.00  1.00      C9    
ATOM   1776  ND  B850B 301      74.740 200.071-159.320  0.00  1.00      C9    
ATOM   1777  MG  B850B 302      70.927 204.926-154.310  0.00  1.00      C9    
ATOM   1778  NB  B850B 302      69.549 206.133-153.270  0.00  1.00      C9    
ATOM   1779  ND  B850B 302      72.653 203.894-154.820  0.00  1.00      C9    
ATOM   1780  MG  B850B 307      72.916 221.990-159.950  0.00  1.00      C9    
ATOM   1781  NB  B850B 307      71.893 220.663-161.230  0.00  1.00      C9    
ATOM   1782  ND  B850B 307      73.723 223.115-158.410  0.00  1.00      C9    
ATOM   1783  MG  B850B 301     -34.366 -96.060 245.986  0.00  1.00      C1    
ATOM   1784  NB  B850B 301     -35.970 -96.947 245.056  0.00  1.00      C1    
ATOM   1785  ND  B850B 301     -32.626 -95.505 246.837  0.00  1.00      C1    
ATOM   1786  MG  B850B 302     -27.700 -89.544 249.461  0.00  1.00      C1    
ATOM   1787  NB  B850B 302     -26.020 -88.464 250.024  0.00  1.00      C1    
ATOM   1788  ND  B850B 302     -29.460 -90.373 248.871  0.00  1.00      C1    
ATOM   1789  MG  B850B 307     -25.206 -89.795 267.164  0.00  1.00      C1    
ATOM   1790  NB  B850B 307     -24.671 -91.666 266.394  0.00  1.00      C1    
ATOM   1791  ND  B850B 307     -25.708 -87.932 267.764  0.00  1.00      C1    
ATOM   1792  MG  B850B 301     -27.255 -80.727 251.573  0.00  1.00      C2    
ATOM   1793  NB  B850B 301     -27.666 -82.560 250.632  0.00  1.00      C2    
ATOM   1794  ND  B850B 301     -26.564 -78.988 252.484  0.00  1.00      C2    
ATOM   1795  MG  B850B 302     -27.242 -71.745 254.589  0.00  1.00      C2    
ATOM   1796  NB  B850B 302     -26.522 -69.899 255.170  0.00  1.00      C2    
ATOM   1797  ND  B850B 302     -28.280 -73.476 253.919  0.00  1.00      C2    
ATOM   1798  MG  B850B 307     -28.618 -69.325 272.784  0.00  1.00      C2    
ATOM   1799  NB  B850B 307     -27.043 -70.512 272.132  0.00  1.00      C2    
ATOM   1800  ND  B850B 307     -30.178 -68.044 273.107  0.00  1.00      C2    
ATOM   1801  MG  B850B 301     -32.243 -64.451 255.547  0.00  1.00      C3    
ATOM   1802  NB  B850B 301     -31.372 -66.193 254.834  0.00  1.00      C3    
ATOM   1803  ND  B850B 301     -32.706 -62.609 256.387  0.00  1.00      C3    
ATOM   1804  MG  B850B 302     -37.522 -56.533 256.951  0.00  1.00      C3    
ATOM   1805  NB  B850B 302     -38.364 -54.645 257.106  0.00  1.00      C3    
ATOM   1806  ND  B850B 302     -37.174 -58.520 256.539  0.00  1.00      C3    
ATOM   1807  MG  B850B 307     -44.998 -53.755 273.502  0.00  1.00      C3    
ATOM   1808  NB  B850B 307     -42.908 -53.726 273.284  0.00  1.00      C3    
ATOM   1809  ND  B850B 307     -47.028 -53.759 273.252  0.00  1.00      C3    
ATOM   1810  MG  B850B 301     -46.316 -53.823 255.363  0.00  1.00      C4    
ATOM   1811  NB  B850B 301     -44.476 -54.668 255.133  0.00  1.00      C4    
ATOM   1812  ND  B850B 301     -48.026 -52.756 255.607  0.00  1.00      C4    
ATOM   1813  MG  B850B 302     -55.468 -50.404 254.363  0.00  1.00      C4    
ATOM   1814  NB  B850B 302     -57.257 -49.289 254.179  0.00  1.00      C4    
ATOM   1815  ND  B850B 302     -54.073 -51.934 254.332  0.00  1.00      C4    
ATOM   1816  MG  B850B 307     -65.948 -52.147 268.915  0.00  1.00      C4    
ATOM   1817  NB  B850B 307     -64.323 -50.840 268.991  0.00  1.00      C4    
ATOM   1818  ND  B850B 307     -67.492 -53.443 268.340  0.00  1.00      C4    
ATOM   1819  MG  B850B 301     -63.493 -54.075 251.546  0.00  1.00      C5    
ATOM   1820  NB  B850B 301     -61.560 -53.509 251.844  0.00  1.00      C5    
ATOM   1821  ND  B850B 301     -65.539 -54.276 251.288  0.00  1.00      C5    
ATOM   1822  MG  B850B 302     -72.113 -57.969 248.808  0.00  1.00      C5    
ATOM   1823  NB  B850B 302     -74.030 -58.262 248.038  0.00  1.00      C5    
ATOM   1824  ND  B850B 302     -70.118 -58.088 249.329  0.00  1.00      C5    
ATOM   1825  MG  B850B 307     -82.785 -65.093 261.460  0.00  1.00      C5    
ATOM   1826  NB  B850B 307     -82.651 -63.002 261.391  0.00  1.00      C5    
ATOM   1827  ND  B850B 307     -82.844 -67.107 261.313  0.00  1.00      C5    
ATOM   1828  MG  B850B 301     -75.078 -65.644 245.717  0.00  1.00      C6    
ATOM   1829  NB  B850B 301     -73.927 -64.060 246.411  0.00  1.00      C6    
ATOM   1830  ND  B850B 301     -76.533 -67.103 245.092  0.00  1.00      C6    
ATOM   1831  MG  B850B 302     -78.582 -73.820 242.024  0.00  1.00      C6    
ATOM   1832  NB  B850B 302     -79.375 -75.303 240.752  0.00  1.00      C6    
ATOM   1833  ND  B850B 302     -77.356 -72.570 243.078  0.00  1.00      C6    
ATOM   1834  MG  B850B 307     -86.456 -85.243 254.248  0.00  1.00      C6    
ATOM   1835  NB  B850B 307     -87.503 -83.545 253.734  0.00  1.00      C6    
ATOM   1836  ND  B850B 307     -85.252 -86.971 254.363  0.00  1.00      C6    
ATOM   1837  MG  B850B 301     -76.913 -82.886 240.224  0.00  1.00      C7    
ATOM   1838  NB  B850B 301     -76.967 -80.785 240.416  0.00  1.00      C7    
ATOM   1839  ND  B850B 301     -77.175 -84.924 240.119  0.00  1.00      C7    
ATOM   1840  MG  B850B 302     -74.343 -92.409 237.847  0.00  1.00      C7    
ATOM   1841  NB  B850B 302     -74.152 -94.357 237.127  0.00  1.00      C7    
ATOM   1842  ND  B850B 302     -74.107 -90.516 238.525  0.00  1.00      C7    
ATOM   1843  MG  B850B 307     -75.676-103.760 251.697  0.00  1.00      C7    
ATOM   1844  NB  B850B 307     -77.433-103.060 250.790  0.00  1.00      C7    
ATOM   1845  ND  B850B 307     -73.748-104.370 252.326  0.00  1.00      C7    
ATOM   1846  MG  B850B 301     -66.633 -97.205 237.893  0.00  1.00      C8    
ATOM   1847  NB  B850B 301     -68.118 -95.705 237.839  0.00  1.00      C8    
ATOM   1848  ND  B850B 301     -65.600 -99.025 237.844  0.00  1.00      C8    
ATOM   1849  MG  B850B 302     -59.267-102.890 237.547  0.00  1.00      C8    
ATOM   1850  NB  B850B 302     -58.031-104.470 236.984  0.00  1.00      C8    
ATOM   1851  ND  B850B 302     -60.205-101.150 238.215  0.00  1.00      C8    
ATOM   1852  MG  B850B 307     -56.222-112.610 252.849  0.00  1.00      C8    
ATOM   1853  NB  B850B 307     -57.943-113.040 251.654  0.00  1.00      C8    
ATOM   1854  ND  B850B 307     -54.417-112.120 253.661  0.00  1.00      C8    
ATOM   1855  MG  B850B 301     -49.752-102.750 240.277  0.00  1.00      C9    
ATOM   1856  NB  B850B 301     -51.648-102.310 239.527  0.00  1.00      C9    
ATOM   1857  ND  B850B 301     -47.874-103.300 240.903  0.00  1.00      C9    
ATOM   1858  MG  B850B 302     -40.234-101.870 242.572  0.00  1.00      C9    
ATOM   1859  NB  B850B 302     -38.145-101.920 242.848  0.00  1.00      C9    
ATOM   1860  ND  B850B 302     -42.197-101.200 242.489  0.00  1.00      C9    
ATOM   1861  MG  B850B 307     -36.893-106.770 259.652  0.00  1.00      C9    
ATOM   1862  NB  B850B 307     -37.486-108.290 258.310  0.00  1.00      C9    
ATOM   1863  ND  B850B 307     -36.095-105.160 260.670  0.00  1.00      C9    
ATOM   1864  MG  B850B 301      74.045-184.270 177.426  0.00  1.00      C1    
ATOM   1865  NB  B850B 301      73.505-185.500 175.872  0.00  1.00      C1    
ATOM   1866  ND  B850B 301      74.908-183.100 178.821  0.00  1.00      C1    
ATOM   1867  MG  B850B 302      74.178-177.340 184.564  0.00  1.00      C1    
ATOM   1868  NB  B850B 302      74.587-175.780 185.877  0.00  1.00      C1    
ATOM   1869  ND  B850B 302      73.529-178.790 183.299  0.00  1.00      C1    
ATOM   1870  MG  B850B 307      78.003-183.290 200.985  0.00  1.00      C1    
ATOM   1871  NB  B850B 307      79.643-183.670 199.744  0.00  1.00      C1    
ATOM   1872  ND  B850B 307      76.371-182.810 202.080  0.00  1.00      C1    
ATOM   1873  MG  B850B 301      68.283-172.820 189.783  0.00  1.00      C2    
ATOM   1874  NB  B850B 301      69.238-173.770 188.169  0.00  1.00      C2    
ATOM   1875  ND  B850B 301      67.581-171.720 191.406  0.00  1.00      C2    
ATOM   1876  MG  B850B 302      62.075-168.890 195.769  0.00  1.00      C2    
ATOM   1877  NB  B850B 302      61.279-167.570 197.141  0.00  1.00      C2    
ATOM   1878  ND  B850B 302      62.562-170.330 194.280  0.00  1.00      C2    
ATOM   1879  MG  B850B 307      61.393-176.200 212.650  0.00  1.00      C2    
ATOM   1880  NB  B850B 307      63.250-175.510 212.021  0.00  1.00      C2    
ATOM   1881  ND  B850B 307      59.441-176.680 213.022  0.00  1.00      C2    
ATOM   1882  MG  B850B 301      53.485-168.550 198.054  0.00  1.00      C3    
ATOM   1883  NB  B850B 301      55.264-168.650 196.994  0.00  1.00      C3    
ATOM   1884  ND  B850B 301      51.921-168.170 199.365  0.00  1.00      C3    
ATOM   1885  MG  B850B 302      44.301-168.240 200.899  0.00  1.00      C3    
ATOM   1886  NB  B850B 302      42.373-167.790 201.519  0.00  1.00      C3    
ATOM   1887  ND  B850B 302      45.939-168.970 199.891  0.00  1.00      C3    
ATOM   1888  MG  B850B 307      39.057-178.870 214.931  0.00  1.00      C3    
ATOM   1889  NB  B850B 307      40.423-177.310 215.261  0.00  1.00      C3    
ATOM   1890  ND  B850B 307      37.662-180.180 214.205  0.00  1.00      C3    
ATOM   1891  MG  B850B 301      36.210-172.100 198.293  0.00  1.00      C4    
ATOM   1892  NB  B850B 301      38.044-171.220 198.232  0.00  1.00      C4    
ATOM   1893  ND  B850B 301      34.305-172.780 198.479  0.00  1.00      C4    
ATOM   1894  MG  B850B 302      27.427-176.060 196.384  0.00  1.00      C4    
ATOM   1895  NB  B850B 302      25.386-176.580 196.185  0.00  1.00      C4    
ATOM   1896  ND  B850B 302      29.481-175.960 196.143  0.00  1.00      C4    
ATOM   1897  MG  B850B 307      23.230-190.550 206.234  0.00  1.00      C4    
ATOM   1898  NB  B850B 307      23.383-188.700 207.179  0.00  1.00      C4    
ATOM   1899  ND  B850B 307      23.069-192.130 204.865  0.00  1.00      C4    
ATOM   1900  MG  B850B 301      24.374-182.570 190.540  0.00  1.00      C5    
ATOM   1901  NB  B850B 301      25.299-181.020 191.489  0.00  1.00      C5    
ATOM   1902  ND  B850B 301      23.109-183.990 189.730  0.00  1.00      C5    
ATOM   1903  MG  B850B 302      21.089-189.650 184.537  0.00  1.00      C5    
ATOM   1904  NB  B850B 302      19.924-190.820 183.266  0.00  1.00      C5    
ATOM   1905  ND  B850B 302      22.582-188.550 185.453  0.00  1.00      C5    
ATOM   1906  MG  B850B 307      20.477-206.580 190.672  0.00  1.00      C5    
ATOM   1907  NB  B850B 307      19.035-205.250 191.405  0.00  1.00      C5    
ATOM   1908  ND  B850B 307      21.889-207.720 189.791  0.00  1.00      C5    
ATOM   1909  MG  B850B 301      24.343-194.840 178.234  0.00  1.00      C6    
ATOM   1910  NB  B850B 301      24.041-193.410 179.718  0.00  1.00      C6    
ATOM   1911  ND  B850B 301      24.355-196.430 176.782  0.00  1.00      C6    
ATOM   1912  MG  B850B 302      27.530-200.430 171.074  0.00  1.00      C6    
ATOM   1913  NB  B850B 302      27.936-201.300 169.196  0.00  1.00      C6    
ATOM   1914  ND  B850B 302      27.563-199.310 172.778  0.00  1.00      C6    
ATOM   1915  MG  B850B 307      31.895-217.730 175.947  0.00  1.00      C6    
ATOM   1916  NB  B850B 307      29.893-217.260 175.847  0.00  1.00      C6    
ATOM   1917  ND  B850B 307      33.981-217.940 175.718  0.00  1.00      C6    
ATOM   1918  MG  B850B 301      35.070-203.760 166.565  0.00  1.00      C7    
ATOM   1919  NB  B850B 301      33.522-202.660 167.490  0.00  1.00      C7    
ATOM   1920  ND  B850B 301      36.368-205.080 165.663  0.00  1.00      C7    
ATOM   1921  MG  B850B 302      43.487-206.480 161.594  0.00  1.00      C7    
ATOM   1922  NB  B850B 302      44.956-207.160 160.284  0.00  1.00      C7    
ATOM   1923  ND  B850B 302      42.341-205.500 162.950  0.00  1.00      C7    
ATOM   1924  MG  B850B 307      52.399-219.880 169.565  0.00  1.00      C7    
ATOM   1925  NB  B850B 307      50.601-220.310 168.573  0.00  1.00      C7    
ATOM   1926  ND  B850B 307      54.212-219.150 170.384  0.00  1.00      C7    
ATOM   1927  MG  B850B 301      52.195-203.910 161.788  0.00  1.00      C8    
ATOM   1928  NB  B850B 301      50.093-204.050 161.919  0.00  1.00      C8    
ATOM   1929  ND  B850B 301      54.215-204.230 161.335  0.00  1.00      C8    
ATOM   1930  MG  B850B 302      61.281-201.940 161.219  0.00  1.00      C8    
ATOM   1931  NB  B850B 302      63.203-201.750 160.443  0.00  1.00      C8    
ATOM   1932  ND  B850B 302      59.449-201.870 162.223  0.00  1.00      C8    
ATOM   1933  MG  B850B 307      72.119-211.970 172.168  0.00  1.00      C8    
ATOM   1934  NB  B850B 307      71.135-212.900 170.516  0.00  1.00      C8    
ATOM   1935  ND  B850B 307      73.066-210.770 173.523  0.00  1.00      C8    
ATOM   1936  MG  B850B 301      67.901-196.400 166.069  0.00  1.00      C9    
ATOM   1937  NB  B850B 301      66.223-197.150 165.085  0.00  1.00      C9    
ATOM   1938  ND  B850B 301      69.644-195.690 166.892  0.00  1.00      C9    
ATOM   1939  MG  B850B 302      73.943-190.260 170.795  0.00  1.00      C9    
ATOM   1940  NB  B850B 302      75.425-188.950 171.538  0.00  1.00      C9    
ATOM   1941  ND  B850B 302      72.119-191.200 170.482  0.00  1.00      C9    
ATOM   1942  MG  B850B 307      81.665-198.050 185.170  0.00  1.00      C9    
ATOM   1943  NB  B850B 307      82.219-198.760 183.268  0.00  1.00      C9    
ATOM   1944  ND  B850B 307      81.136-196.990 186.870  0.00  1.00      C9    
ATOM   1945  MG  B850B 301      23.848-236.120 120.802  0.00  1.00      C1    
ATOM   1946  NB  B850B 301      23.012-236.740 119.028  0.00  1.00      C1    
ATOM   1947  ND  B850B 301      24.981-235.610 122.385  0.00  1.00      C1    
ATOM   1948  MG  B850B 302      25.748-231.520 129.416  0.00  1.00      C1    
ATOM   1949  NB  B850B 302      26.540-230.510 131.045  0.00  1.00      C1    
ATOM   1950  ND  B850B 302      24.748-232.390 127.873  0.00  1.00      C1    
ATOM   1951  MG  B850B 307      27.885-242.250 143.556  0.00  1.00      C1    
ATOM   1952  NB  B850B 307      29.374-242.700 142.155  0.00  1.00      C1    
ATOM   1953  ND  B850B 307      26.429-241.690 144.837  0.00  1.00      C1    
ATOM   1954  MG  B850B 301      21.205-227.180 135.965  0.00  1.00      C2    
ATOM   1955  NB  B850B 301      21.886-227.890 134.107  0.00  1.00      C2    
ATOM   1956  ND  B850B 301      20.807-226.400 137.852  0.00  1.00      C2    
ATOM   1957  MG  B850B 302      16.206-223.510 143.127  0.00  1.00      C2    
ATOM   1958  NB  B850B 302      15.775-222.430 144.834  0.00  1.00      C2    
ATOM   1959  ND  B850B 302      16.309-224.590 141.299  0.00  1.00      C2    
ATOM   1960  MG  B850B 307      13.640-234.500 157.667  0.00  1.00      C2    
ATOM   1961  NB  B850B 307      15.612-234.160 157.110  0.00  1.00      C2    
ATOM   1962  ND  B850B 307      11.629-234.560 158.033  0.00  1.00      C2    
ATOM   1963  MG  B850B 301       7.989-221.640 145.976  0.00  1.00      C3    
ATOM   1964  NB  B850B 301       9.684-221.900 144.811  0.00  1.00      C3    
ATOM   1965  ND  B850B 301       6.575-221.220 147.440  0.00  1.00      C3    
ATOM   1966  MG  B850B 302      -0.809-219.780 149.398  0.00  1.00      C3    
ATOM   1967  NB  B850B 302      -2.559-219.050 150.231  0.00  1.00      C3    
ATOM   1968  ND  B850B 302       0.587-220.620 148.135  0.00  1.00      C3    
ATOM   1969  MG  B850B 307      -8.636-232.020 160.649  0.00  1.00      C3    
ATOM   1970  NB  B850B 307      -6.914-230.980 161.269  0.00  1.00      C3    
ATOM   1971  ND  B850B 307     -10.319-232.710 159.713  0.00  1.00      C3    
ATOM   1972  MG  B850B 301      -9.618-220.710 146.439  0.00  1.00      C4    
ATOM   1973  NB  B850B 301      -7.617-220.320 146.483  0.00  1.00      C4    
ATOM   1974  ND  B850B 301     -11.633-220.910 146.575  0.00  1.00      C4    
ATOM   1975  MG  B850B 302     -19.120-221.730 144.178  0.00  1.00      C4    
ATOM   1976  NB  B850B 302     -21.226-221.650 143.988  0.00  1.00      C4    
ATOM   1977  ND  B850B 302     -17.109-222.090 143.836  0.00  1.00      C4    
ATOM   1978  MG  B850B 307     -26.920-236.750 150.361  0.00  1.00      C4    
ATOM   1979  NB  B850B 307     -26.297-235.300 151.726  0.00  1.00      C4    
ATOM   1980  ND  B850B 307     -27.480-237.830 148.655  0.00  1.00      C4    
ATOM   1981  MG  B850B 301     -23.734-225.540 137.108  0.00  1.00      C5    
ATOM   1982  NB  B850B 301     -22.444-224.570 138.351  0.00  1.00      C5    
ATOM   1983  ND  B850B 301     -25.323-226.350 136.052  0.00  1.00      C5    
ATOM   1984  MG  B850B 302     -28.721-229.790 129.756  0.00  1.00      C5    
ATOM   1985  NB  B850B 302     -30.147-230.270 128.311  0.00  1.00      C5    
ATOM   1986  ND  B850B 302     -26.998-229.370 130.819  0.00  1.00      C5    
ATOM   1987  MG  B850B 307     -33.679-247.020 131.510  0.00  1.00      C5    
ATOM   1988  NB  B850B 307     -34.731-245.610 132.643  0.00  1.00      C5    
ATOM   1989  ND  B850B 307     -32.607-248.220 130.283  0.00  1.00      C5    
ATOM   1990  MG  B850B 301     -26.901-233.820 122.163  0.00  1.00      C6    
ATOM   1991  NB  B850B 301     -26.830-232.800 123.971  0.00  1.00      C6    
ATOM   1992  ND  B850B 301     -27.296-234.940 120.363  0.00  1.00      C6    
ATOM   1993  MG  B850B 302     -25.250-238.000 113.644  0.00  1.00      C6    
ATOM   1994  NB  B850B 302     -25.079-238.430 111.587  0.00  1.00      C6    
ATOM   1995  ND  B850B 302     -24.931-237.400 115.570  0.00  1.00      C6    
ATOM   1996  MG  B850B 307     -25.490-256.490 113.767  0.00  1.00      C6    
ATOM   1997  NB  B850B 307     -27.303-255.520 113.917  0.00  1.00      C6    
ATOM   1998  ND  B850B 307     -23.529-257.150 113.358  0.00  1.00      C6    
ATOM   1999  MG  B850B 301     -18.812-241.820 107.973  0.00  1.00      C7    
ATOM   2000  NB  B850B 301     -20.027-240.650 109.239  0.00  1.00      C7    
ATOM   2001  ND  B850B 301     -17.896-243.150 106.689  0.00  1.00      C7    
ATOM   2002  MG  B850B 302     -11.369-245.180 101.948  0.00  1.00      C7    
ATOM   2003  NB  B850B 302     -10.125-245.850 100.416  0.00  1.00      C7    
ATOM   2004  ND  B850B 302     -12.229-244.330 103.575  0.00  1.00      C7    
ATOM   2005  MG  B850B 307      -6.219-261.960 105.739  0.00  1.00      C7    
ATOM   2006  NB  B850B 307      -8.065-261.660 104.790  0.00  1.00      C7    
ATOM   2007  ND  B850B 307      -4.283-261.950 106.593  0.00  1.00      C7    
ATOM   2008  MG  B850B 301      -2.296-245.000 102.211  0.00  1.00      C8    
ATOM   2009  NB  B850B 301      -4.363-244.650 102.439  0.00  1.00      C8    
ATOM   2010  ND  B850B 301      -0.424-245.690 101.565  0.00  1.00      C8    
ATOM   2011  MG  B850B 302       6.993-245.280 101.565  0.00  1.00      C8    
ATOM   2012  NB  B850B 302       8.899-245.390 100.737  0.00  1.00      C8    
ATOM   2013  ND  B850B 302       5.239-245.010 102.672  0.00  1.00      C8    
ATOM   2014  MG  B850B 307      14.867-260.160 108.948  0.00  1.00      C8    
ATOM   2015  NB  B850B 307      13.679-260.360 107.183  0.00  1.00      C8    
ATOM   2016  ND  B850B 307      16.087-259.630 110.494  0.00  1.00      C8    
ATOM   2017  MG  B850B 301      14.807-243.010 107.202  0.00  1.00      C9    
ATOM   2018  NB  B850B 301      12.994-243.030 106.174  0.00  1.00      C9    
ATOM   2019  ND  B850B 301      16.674-242.980 108.063  0.00  1.00      C9    
ATOM   2020  MG  B850B 302      22.219-239.990 112.909  0.00  1.00      C9    
ATOM   2021  NB  B850B 302      23.985-239.330 113.855  0.00  1.00      C9    
ATOM   2022  ND  B850B 302      20.215-240.330 112.490  0.00  1.00      C9    
ATOM   2023  MG  B850B 307      27.653-252.880 124.361  0.00  1.00      C9    
ATOM   2024  NB  B850B 307      28.007-253.200 122.309  0.00  1.00      C9    
ATOM   2025  ND  B850B 307      27.411-252.200 126.302  0.00  1.00      C9    
ATOM   2026  MG  B850B 301    -118.040 -42.207 234.952  0.00  1.00      C1    
ATOM   2027  NB  B850B 301    -119.670 -41.597 233.864  0.00  1.00      C1    
ATOM   2028  ND  B850B 301    -116.550 -43.139 235.941  0.00  1.00      C1    
ATOM   2029  MG  B850B 302    -109.120 -42.843 239.317  0.00  1.00      C1    
ATOM   2030  NB  B850B 302    -107.260 -43.374 240.059  0.00  1.00      C1    
ATOM   2031  ND  B850B 302    -110.850 -42.082 238.564  0.00  1.00      C1    
ATOM   2032  MG  B850B 307    -109.380 -45.107 257.051  0.00  1.00      C1    
ATOM   2033  NB  B850B 307    -110.330 -46.746 256.160  0.00  1.00      C1    
ATOM   2034  ND  B850B 307    -108.400 -43.495 257.773  0.00  1.00      C1    
ATOM   2035  MG  B850B 301    -102.520 -37.299 242.169  0.00  1.00      C2    
ATOM   2036  NB  B850B 301    -104.060 -38.207 241.058  0.00  1.00      C2    
ATOM   2037  ND  B850B 301    -100.870 -36.659 243.257  0.00  1.00      C2    
ATOM   2038  MG  B850B 302     -96.185 -31.335 245.910  0.00  1.00      C2    
ATOM   2039  NB  B850B 302     -94.399 -30.641 246.680  0.00  1.00      C2    
ATOM   2040  ND  B850B 302     -98.090 -31.714 245.043  0.00  1.00      C2    
ATOM   2041  MG  B850B 307     -97.108 -28.944 264.137  0.00  1.00      C2    
ATOM   2042  NB  B850B 307     -96.868 -30.900 263.479  0.00  1.00      C2    
ATOM   2043  ND  B850B 307     -97.235 -26.932 264.477  0.00  1.00      C2    
ATOM   2044  MG  B850B 301     -94.233 -22.750 247.185  0.00  1.00      C3    
ATOM   2045  NB  B850B 301     -94.867 -24.553 246.381  0.00  1.00      C3    
ATOM   2046  ND  B850B 301     -93.266 -21.184 248.146  0.00  1.00      C3    
ATOM   2047  MG  B850B 302     -92.050 -13.548 248.939  0.00  1.00      C3    
ATOM   2048  NB  B850B 302     -91.234 -11.661 249.202  0.00  1.00      C3    
ATOM   2049  ND  B850B 302     -93.244 -15.130 248.385  0.00  1.00      C3    
ATOM   2050  MG  B850B 307     -96.618  -6.365 265.221  0.00  1.00      C3    
ATOM   2051  NB  B850B 307     -95.180  -7.895 265.122  0.00  1.00      C3    
ATOM   2052  ND  B850B 307     -97.951  -4.857 264.859  0.00  1.00      C3    
ATOM   2053  MG  B850B 301     -95.763  -5.181 247.093  0.00  1.00      C4    
ATOM   2054  NB  B850B 301     -95.137  -7.110 246.897  0.00  1.00      C4    
ATOM   2055  ND  B850B 301     -96.141  -3.200 247.328  0.00  1.00      C4    
ATOM   2056  MG  B850B 302     -99.250   3.918 245.869  0.00  1.00      C4    
ATOM   2057  NB  B850B 302     -99.603   5.995 245.678  0.00  1.00      C4    
ATOM   2058  ND  B850B 302     -99.445   1.858 245.790  0.00  1.00      C4    
ATOM   2059  MG  B850B 307    -108.960  10.332 259.623  0.00  1.00      C4    
ATOM   2060  NB  B850B 307    -106.920   9.999 259.896  0.00  1.00      C4    
ATOM   2061  ND  B850B 307    -110.890  10.619 258.858  0.00  1.00      C4    
ATOM   2062  MG  B850B 301    -107.030   7.458 242.318  0.00  1.00      C5    
ATOM   2063  NB  B850B 301    -105.360   6.397 242.768  0.00  1.00      C5    
ATOM   2064  ND  B850B 301    -108.520   8.847 241.931  0.00  1.00      C5    
ATOM   2065  MG  B850B 302    -115.390  11.290 238.793  0.00  1.00      C5    
ATOM   2066  NB  B850B 302    -116.810  12.527 237.896  0.00  1.00      C5    
ATOM   2067  ND  B850B 302    -114.200   9.721 239.413  0.00  1.00      C5    
ATOM   2068  MG  B850B 307    -129.020  14.269 250.202  0.00  1.00      C5    
ATOM   2069  NB  B850B 307    -127.380  15.571 250.313  0.00  1.00      C5    
ATOM   2070  ND  B850B 307    -130.530  12.967 249.887  0.00  1.00      C5    
ATOM   2071  MG  B850B 301    -122.730   8.394 234.921  0.00  1.00      C6    
ATOM   2072  NB  B850B 301    -120.860   8.592 235.806  0.00  1.00      C6    
ATOM   2073  ND  B850B 301    -124.720   8.507 234.098  0.00  1.00      C6    
ATOM   2074  MG  B850B 302    -130.740   5.573 230.378  0.00  1.00      C6    
ATOM   2075  NB  B850B 302    -132.240   5.186 228.947  0.00  1.00      C6    
ATOM   2076  ND  B850B 302    -129.110   5.485 231.598  0.00  1.00      C6    
ATOM   2077  MG  B850B 307    -145.630   3.602 241.163  0.00  1.00      C6    
ATOM   2078  NB  B850B 307    -145.030   5.524 240.734  0.00  1.00      C6    
ATOM   2079  ND  B850B 307    -146.120   1.549 241.203  0.00  1.00      C6    
ATOM   2080  MG  B850B 301    -136.140  -1.712 227.934  0.00  1.00      C7    
ATOM   2081  NB  B850B 301    -134.650  -0.268 228.295  0.00  1.00      C7    
ATOM   2082  ND  B850B 301    -137.810  -2.881 227.647  0.00  1.00      C7    
ATOM   2083  MG  B850B 302    -141.220  -9.964 224.929  0.00  1.00      C7    
ATOM   2084  NB  B850B 302    -142.460 -11.400 224.062  0.00  1.00      C7    
ATOM   2085  ND  B850B 302    -139.740  -8.881 225.772  0.00  1.00      C7    
ATOM   2086  MG  B850B 307    -151.860 -16.770 237.701  0.00  1.00      C7    
ATOM   2087  NB  B850B 307    -152.420 -14.983 236.759  0.00  1.00      C7    
ATOM   2088  ND  B850B 307    -151.080 -18.615 238.384  0.00  1.00      C7    
ATOM   2089  MG  B850B 301    -139.620 -18.901 225.009  0.00  1.00      C8    
ATOM   2090  NB  B850B 301    -139.500 -16.794 224.995  0.00  1.00      C8    
ATOM   2091  ND  B850B 301    -140.270 -20.887 224.868  0.00  1.00      C8    
ATOM   2092  MG  B850B 302    -138.870 -28.177 224.606  0.00  1.00      C8    
ATOM   2093  NB  B850B 302    -139.160 -30.143 223.985  0.00  1.00      C8    
ATOM   2094  ND  B850B 302    -138.280 -26.321 225.362  0.00  1.00      C8    
ATOM   2095  MG  B850B 307    -145.520 -37.160 239.201  0.00  1.00      C8    
ATOM   2096  NB  B850B 307    -146.870 -36.150 237.882  0.00  1.00      C8    
ATOM   2097  ND  B850B 307    -144.030 -38.179 240.151  0.00  1.00      C8    
ATOM   2098  MG  B850B 301    -132.680 -35.182 227.864  0.00  1.00      C9    
ATOM   2099  NB  B850B 301    -133.560 -33.475 227.048  0.00  1.00      C9    
ATOM   2100  ND  B850B 301    -131.900 -36.957 228.546  0.00  1.00      C9    
ATOM   2101  MG  B850B 302    -125.910 -41.695 230.750  0.00  1.00      C9    
ATOM   2102  NB  B850B 302    -124.580 -43.288 231.136  0.00  1.00      C9    
ATOM   2103  ND  B850B 302    -126.720 -39.787 230.613  0.00  1.00      C9    
ATOM   2104  MG  B850B 307    -128.980 -47.697 247.527  0.00  1.00      C9    
ATOM   2105  NB  B850B 307    -130.360 -48.251 246.035  0.00  1.00      C9    
ATOM   2106  ND  B850B 307    -127.350 -47.220 248.718  0.00  1.00      C9    
ATOM   2107  MG  B850B 301     -99.154-209.180-131.640  0.00  1.00      C1    
ATOM   2108  NB  B850B 301     -99.261-207.760-133.130  0.00  1.00      C1    
ATOM   2109  ND  B850B 301     -98.737-210.650-130.330  0.00  1.00      C1    
ATOM   2110  MG  B850B 302    -100.020-214.150-123.070  0.00  1.00      C1    
ATOM   2111  NB  B850B 302     -99.780-215.260-121.330  0.00  1.00      C1    
ATOM   2112  ND  B850B 302    -100.440-212.940-124.650  0.00  1.00      C1    
ATOM   2113  MG  B850B 307    -107.430-230.380-124.320  0.00  1.00      C1    
ATOM   2114  NB  B850B 307    -105.670-230.370-125.450  0.00  1.00      C1    
ATOM   2115  ND  B850B 307    -109.080-230.270-123.150  0.00  1.00      C1    
ATOM   2116  MG  B850B 301    -105.550-214.420-115.880  0.00  1.00      C2    
ATOM   2117  NB  B850B 301    -104.350-213.780-117.480  0.00  1.00      C2    
ATOM   2118  ND  B850B 301    -106.500-215.190-114.190  0.00  1.00      C2    
ATOM   2119  MG  B850B 302    -111.930-215.200-108.920  0.00  1.00      C2    
ATOM   2120  NB  B850B 302    -112.750-215.680-107.080  0.00  1.00      C2    
ATOM   2121  ND  B850B 302    -111.350-214.450-110.820  0.00  1.00      C2    
ATOM   2122  MG  B850B 307    -123.600-229.370-110.190  0.00  1.00      C2    
ATOM   2123  NB  B850B 307    -121.580-229.850-110.200  0.00  1.00      C2    
ATOM   2124  ND  B850B 307    -125.500-228.610-110.050  0.00  1.00      C2    
ATOM   2125  MG  B850B 301    -119.670-212.070-105.840  0.00  1.00      C3    
ATOM   2126  NB  B850B 301    -117.790-212.240-106.690  0.00  1.00      C3    
ATOM   2127  ND  B850B 301    -121.400-212.180-104.700  0.00  1.00      C3    
ATOM   2128  MG  B850B 302    -128.160-209.050-102.460  0.00  1.00      C3    
ATOM   2129  NB  B850B 302    -129.810-208.380-101.400  0.00  1.00      C3    
ATOM   2130  ND  B850B 302    -126.650-209.270-103.840  0.00  1.00      C3    
ATOM   2131  MG  B850B 307    -143.220-218.720-106.610  0.00  1.00      C3    
ATOM   2132  NB  B850B 307    -141.730-219.570-105.390  0.00  1.00      C3    
ATOM   2133  ND  B850B 307    -144.440-217.490-107.700  0.00  1.00      C3    
ATOM   2134  MG  B850B 301    -134.630-202.780-104.900  0.00  1.00      C4    
ATOM   2135  NB  B850B 301    -132.840-203.670-104.540  0.00  1.00      C4    
ATOM   2136  ND  B850B 301    -136.470-201.920-105.010  0.00  1.00      C4    
ATOM   2137  MG  B850B 302    -142.030-196.680-107.040  0.00  1.00      C4    
ATOM   2138  NB  B850B 302    -143.720-195.410-107.090  0.00  1.00      C4    
ATOM   2139  ND  B850B 302    -140.270-197.660-107.520  0.00  1.00      C4    
ATOM   2140  MG  B850B 307    -155.630-204.060-116.280  0.00  1.00      C4    
ATOM   2141  NB  B850B 307    -155.290-204.670-114.320  0.00  1.00      C4    
ATOM   2142  ND  B850B 307    -155.660-203.050-118.120  0.00  1.00      C4    
ATOM   2143  MG  B850B 301    -143.930-191.020-114.120  0.00  1.00      C5    
ATOM   2144  NB  B850B 301    -143.100-192.120-112.620  0.00  1.00      C5    
ATOM   2145  ND  B850B 301    -145.050-189.820-115.380  0.00  1.00      C5    
ATOM   2146  MG  B850B 302    -146.150-185.170-121.720  0.00  1.00      C5    
ATOM   2147  NB  B850B 302    -146.870-183.620-122.920  0.00  1.00      C5    
ATOM   2148  ND  B850B 302    -145.030-186.630-120.780  0.00  1.00      C5    
ATOM   2149  MG  B850B 307    -156.000-191.900-135.230  0.00  1.00      C5    
ATOM   2150  NB  B850B 307    -156.990-191.500-133.430  0.00  1.00      C5    
ATOM   2151  ND  B850B 307    -154.880-192.150-136.890  0.00  1.00      C5    
ATOM   2152  MG  B850B 301    -142.390-182.590-129.240  0.00  1.00      C6    
ATOM   2153  NB  B850B 301    -142.840-183.440-127.400  0.00  1.00      C6    
ATOM   2154  ND  B850B 301    -142.250-181.620-131.160  0.00  1.00      C6    
ATOM   2155  MG  B850B 302    -138.420-179.340-137.390  0.00  1.00      C6    
ATOM   2156  NB  B850B 302    -137.490-178.160-138.870  0.00  1.00      C6    
ATOM   2157  ND  B850B 302    -138.820-180.590-135.820  0.00  1.00      C6    
ATOM   2158  MG  B850B 307    -143.880-187.960-152.810  0.00  1.00      C6    
ATOM   2159  NB  B850B 307    -145.220-186.670-151.920  0.00  1.00      C6    
ATOM   2160  ND  B850B 307    -142.210-189.000-153.570  0.00  1.00      C6    
ATOM   2161  MG  B850B 301    -131.510-180.440-143.650  0.00  1.00      C7    
ATOM   2162  NB  B850B 301    -132.770-180.160-141.980  0.00  1.00      C7    
ATOM   2163  ND  B850B 301    -130.530-180.620-145.450  0.00  1.00      C7    
ATOM   2164  MG  B850B 302    -123.450-181.600-149.710  0.00  1.00      C7    
ATOM   2165  NB  B850B 302    -121.910-181.470-151.110  0.00  1.00      C7    
ATOM   2166  ND  B850B 302    -124.670-181.920-148.120  0.00  1.00      C7    
ATOM   2167  MG  B850B 307    -125.450-194.850-161.670  0.00  1.00      C7    
ATOM   2168  NB  B850B 307    -126.520-193.070-161.940  0.00  1.00      C7    
ATOM   2169  ND  B850B 307    -124.170-196.470-161.180  0.00  1.00      C7    
ATOM   2170  MG  B850B 301    -115.780-186.440-149.370  0.00  1.00      C8    
ATOM   2171  NB  B850B 301    -117.540-185.360-148.960  0.00  1.00      C8    
ATOM   2172  ND  B850B 301    -114.090-187.280-150.290  0.00  1.00      C8    
ATOM   2173  MG  B850B 302    -107.650-190.960-149.910  0.00  1.00      C8    
ATOM   2174  NB  B850B 302    -105.690-191.410-150.440  0.00  1.00      C8    
ATOM   2175  ND  B850B 302    -109.560-190.700-149.090  0.00  1.00      C8    
ATOM   2176  MG  B850B 307    -108.360-207.300-158.290  0.00  1.00      C8    
ATOM   2177  NB  B850B 307    -108.660-205.510-159.440  0.00  1.00      C8    
ATOM   2178  ND  B850B 307    -107.850-208.790-157.000  0.00  1.00      C8    
ATOM   2179  MG  B850B 301    -102.820-197.990-144.880  0.00  1.00      C9    
ATOM   2180  NB  B850B 301    -103.920-196.320-145.480  0.00  1.00      C9    
ATOM   2181  ND  B850B 301    -101.600-199.560-144.380  0.00  1.00      C9    
ATOM   2182  MG  B850B 302     -98.161-204.510-139.200  0.00  1.00      C9    
ATOM   2183  NB  B850B 302     -96.886-205.800-138.120  0.00  1.00      C9    
ATOM   2184  ND  B850B 302     -99.783-203.320-139.720  0.00  1.00      C9    
ATOM   2185  MG  B850B 307    -102.180-221.550-143.710  0.00  1.00      C9    
ATOM   2186  NB  B850B 307    -101.070-220.420-145.100  0.00  1.00      C9    
ATOM   2187  ND  B850B 307    -103.050-222.490-142.080  0.00  1.00      C9    
ATOM   2188  MG  B850B 301     -37.647-246.270 -94.074  0.00  1.00      C1    
ATOM   2189  NB  B850B 301     -38.227-245.190 -95.725  0.00  1.00      C1    
ATOM   2190  ND  B850B 301     -36.760-247.350 -92.623  0.00  1.00      C1    
ATOM   2191  MG  B850B 302     -36.664-249.930 -84.877  0.00  1.00      C1    
ATOM   2192  NB  B850B 302     -36.035-250.640 -83.031  0.00  1.00      C1    
ATOM   2193  ND  B850B 302     -37.486-249.140 -86.560  0.00  1.00      C1    
ATOM   2194  MG  B850B 307     -38.964-267.600 -83.348  0.00  1.00      C1    
ATOM   2195  NB  B850B 307     -37.334-267.250 -84.612  0.00  1.00      C1    
ATOM   2196  ND  B850B 307     -40.522-267.790 -82.074  0.00  1.00      C1    
ATOM   2197  MG  B850B 301     -41.582-250.690 -77.285  0.00  1.00      C2    
ATOM   2198  NB  B850B 301     -40.690-249.980 -79.051  0.00  1.00      C2    
ATOM   2199  ND  B850B 301     -42.192-251.430 -75.440  0.00  1.00      C2    
ATOM   2200  MG  B850B 302     -47.164-252.210 -69.781  0.00  1.00      C2    
ATOM   2201  NB  B850B 302     -47.725-252.620 -67.838  0.00  1.00      C2    
ATOM   2202  ND  B850B 302     -46.899-251.620 -71.809  0.00  1.00      C2    
ATOM   2203  MG  B850B 307     -54.139-269.170 -68.199  0.00  1.00      C2    
ATOM   2204  NB  B850B 307     -52.069-269.030 -68.311  0.00  1.00      C2    
ATOM   2205  ND  B850B 307     -56.165-268.970 -68.005  0.00  1.00      C2    
ATOM   2206  MG  B850B 301     -55.354-251.010 -66.524  0.00  1.00      C3    
ATOM   2207  NB  B850B 301     -53.538-250.760 -67.492  0.00  1.00      C3    
ATOM   2208  ND  B850B 301     -56.930-251.440 -65.242  0.00  1.00      C3    
ATOM   2209  MG  B850B 302     -64.216-250.090 -62.896  0.00  1.00      C3    
ATOM   2210  NB  B850B 302     -65.949-249.780 -61.802  0.00  1.00      C3    
ATOM   2211  ND  B850B 302     -62.764-250.070 -64.355  0.00  1.00      C3    
ATOM   2212  MG  B850B 307     -75.879-264.200 -64.466  0.00  1.00      C3    
ATOM   2213  NB  B850B 307     -74.158-264.400 -63.275  0.00  1.00      C3    
ATOM   2214  ND  B850B 307     -77.447-263.560 -65.611  0.00  1.00      C3    
ATOM   2215  MG  B850B 301     -72.352-246.400 -65.609  0.00  1.00      C4    
ATOM   2216  NB  B850B 301     -70.359-246.670 -65.283  0.00  1.00      C4    
ATOM   2217  ND  B850B 301     -74.363-246.130 -65.678  0.00  1.00      C4    
ATOM   2218  MG  B850B 302     -81.305-243.090 -67.923  0.00  1.00      C4    
ATOM   2219  NB  B850B 302     -83.297-242.380 -68.006  0.00  1.00      C4    
ATOM   2220  ND  B850B 302     -79.351-243.570 -68.409  0.00  1.00      C4    
ATOM   2221  MG  B850B 307     -92.448-255.370 -74.957  0.00  1.00      C4    
ATOM   2222  NB  B850B 307     -91.863-255.560 -72.963  0.00  1.00      C4    
ATOM   2223  ND  B850B 307     -92.849-254.710 -76.907  0.00  1.00      C4    
ATOM   2224  MG  B850B 301     -85.078-239.350 -75.513  0.00  1.00      C5    
ATOM   2225  NB  B850B 301     -83.902-239.930 -73.955  0.00  1.00      C5    
ATOM   2226  ND  B850B 301     -86.552-238.730 -76.830  0.00  1.00      C5    
ATOM   2227  MG  B850B 302     -89.230-235.610 -83.619  0.00  1.00      C5    
ATOM   2228  NB  B850B 302     -90.420-234.530 -84.951  0.00  1.00      C5    
ATOM   2229  ND  B850B 302     -87.691-236.520 -82.590  0.00  1.00      C5    
ATOM   2230  MG  B850B 307     -97.154-246.850 -95.254  0.00  1.00      C5    
ATOM   2231  NB  B850B 307     -98.155-246.490 -93.448  0.00  1.00      C5    
ATOM   2232  ND  B850B 307     -96.081-247.010 -96.958  0.00  1.00      C5    
ATOM   2233  MG  B850B 301     -86.707-233.230 -91.695  0.00  1.00      C6    
ATOM   2234  NB  B850B 301     -86.809-233.880 -89.725  0.00  1.00      C6    
ATOM   2235  ND  B850B 301     -86.936-232.560 -93.731  0.00  1.00      C6    
ATOM   2236  MG  B850B 302     -84.198-230.240-100.500  0.00  1.00      C6    
ATOM   2237  NB  B850B 302     -83.719-229.080-102.190  0.00  1.00      C6    
ATOM   2238  ND  B850B 302     -84.150-231.300 -98.758  0.00  1.00      C6    
ATOM   2239  MG  B850B 307     -87.450-242.290-114.130  0.00  1.00      C6    
ATOM   2240  NB  B850B 307     -89.078-241.320-113.320  0.00  1.00      C6    
ATOM   2241  ND  B850B 307     -85.581-242.910-114.890  0.00  1.00      C6    
ATOM   2242  MG  B850B 301     -77.523-230.240-107.100  0.00  1.00      C7    
ATOM   2243  NB  B850B 301     -78.746-230.080-105.390  0.00  1.00      C7    
ATOM   2244  ND  B850B 301     -76.610-230.400-108.940  0.00  1.00      C7    
ATOM   2245  MG  B850B 302     -69.733-229.930-113.600  0.00  1.00      C7    
ATOM   2246  NB  B850B 302     -68.350-229.570-115.120  0.00  1.00      C7    
ATOM   2247  ND  B850B 302     -70.732-230.340-111.880  0.00  1.00      C7    
ATOM   2248  MG  B850B 307     -68.167-244.840-123.480  0.00  1.00      C7    
ATOM   2249  NB  B850B 307     -69.730-243.510-123.900  0.00  1.00      C7    
ATOM   2250  ND  B850B 307     -66.448-245.930-122.890  0.00  1.00      C7    
ATOM   2251  MG  B850B 301     -60.960-232.240-113.250  0.00  1.00      C8    
ATOM   2252  NB  B850B 301     -62.948-231.660-112.840  0.00  1.00      C8    
ATOM   2253  ND  B850B 301     -59.136-232.690-114.180  0.00  1.00      C8    
ATOM   2254  MG  B850B 302     -51.883-234.250-113.840  0.00  1.00      C8    
ATOM   2255  NB  B850B 302     -49.899-234.200-114.470  0.00  1.00      C8    
ATOM   2256  ND  B850B 302     -53.745-234.440-112.910  0.00  1.00      C8    
ATOM   2257  MG  B850B 307     -48.039-251.180-119.890  0.00  1.00      C8    
ATOM   2258  NB  B850B 307     -48.894-249.750-121.230  0.00  1.00      C8    
ATOM   2259  ND  B850B 307     -47.058-252.240-118.460  0.00  1.00      C8    
ATOM   2260  MG  B850B 301     -44.992-238.750-108.340  0.00  1.00      C9    
ATOM   2261  NB  B850B 301     -46.561-237.580-109.060  0.00  1.00      C9    
ATOM   2262  ND  B850B 301     -43.339-239.810-107.730  0.00  1.00      C9    
ATOM   2263  MG  B850B 302     -38.382-242.710-102.240  0.00  1.00      C9    
ATOM   2264  NB  B850B 302     -36.741-243.400-101.110  0.00  1.00      C9    
ATOM   2265  ND  B850B 302     -40.302-242.140-102.780  0.00  1.00      C9    
ATOM   2266  MG  B850B 307     -37.338-260.670-104.100  0.00  1.00      C9    
ATOM   2267  NB  B850B 307     -36.665-259.490-105.710  0.00  1.00      C9    
ATOM   2268  ND  B850B 307     -37.823-261.560-102.290  0.00  1.00      C9    
ATOM   2269  MG  B850B 301    -249.790 -87.495  29.381  0.00  1.00      C1    
ATOM   2270  NB  B850B 301    -249.950 -86.676  27.502  0.00  1.00      C1    
ATOM   2271  ND  B850B 301    -249.590 -88.609  31.048  0.00  1.00      C1    
ATOM   2272  MG  B850B 302    -248.120 -89.010  39.070  0.00  1.00      C1    
ATOM   2273  NB  B850B 302    -247.570 -89.685  40.953  0.00  1.00      C1    
ATOM   2274  ND  B850B 302    -248.620 -88.110  37.318  0.00  1.00      C1    
ATOM   2275  MG  B850B 307    -262.190 -94.740  48.497  0.00  1.00      C1    
ATOM   2276  NB  B850B 307    -261.750 -96.167  47.032  0.00  1.00      C1    
ATOM   2277  ND  B850B 307    -262.470 -93.306  49.893  0.00  1.00      C1    
ATOM   2278  MG  B850B 301    -247.550 -84.162  46.722  0.00  1.00      C2    
ATOM   2279  NB  B850B 301    -247.380 -84.828  44.737  0.00  1.00      C2    
ATOM   2280  ND  B850B 301    -247.580 -83.756  48.764  0.00  1.00      C2    
ATOM   2281  MG  B850B 302    -247.900 -79.078  54.710  0.00  1.00      C2    
ATOM   2282  NB  B850B 302    -247.620 -78.557  56.688  0.00  1.00      C2    
ATOM   2283  ND  B850B 302    -248.230 -79.272  52.618  0.00  1.00      C2    
ATOM   2284  MG  B850B 307    -263.500 -80.340  64.409  0.00  1.00      C2    
ATOM   2285  NB  B850B 307    -262.520 -82.127  64.012  0.00  1.00      C2    
ATOM   2286  ND  B850B 307    -264.170 -78.435  64.726  0.00  1.00      C2    
ATOM   2287  MG  B850B 301    -249.200 -70.923  58.018  0.00  1.00      C3    
ATOM   2288  NB  B850B 301    -248.620 -72.529  56.839  0.00  1.00      C3    
ATOM   2289  ND  B850B 301    -249.670 -69.581  59.530  0.00  1.00      C3    
ATOM   2290  MG  B850B 302    -250.850 -62.256  61.854  0.00  1.00      C3    
ATOM   2291  NB  B850B 302    -250.900 -60.461  62.889  0.00  1.00      C3    
ATOM   2292  ND  B850B 302    -250.830 -63.694  60.381  0.00  1.00      C3    
ATOM   2293  MG  B850B 307    -267.720 -58.424  68.025  0.00  1.00      C3    
ATOM   2294  NB  B850B 307    -266.580 -59.908  68.975  0.00  1.00      C3    
ATOM   2295  ND  B850B 307    -268.430 -56.870  66.902  0.00  1.00      C3    
ATOM   2296  MG  B850B 301    -252.820 -53.677  58.740  0.00  1.00      C4    
ATOM   2297  NB  B850B 301    -252.000 -55.532  58.922  0.00  1.00      C4    
ATOM   2298  ND  B850B 301    -253.540 -51.781  58.790  0.00  1.00      C4    
ATOM   2299  MG  B850B 302    -255.290 -44.504  56.244  0.00  1.00      C4    
ATOM   2300  NB  B850B 302    -255.670 -42.429  56.087  0.00  1.00      C4    
ATOM   2301  ND  B850B 302    -255.000 -46.508  55.802  0.00  1.00      C4    
ATOM   2302  MG  B850B 307    -272.940 -40.908  56.688  0.00  1.00      C4    
ATOM   2303  NB  B850B 307    -271.940 -41.295  58.479  0.00  1.00      C4    
ATOM   2304  ND  B850B 307    -273.470 -40.469  54.708  0.00  1.00      C4    
ATOM   2305  MG  B850B 301    -257.440 -40.306  48.272  0.00  1.00      C5    
ATOM   2306  NB  B850B 301    -256.670 -41.440  49.780  0.00  1.00      C5    
ATOM   2307  ND  B850B 301    -258.200 -38.863  46.993  0.00  1.00      C5    
ATOM   2308  MG  B850B 302    -259.980 -35.825  39.880  0.00  1.00      C5    
ATOM   2309  NB  B850B 302    -260.270 -34.430  38.355  0.00  1.00      C5    
ATOM   2310  ND  B850B 302    -259.550 -37.490  41.025  0.00  1.00      C5    
ATOM   2311  MG  B850B 307    -277.420 -35.118  35.403  0.00  1.00      C5    
ATOM   2312  NB  B850B 307    -276.780 -33.869  36.963  0.00  1.00      C5    
ATOM   2313  ND  B850B 307    -277.820 -36.327  33.835  0.00  1.00      C5    
ATOM   2314  MG  B850B 301    -260.580 -37.872  31.354  0.00  1.00      C6    
ATOM   2315  NB  B850B 301    -260.260 -37.860  33.406  0.00  1.00      C6    
ATOM   2316  ND  B850B 301    -261.070 -37.593  29.275  0.00  1.00      C6    
ATOM   2317  MG  B850B 302    -261.040 -39.712  21.911  0.00  1.00      C6    
ATOM   2318  NB  B850B 302    -260.680 -39.803  19.835  0.00  1.00      C6    
ATOM   2319  ND  B850B 302    -261.070 -40.045  23.927  0.00  1.00      C6    
ATOM   2320  MG  B850B 307    -277.900 -43.731  15.476  0.00  1.00      C6    
ATOM   2321  NB  B850B 307    -277.520 -41.764  15.955  0.00  1.00      C6    
ATOM   2322  ND  B850B 307    -277.880 -45.749  14.864  0.00  1.00      C6    
ATOM   2323  MG  B850B 301    -260.980 -46.352  15.268  0.00  1.00      C7    
ATOM   2324  NB  B850B 301    -260.650 -45.012  16.865  0.00  1.00      C7    
ATOM   2325  ND  B850B 301    -261.510 -47.435  13.601  0.00  1.00      C7    
ATOM   2326  MG  B850B 302    -260.130 -53.829   8.463  0.00  1.00      C7    
ATOM   2327  NB  B850B 302    -259.910 -55.061   6.794  0.00  1.00      C7    
ATOM   2328  ND  B850B 302    -260.130 -52.939  10.281  0.00  1.00      C7    
ATOM   2329  MG  B850B 307    -275.390 -62.993   6.074  0.00  1.00      C7    
ATOM   2330  NB  B850B 307    -275.240 -61.054   5.290  0.00  1.00      C7    
ATOM   2331  ND  B850B 307    -275.200 -64.940   6.882  0.00  1.00      C7    
ATOM   2332  MG  B850B 301    -257.840 -62.610   8.790  0.00  1.00      C8    
ATOM   2333  NB  B850B 301    -258.100 -60.542   9.125  0.00  1.00      C8    
ATOM   2334  ND  B850B 301    -257.780 -64.527   7.949  0.00  1.00      C8    
ATOM   2335  MG  B850B 302    -255.600 -71.625   8.110  0.00  1.00      C8    
ATOM   2336  NB  B850B 302    -254.940 -73.428   7.303  0.00  1.00      C8    
ATOM   2337  ND  B850B 302    -256.170 -69.957   9.235  0.00  1.00      C8    
ATOM   2338  MG  B850B 307    -269.700 -83.298   9.762  0.00  1.00      C8    
ATOM   2339  NB  B850B 307    -269.570 -82.043   8.035  0.00  1.00      C8    
ATOM   2340  ND  B850B 307    -269.450 -84.490  11.398  0.00  1.00      C8    
ATOM   2341  MG  B850B 301    -253.570 -79.157  14.204  0.00  1.00      C9    
ATOM   2342  NB  B850B 301    -253.680 -77.319  13.229  0.00  1.00      C9    
ATOM   2343  ND  B850B 301    -253.380 -81.035  15.022  0.00  1.00      C9    
ATOM   2344  MG  B850B 302    -250.980 -86.134  20.628  0.00  1.00      C9    
ATOM   2345  NB  B850B 302    -250.280 -87.777  21.749  0.00  1.00      C9    
ATOM   2346  ND  B850B 302    -251.640 -84.234  20.110  0.00  1.00      C9    
ATOM   2347  MG  B850B 307    -265.280 -95.329  26.782  0.00  1.00      C9    
ATOM   2348  NB  B850B 307    -264.780 -95.572  24.751  0.00  1.00      C9    
ATOM   2349  ND  B850B 307    -265.390 -95.102  28.838  0.00  1.00      C9    
ATOM   2350  MG  B850B 301    -250.360 -69.124 -58.807  0.00  1.00      C1    
ATOM   2351  NB  B850B 301    -249.850 -68.191 -60.567  0.00  1.00      C1    
ATOM   2352  ND  B850B 301    -250.770 -70.342 -57.256  0.00  1.00      C1    
ATOM   2353  MG  B850B 302    -252.000 -71.307 -49.241  0.00  1.00      C1    
ATOM   2354  NB  B850B 302    -252.130 -72.127 -47.340  0.00  1.00      C1    
ATOM   2355  ND  B850B 302    -251.860 -70.274 -50.986  0.00  1.00      C1    
ATOM   2356  MG  B850B 307    -268.660 -76.434 -45.276  0.00  1.00      C1    
ATOM   2357  NB  B850B 307    -267.860 -77.807 -46.631  0.00  1.00      C1    
ATOM   2358  ND  B850B 307    -269.300 -75.063 -43.935  0.00  1.00      C1    
ATOM   2359  MG  B850B 301    -253.660 -66.956 -41.450  0.00  1.00      C2    
ATOM   2360  NB  B850B 301    -252.900 -67.521 -43.325  0.00  1.00      C2    
ATOM   2361  ND  B850B 301    -254.340 -66.664 -39.502  0.00  1.00      C2    
ATOM   2362  MG  B850B 302    -256.300 -62.316 -33.620  0.00  1.00      C2    
ATOM   2363  NB  B850B 302    -256.640 -61.931 -31.621  0.00  1.00      C2    
ATOM   2364  ND  B850B 302    -255.940 -62.366 -35.716  0.00  1.00      C2    
ATOM   2365  MG  B850B 307    -274.240 -62.892 -29.535  0.00  1.00      C2    
ATOM   2366  NB  B850B 307    -273.280 -64.726 -29.736  0.00  1.00      C2    
ATOM   2367  ND  B850B 307    -274.870 -60.961 -29.299  0.00  1.00      C2    
ATOM   2368  MG  B850B 301    -258.130 -54.282 -30.270  0.00  1.00      C3    
ATOM   2369  NB  B850B 301    -257.300 -55.860 -31.325  0.00  1.00      C3    
ATOM   2370  ND  B850B 301    -259.000 -52.995 -28.888  0.00  1.00      C3    
ATOM   2371  MG  B850B 302    -260.440 -45.743 -26.493  0.00  1.00      C3    
ATOM   2372  NB  B850B 302    -260.720 -44.010 -25.390  0.00  1.00      C3    
ATOM   2373  ND  B850B 302    -260.030 -47.093 -27.991  0.00  1.00      C3    
ATOM   2374  MG  B850B 307    -278.160 -40.949 -25.748  0.00  1.00      C3    
ATOM   2375  NB  B850B 307    -277.470 -42.570 -24.602  0.00  1.00      C3    
ATOM   2376  ND  B850B 307    -278.390 -39.284 -26.914  0.00  1.00      C3    
ATOM   2377  MG  B850B 301    -260.820 -36.873 -29.392  0.00  1.00      C4    
ATOM   2378  NB  B850B 301    -260.200 -38.794 -29.102  0.00  1.00      C4    
ATOM   2379  ND  B850B 301    -261.410 -34.932 -29.427  0.00  1.00      C4    
ATOM   2380  MG  B850B 302    -261.820 -27.410 -31.817  0.00  1.00      C4    
ATOM   2381  NB  B850B 302    -262.020 -25.306 -31.924  0.00  1.00      C4    
ATOM   2382  ND  B850B 302    -261.530 -29.401 -32.301  0.00  1.00      C4    
ATOM   2383  MG  B850B 307    -278.430 -22.470 -36.747  0.00  1.00      C4    
ATOM   2384  NB  B850B 307    -278.090 -23.034 -34.766  0.00  1.00      C4    
ATOM   2385  ND  B850B 307    -278.270 -21.880 -38.752  0.00  1.00      C4    
ATOM   2386  MG  B850B 301    -261.040 -22.615 -39.704  0.00  1.00      C5    
ATOM   2387  NB  B850B 301    -260.870 -23.889 -38.124  0.00  1.00      C5    
ATOM   2388  ND  B850B 301    -261.260 -21.048 -41.041  0.00  1.00      C5    
ATOM   2389  MG  B850B 302    -260.470 -17.484 -48.090  0.00  1.00      C5    
ATOM   2390  NB  B850B 302    -260.170 -15.988 -49.511  0.00  1.00      C5    
ATOM   2391  ND  B850B 302    -260.530 -19.240 -47.001  0.00  1.00      C5    
ATOM   2392  MG  B850B 307    -275.460 -15.161 -57.827  0.00  1.00      C5    
ATOM   2393  NB  B850B 307    -275.290 -14.055 -56.053  0.00  1.00      C5    
ATOM   2394  ND  B850B 307    -275.390 -16.245 -59.530  0.00  1.00      C5    
ATOM   2395  MG  B850B 301    -258.390 -18.997 -56.495  0.00  1.00      C6    
ATOM   2396  NB  B850B 301    -258.760 -19.125 -54.453  0.00  1.00      C6    
ATOM   2397  ND  B850B 301    -258.170 -18.564 -58.592  0.00  1.00      C6    
ATOM   2398  MG  B850B 302    -255.870 -20.263 -65.703  0.00  1.00      C6    
ATOM   2399  NB  B850B 302    -254.860 -20.265 -67.556  0.00  1.00      C6    
ATOM   2400  ND  B850B 302    -256.580 -20.704 -63.836  0.00  1.00      C6    
ATOM   2401  MG  B850B 307    -269.940 -22.577 -77.476  0.00  1.00      C6    
ATOM   2402  NB  B850B 307    -269.620 -20.676 -76.748  0.00  1.00      C6    
ATOM   2403  ND  B850B 307    -269.840 -24.553 -78.205  0.00  1.00      C6    
ATOM   2404  MG  B850B 301    -254.040 -26.503 -72.479  0.00  1.00      C7    
ATOM   2405  NB  B850B 301    -254.170 -25.285 -70.761  0.00  1.00      C7    
ATOM   2406  ND  B850B 301    -254.060 -27.446 -74.308  0.00  1.00      C7    
ATOM   2407  MG  B850B 302    -251.450 -33.630 -79.221  0.00  1.00      C7    
ATOM   2408  NB  B850B 302    -250.770 -34.780 -80.823  0.00  1.00      C7    
ATOM   2409  ND  B850B 302    -252.000 -32.846 -77.435  0.00  1.00      C7    
ATOM   2410  MG  B850B 307    -265.610 -41.420 -87.064  0.00  1.00      C7    
ATOM   2411  NB  B850B 307    -265.100 -39.457 -87.605  0.00  1.00      C7    
ATOM   2412  ND  B850B 307    -265.800 -43.418 -86.393  0.00  1.00      C7    
ATOM   2413  MG  B850B 301    -249.890 -42.568 -78.871  0.00  1.00      C8    
ATOM   2414  NB  B850B 301    -250.130 -40.509 -78.475  0.00  1.00      C8    
ATOM   2415  ND  B850B 301    -249.670 -44.434 -79.796  0.00  1.00      C8    
ATOM   2416  MG  B850B 302    -248.060 -51.679 -79.505  0.00  1.00      C8    
ATOM   2417  NB  B850B 302    -247.280 -53.480 -80.200  0.00  1.00      C8    
ATOM   2418  ND  B850B 302    -248.870 -50.038 -78.492  0.00  1.00      C8    
ATOM   2419  MG  B850B 307    -262.570 -62.283 -83.360  0.00  1.00      C8    
ATOM   2420  NB  B850B 307    -261.820 -60.947 -84.850  0.00  1.00      C8    
ATOM   2421  ND  B850B 307    -262.940 -63.580 -81.828  0.00  1.00      C8    
ATOM   2422  MG  B850B 301    -248.540 -59.677 -73.691  0.00  1.00      C9    
ATOM   2423  NB  B850B 301    -248.230 -57.784 -74.505  0.00  1.00      C9    
ATOM   2424  ND  B850B 301    -248.740 -61.607 -73.008  0.00  1.00      C9    
ATOM   2425  MG  B850B 302    -248.570 -67.186 -67.346  0.00  1.00      C9    
ATOM   2426  NB  B850B 302    -248.360 -68.938 -66.193  0.00  1.00      C9    
ATOM   2427  ND  B850B 302    -248.910 -65.214 -67.896  0.00  1.00      C9    
ATOM   2428  MG  B850B 307    -264.590 -75.560 -66.817  0.00  1.00      C9    
ATOM   2429  NB  B850B 307    -263.470 -75.727 -68.594  0.00  1.00      C9    
ATOM   2430  ND  B850B 307    -265.340 -75.441 -64.891  0.00  1.00      C9    
ATOM   2431  MG  B850B 301    -169.000-149.230-141.710  0.00  1.00      C1    
ATOM   2432  NB  B850B 301    -168.490-147.850-143.150  0.00  1.00      C1    
ATOM   2433  ND  B850B 301    -169.250-150.780-140.460  0.00  1.00      C1    
ATOM   2434  MG  B850B 302    -172.080-153.670-133.360  0.00  1.00      C1    
ATOM   2435  NB  B850B 302    -172.360-154.820-131.660  0.00  1.00      C1    
ATOM   2436  ND  B850B 302    -171.930-152.350-134.900  0.00  1.00      C1    
ATOM   2437  MG  B850B 307    -185.260-165.580-135.400  0.00  1.00      C1    
ATOM   2438  NB  B850B 307    -183.600-166.240-136.490  0.00  1.00      C1    
ATOM   2439  ND  B850B 307    -186.770-164.850-134.260  0.00  1.00      C1    
ATOM   2440  MG  B850B 301    -177.530-151.900-126.320  0.00  1.00      C2    
ATOM   2441  NB  B850B 301    -176.120-151.750-127.870  0.00  1.00      C2    
ATOM   2442  ND  B850B 301    -178.760-152.270-124.680  0.00  1.00      C2    
ATOM   2443  MG  B850B 302    -183.940-150.260-119.540  0.00  1.00      C2    
ATOM   2444  NB  B850B 302    -184.950-150.430-117.740  0.00  1.00      C2    
ATOM   2445  ND  B850B 302    -183.040-149.760-121.400  0.00  1.00      C2    
ATOM   2446  MG  B850B 307    -200.220-158.600-121.620  0.00  1.00      C2    
ATOM   2447  NB  B850B 307    -198.550-159.840-121.600  0.00  1.00      C2    
ATOM   2448  ND  B850B 307    -201.660-157.160-121.490  0.00  1.00      C2    
ATOM   2449  MG  B850B 301    -189.910-144.390-116.530  0.00  1.00      C3    
ATOM   2450  NB  B850B 301    -188.220-145.280-117.340  0.00  1.00      C3    
ATOM   2451  ND  B850B 301    -191.590-143.840-115.430  0.00  1.00      C3    
ATOM   2452  MG  B850B 302    -196.630-138.340-113.240  0.00  1.00      C3    
ATOM   2453  NB  B850B 302    -197.920-137.100-112.190  0.00  1.00      C3    
ATOM   2454  ND  B850B 302    -195.280-139.100-114.590  0.00  1.00      C3    
ATOM   2455  MG  B850B 307    -214.130-141.130-118.090  0.00  1.00      C3    
ATOM   2456  NB  B850B 307    -213.150-142.530-116.880  0.00  1.00      C3    
ATOM   2457  ND  B850B 307    -214.720-139.490-119.170  0.00  1.00      C3    
ATOM   2458  MG  B850B 301    -200.000-129.950-115.590  0.00  1.00      C4    
ATOM   2459  NB  B850B 301    -198.720-131.500-115.220  0.00  1.00      C4    
ATOM   2460  ND  B850B 301    -201.340-128.430-115.710  0.00  1.00      C4    
ATOM   2461  MG  B850B 302    -204.300-121.370-117.670  0.00  1.00      C4    
ATOM   2462  NB  B850B 302    -205.350-119.530-117.710  0.00  1.00      C4    
ATOM   2463  ND  B850B 302    -203.050-122.950-118.140  0.00  1.00      C4    
ATOM   2464  MG  B850B 307    -219.360-122.510-127.490  0.00  1.00      C4    
ATOM   2465  NB  B850B 307    -219.360-123.260-125.550  0.00  1.00      C4    
ATOM   2466  ND  B850B 307    -218.920-121.530-129.300  0.00  1.00      C4    
ATOM   2467  MG  B850B 301    -203.540-115.240-124.570  0.00  1.00      C5    
ATOM   2468  NB  B850B 301    -203.280-116.620-123.100  0.00  1.00      C5    
ATOM   2469  ND  B850B 301    -204.050-113.660-125.810  0.00  1.00      C5    
ATOM   2470  MG  B850B 302    -202.980-108.800-131.990  0.00  1.00      C5    
ATOM   2471  NB  B850B 302    -202.980-107.060-133.150  0.00  1.00      C5    
ATOM   2472  ND  B850B 302    -202.570-110.610-131.090  0.00  1.00      C5    
ATOM   2473  MG  B850B 307    -214.200-110.730-145.970  0.00  1.00      C5    
ATOM   2474  NB  B850B 307    -215.020-110.010-144.180  0.00  1.00      C5    
ATOM   2475  ND  B850B 307    -213.210-111.350-147.620  0.00  1.00      C5    
ATOM   2476  MG  B850B 301    -198.250-107.730-139.320  0.00  1.00      C6    
ATOM   2477  NB  B850B 301    -199.060-108.380-137.520  0.00  1.00      C6    
ATOM   2478  ND  B850B 301    -197.670-106.850-141.200  0.00  1.00      C6    
ATOM   2479  MG  B850B 302    -193.010-106.120-147.240  0.00  1.00      C6    
ATOM   2480  NB  B850B 302    -191.640-105.370-148.660  0.00  1.00      C6    
ATOM   2481  ND  B850B 302    -193.940-107.150-145.740  0.00  1.00      C6    
ATOM   2482  MG  B850B 307    -200.880-111.470-163.100  0.00  1.00      C6    
ATOM   2483  NB  B850B 307    -201.630-109.780-162.200  0.00  1.00      C6    
ATOM   2484  ND  B850B 307    -199.730-113.070-163.870  0.00  1.00      C6    
ATOM   2485  MG  B850B 301    -186.880-109.720-153.380  0.00  1.00      C7    
ATOM   2486  NB  B850B 301    -187.990-109.000-151.740  0.00  1.00      C7    
ATOM   2487  ND  B850B 301    -186.000-110.220-155.170  0.00  1.00      C7    
ATOM   2488  MG  B850B 302    -179.730-113.820-159.290  0.00  1.00      C7    
ATOM   2489  NB  B850B 302    -178.210-114.280-160.650  0.00  1.00      C7    
ATOM   2490  ND  B850B 302    -181.030-113.670-157.740  0.00  1.00      C7    
ATOM   2491  MG  B850B 307    -186.370-124.890-171.790  0.00  1.00      C7    
ATOM   2492  NB  B850B 307    -186.640-122.820-172.020  0.00  1.00      C7    
ATOM   2493  ND  B850B 307    -185.850-126.890-171.330  0.00  1.00      C7    
ATOM   2494  MG  B850B 301    -174.620-121.320-158.960  0.00  1.00      C8    
ATOM   2495  NB  B850B 301    -175.820-119.630-158.550  0.00  1.00      C8    
ATOM   2496  ND  B850B 301    -173.370-122.730-159.870  0.00  1.00      C8    
ATOM   2497  MG  B850B 302    -168.930-128.670-159.480  0.00  1.00      C8    
ATOM   2498  NB  B850B 302    -167.290-129.850-159.980  0.00  1.00      C8    
ATOM   2499  ND  B850B 302    -170.610-127.710-158.690  0.00  1.00      C8    
ATOM   2500  MG  B850B 307    -175.740-143.170-168.490  0.00  1.00      C8    
ATOM   2501  NB  B850B 307    -175.270-141.390-169.570  0.00  1.00      C8    
ATOM   2502  ND  B850B 307    -175.910-144.770-167.240  0.00  1.00      C8    
ATOM   2503  MG  B850B 301    -167.460-137.170-154.610  0.00  1.00      C9    
ATOM   2504  NB  B850B 301    -167.790-135.190-155.160  0.00  1.00      C9    
ATOM   2505  ND  B850B 301    -166.980-139.110-154.140  0.00  1.00      C9    
ATOM   2506  MG  B850B 302    -165.970-145.150-149.060  0.00  1.00      C9    
ATOM   2507  NB  B850B 302    -165.350-146.860-148.010  0.00  1.00      C9    
ATOM   2508  ND  B850B 302    -166.970-143.400-149.580  0.00  1.00      C9    
ATOM   2509  MG  B850B 307    -176.240-159.070-154.310  0.00  1.00      C9    
ATOM   2510  NB  B850B 307    -174.720-158.440-155.630  0.00  1.00      C9    
ATOM   2511  ND  B850B 307    -177.470-159.630-152.740  0.00  1.00      C9    
ATOM   2512  MG  B850B 301     131.338-200.840 115.450  0.00  1.00      C1    
ATOM   2513  NB  B850B 301     130.863-201.740 113.662  0.00  1.00      C1    
ATOM   2514  ND  B850B 301     132.120-199.890 117.044  0.00  1.00      C1    
ATOM   2515  MG  B850B 302     130.990-196.060 124.166  0.00  1.00      C1    
ATOM   2516  NB  B850B 302     131.243-194.830 125.817  0.00  1.00      C1    
ATOM   2517  ND  B850B 302     130.488-197.260 122.604  0.00  1.00      C1    
ATOM   2518  MG  B850B 307     137.983-204.870 138.060  0.00  1.00      C1    
ATOM   2519  NB  B850B 307     139.495-204.560 136.650  0.00  1.00      C1    
ATOM   2520  ND  B850B 307     136.442-205.070 139.354  0.00  1.00      C1    
ATOM   2521  MG  B850B 301     125.023-194.440 130.810  0.00  1.00      C2    
ATOM   2522  NB  B850B 301     125.934-194.710 128.937  0.00  1.00      C2    
ATOM   2523  ND  B850B 301     124.327-193.960 132.714  0.00  1.00      C2    
ATOM   2524  MG  B850B 302     118.967-193.630 138.053  0.00  1.00      C2    
ATOM   2525  NB  B850B 302     118.104-192.900 139.783  0.00  1.00      C2    
ATOM   2526  ND  B850B 302     119.539-194.500 136.201  0.00  1.00      C2    
ATOM   2527  MG  B850B 307     121.911-204.850 152.341  0.00  1.00      C2    
ATOM   2528  NB  B850B 307     123.498-203.630 151.792  0.00  1.00      C2    
ATOM   2529  ND  B850B 307     120.158-205.840 152.705  0.00  1.00      C2    
ATOM   2530  MG  B850B 301     110.844-195.820 140.942  0.00  1.00      C3    
ATOM   2531  NB  B850B 301     112.458-195.250 139.772  0.00  1.00      C3    
ATOM   2532  ND  B850B 301     109.415-196.130 142.415  0.00  1.00      C3    
ATOM   2533  MG  B850B 302     102.220-198.300 144.403  0.00  1.00      C3    
ATOM   2534  NB  B850B 302     100.337-198.480 145.253  0.00  1.00      C3    
ATOM   2535  ND  B850B 302     103.830-198.370 143.122  0.00  1.00      C3    
ATOM   2536  MG  B850B 307     101.036-212.990 155.375  0.00  1.00      C3    
ATOM   2537  NB  B850B 307     102.093-211.290 156.018  0.00  1.00      C3    
ATOM   2538  ND  B850B 307      99.850-214.360 154.423  0.00  1.00      C3    
ATOM   2539  MG  B850B 301      94.802-203.130 141.424  0.00  1.00      C4    
ATOM   2540  NB  B850B 301      96.398-201.870 141.476  0.00  1.00      C4    
ATOM   2541  ND  B850B 301      93.109-204.240 141.554  0.00  1.00      C4    
ATOM   2542  MG  B850B 302      86.817-208.370 139.139  0.00  1.00      C4    
ATOM   2543  NB  B850B 302      84.912-209.270 138.949  0.00  1.00      C4    
ATOM   2544  ND  B850B 302      88.763-207.760 138.789  0.00  1.00      C4    
ATOM   2545  MG  B850B 307      86.890-225.420 144.980  0.00  1.00      C4    
ATOM   2546  NB  B850B 307      86.787-223.870 146.377  0.00  1.00      C4    
ATOM   2547  ND  B850B 307      86.875-226.600 143.250  0.00  1.00      C4    
ATOM   2548  MG  B850B 301      84.409-213.740 131.984  0.00  1.00      C5    
ATOM   2549  NB  B850B 301      85.119-212.310 133.248  0.00  1.00      C5    
ATOM   2550  ND  B850B 301      83.363-215.170 130.909  0.00  1.00      C5    
ATOM   2551  MG  B850B 302      81.871-219.660 124.537  0.00  1.00      C5    
ATOM   2552  NB  B850B 302      80.812-220.720 123.081  0.00  1.00      C5    
ATOM   2553  ND  B850B 302      83.218-218.520 125.609  0.00  1.00      C5    
ATOM   2554  MG  B850B 307      85.442-237.270 125.901  0.00  1.00      C5    
ATOM   2555  NB  B850B 307      83.867-236.530 127.066  0.00  1.00      C5    
ATOM   2556  ND  B850B 307      86.930-237.810 124.647  0.00  1.00      C5    
ATOM   2557  MG  B850B 301      85.268-222.250 116.855  0.00  1.00      C6    
ATOM   2558  NB  B850B 301      84.879-221.350 118.686  0.00  1.00      C6    
ATOM   2559  ND  B850B 301      85.413-223.380 115.031  0.00  1.00      C6    
ATOM   2560  MG  B850B 302      88.574-225.020 108.245  0.00  1.00      C6    
ATOM   2561  NB  B850B 302      88.903-225.290 106.178  0.00  1.00      C6    
ATOM   2562  ND  B850B 302      88.597-224.380 110.184  0.00  1.00      C6    
ATOM   2563  MG  B850B 307      96.892-241.540 107.950  0.00  1.00      C6    
ATOM   2564  NB  B850B 307      94.839-241.520 108.122  0.00  1.00      C6    
ATOM   2565  ND  B850B 307      98.932-241.210 107.526  0.00  1.00      C6    
ATOM   2566  MG  B850B 301      95.990-225.330 102.489  0.00  1.00      C7    
ATOM   2567  NB  B850B 301      94.385-224.880 103.782  0.00  1.00      C7    
ATOM   2568  ND  B850B 301      97.400-226.050 101.176  0.00  1.00      C7    
ATOM   2569  MG  B850B 302     104.079-224.750  96.392  0.00  1.00      C7    
ATOM   2570  NB  B850B 302     105.477-224.740  94.845  0.00  1.00      C7    
ATOM   2571  ND  B850B 302     102.943-224.430  98.037  0.00  1.00      C7    
ATOM   2572  MG  B850B 307     116.430-237.330  99.804  0.00  1.00      C7    
ATOM   2573  NB  B850B 307     114.643-237.900  98.861  0.00  1.00      C7    
ATOM   2574  ND  B850B 307     118.151-236.450 100.658  0.00  1.00      C7    
ATOM   2575  MG  B850B 301     112.051-220.410  96.660  0.00  1.00      C8    
ATOM   2576  NB  B850B 301     110.054-221.050  96.895  0.00  1.00      C8    
ATOM   2577  ND  B850B 301     114.019-220.140  95.998  0.00  1.00      C8    
ATOM   2578  MG  B850B 302     120.412-216.360  96.009  0.00  1.00      C8    
ATOM   2579  NB  B850B 302     122.143-215.550  95.179  0.00  1.00      C8    
ATOM   2580  ND  B850B 302     118.744-216.950  97.121  0.00  1.00      C8    
ATOM   2581  MG  B850B 307     134.338-226.070 103.056  0.00  1.00      C8    
ATOM   2582  NB  B850B 307     133.359-226.760 101.286  0.00  1.00      C8    
ATOM   2583  ND  B850B 307     135.191-225.060 104.614  0.00  1.00      C8    
ATOM   2584  MG  B850B 301     126.353-210.850 101.697  0.00  1.00      C9    
ATOM   2585  NB  B850B 301     124.747-211.690 100.668  0.00  1.00      C9    
ATOM   2586  ND  B850B 301     128.007-209.980 102.558  0.00  1.00      C9    
ATOM   2587  MG  B850B 302     131.594-204.860 107.472  0.00  1.00      C9    
ATOM   2588  NB  B850B 302     132.868-203.490 108.433  0.00  1.00      C9    
ATOM   2589  ND  B850B 302     129.970-206.080 107.045  0.00  1.00      C9    
ATOM   2590  MG  B850B 307     142.482-214.020 118.631  0.00  1.00      C9    
ATOM   2591  NB  B850B 307     142.921-214.100 116.572  0.00  1.00      C9    
ATOM   2592  ND  B850B 307     141.972-213.570 120.587  0.00  1.00      C9    
ATOM   2593  MG  B850B 301     107.240 220.296 104.341  0.00  1.00      C1    
ATOM   2594  NB  B850B 301     108.210 220.281 102.529  0.00  1.00      C1    
ATOM   2595  ND  B850B 301     106.061 220.541 105.957  0.00  1.00      C1    
ATOM   2596  MG  B850B 302     103.532 217.880 113.251  0.00  1.00      C1    
ATOM   2597  NB  B850B 302     102.388 217.529 114.946  0.00  1.00      C1    
ATOM   2598  ND  B850B 302     104.781 218.006 111.653  0.00  1.00      C1    
ATOM   2599  MG  B850B 307     107.821 228.946 126.623  0.00  1.00      C1    
ATOM   2600  NB  B850B 307     106.735 230.024 125.196  0.00  1.00      C1    
ATOM   2601  ND  B850B 307     108.812 227.776 127.940  0.00  1.00      C1    
ATOM   2602  MG  B850B 301     105.376 212.192 120.080  0.00  1.00      C2    
ATOM   2603  NB  B850B 301     105.096 213.041 118.180  0.00  1.00      C2    
ATOM   2604  ND  B850B 301     105.374 211.427 122.017  0.00  1.00      C2    
ATOM   2605  MG  B850B 302     107.979 206.871 127.476  0.00  1.00      C2    
ATOM   2606  NB  B850B 302     107.845 205.827 129.252  0.00  1.00      C2    
ATOM   2607  ND  B850B 302     108.390 207.738 125.578  0.00  1.00      C2    
ATOM   2608  MG  B850B 307     116.427 215.721 141.227  0.00  1.00      C2    
ATOM   2609  NB  B850B 307     114.549 216.432 140.695  0.00  1.00      C2    
ATOM   2610  ND  B850B 307     118.185 214.741 141.588  0.00  1.00      C2    
ATOM   2611  MG  B850B 301     114.112 201.150 130.442  0.00  1.00      C3    
ATOM   2612  NB  B850B 301     112.762 202.193 129.263  0.00  1.00      C3    
ATOM   2613  ND  B850B 301     115.154 200.145 131.931  0.00  1.00      C3    
ATOM   2614  MG  B850B 302     120.767 195.173 133.979  0.00  1.00      C3    
ATOM   2615  NB  B850B 302     121.907 193.682 134.860  0.00  1.00      C3    
ATOM   2616  ND  B850B 302     119.967 196.538 132.663  0.00  1.00      C3    
ATOM   2617  MG  B850B 307     134.229 202.138 144.362  0.00  1.00      C3    
ATOM   2618  NB  B850B 307     132.245 202.195 145.052  0.00  1.00      C3    
ATOM   2619  ND  B850B 307     135.988 201.787 143.380  0.00  1.00      C3    
ATOM   2620  MG  B850B 301     128.652 191.182 130.961  0.00  1.00      C4    
ATOM   2621  NB  B850B 301     126.746 191.901 131.031  0.00  1.00      C4    
ATOM   2622  ND  B850B 301     130.481 190.308 131.081  0.00  1.00      C4    
ATOM   2623  MG  B850B 302     137.199 186.944 128.631  0.00  1.00      C4    
ATOM   2624  NB  B850B 302     138.948 185.768 128.445  0.00  1.00      C4    
ATOM   2625  ND  B850B 302     135.661 188.281 128.266  0.00  1.00      C4    
ATOM   2626  MG  B850B 307     151.907 195.996 133.766  0.00  1.00      C4    
ATOM   2627  NB  B850B 307     150.669 195.168 135.227  0.00  1.00      C4    
ATOM   2628  ND  B850B 307     152.887 196.525 131.989  0.00  1.00      C4    
ATOM   2629  MG  B850B 301     142.865 187.360 121.314  0.00  1.00      C5    
ATOM   2630  NB  B850B 301     141.305 187.284 122.621  0.00  1.00      C5    
ATOM   2631  ND  B850B 301     144.603 187.158 120.204  0.00  1.00      C5    
ATOM   2632  MG  B850B 302     149.066 187.939 113.686  0.00  1.00      C5    
ATOM   2633  NB  B850B 302     150.479 187.517 112.211  0.00  1.00      C5    
ATOM   2634  ND  B850B 302     147.419 188.548 114.775  0.00  1.00      C5    
ATOM   2635  MG  B850B 307     162.347 200.104 114.252  0.00  1.00      C5    
ATOM   2636  NB  B850B 307     162.546 198.416 115.479  0.00  1.00      C5    
ATOM   2637  ND  B850B 307     162.013 201.609 112.946  0.00  1.00      C5    
ATOM   2638  MG  B850B 301     149.345 191.880 105.835  0.00  1.00      C6    
ATOM   2639  NB  B850B 301     148.817 191.154 107.708  0.00  1.00      C6    
ATOM   2640  ND  B850B 301     150.198 192.516 103.963  0.00  1.00      C6    
ATOM   2641  MG  B850B 302     149.810 195.802  97.050  0.00  1.00      C6    
ATOM   2642  NB  B850B 302     149.814 196.137  94.969  0.00  1.00      C6    
ATOM   2643  ND  B850B 302     149.292 195.565  99.013  0.00  1.00      C6    
ATOM   2644  MG  B850B 307     159.665 211.406  95.905  0.00  1.00      C6    
ATOM   2645  NB  B850B 307     160.711 209.644  96.121  0.00  1.00      C6    
ATOM   2646  ND  B850B 307     158.323 212.968  95.452  0.00  1.00      C6    
ATOM   2647  MG  B850B 301     146.111 202.088  91.133  0.00  1.00      C7    
ATOM   2648  NB  B850B 301     146.581 200.530  92.476  0.00  1.00      C7    
ATOM   2649  ND  B850B 301     145.973 203.617  89.762  0.00  1.00      C7    
ATOM   2650  MG  B850B 302     141.299 208.483  84.896  0.00  1.00      C7    
ATOM   2651  NB  B850B 302     140.533 209.616  83.322  0.00  1.00      C7    
ATOM   2652  ND  B850B 302     141.650 207.410  86.577  0.00  1.00      C7    
ATOM   2653  MG  B850B 307     145.802 225.668  87.530  0.00  1.00      C7    
ATOM   2654  NB  B850B 307     147.183 224.390  86.603  0.00  1.00      C7    
ATOM   2655  ND  B850B 307     144.176 226.720  88.384  0.00  1.00      C7    
ATOM   2656  MG  B850B 301     133.483 213.095  85.174  0.00  1.00      C8    
ATOM   2657  NB  B850B 301     135.067 211.723  85.425  0.00  1.00      C8    
ATOM   2658  ND  B850B 301     132.220 214.616  84.483  0.00  1.00      C8    
ATOM   2659  MG  B850B 302     125.686 218.149  84.515  0.00  1.00      C8    
ATOM   2660  NB  B850B 302     124.086 219.188  83.683  0.00  1.00      C8    
ATOM   2661  ND  B850B 302     127.081 217.069  85.637  0.00  1.00      C8    
ATOM   2662  MG  B850B 307     127.005 235.350  90.864  0.00  1.00      C8    
ATOM   2663  NB  B850B 307     128.060 234.798  89.088  0.00  1.00      C8    
ATOM   2664  ND  B850B 307     125.743 235.625  92.443  0.00  1.00      C8    
ATOM   2665  MG  B850B 301     118.044 220.630  90.298  0.00  1.00      C9    
ATOM   2666  NB  B850B 301     119.566 219.646  89.269  0.00  1.00      C9    
ATOM   2667  ND  B850B 301     116.471 221.636  91.159  0.00  1.00      C9    
ATOM   2668  MG  B850B 302     110.358 222.271  96.202  0.00  1.00      C9    
ATOM   2669  NB  B850B 302     108.544 222.692  97.191  0.00  1.00      C9    
ATOM   2670  ND  B850B 302     112.230 221.490  95.759  0.00  1.00      C9    
ATOM   2671  MG  B850B 307     112.868 236.744 106.745  0.00  1.00      C9    
ATOM   2672  NB  B850B 307     112.658 237.081 104.676  0.00  1.00      C9    
ATOM   2673  ND  B850B 307     112.788 236.151 108.729  0.00  1.00      C9    
ATOM   2674  MG  B850B 301     159.476 211.222  29.507  0.00  1.00      C1    
ATOM   2675  NB  B850B 301     160.059 210.626  27.628  0.00  1.00      C1    
ATOM   2676  ND  B850B 301     158.691 212.037  31.174  0.00  1.00      C1    
ATOM   2677  MG  B850B 302     157.242 211.554  39.196  0.00  1.00      C1    
ATOM   2678  NB  B850B 302     156.410 211.810  41.079  0.00  1.00      C1    
ATOM   2679  ND  B850B 302     158.159 211.083  37.443  0.00  1.00      C1    
ATOM   2680  MG  B850B 307     165.779 224.116  48.630  0.00  1.00      C1    
ATOM   2681  NB  B850B 307     164.622 225.061  47.165  0.00  1.00      C1    
ATOM   2682  ND  B850B 307     166.807 223.078  50.026  0.00  1.00      C1    
ATOM   2683  MG  B850B 301     159.447 207.197  46.847  0.00  1.00      C2    
ATOM   2684  NB  B850B 301     158.941 207.661  44.862  0.00  1.00      C2    
ATOM   2685  ND  B850B 301     159.701 206.878  48.889  0.00  1.00      C2    
ATOM   2686  MG  B850B 302     162.557 203.159  54.835  0.00  1.00      C2    
ATOM   2687  NB  B850B 302     162.607 202.565  56.812  0.00  1.00      C2    
ATOM   2688  ND  B850B 302     162.723 203.502  52.743  0.00  1.00      C2    
ATOM   2689  MG  B850B 307     174.836 212.845  64.540  0.00  1.00      C2    
ATOM   2690  NB  B850B 307     173.029 213.789  64.144  0.00  1.00      C2    
ATOM   2691  ND  B850B 307     176.450 211.630  64.858  0.00  1.00      C2    
ATOM   2692  MG  B850B 301     168.152 197.085  58.142  0.00  1.00      C3    
ATOM   2693  NB  B850B 301     166.783 198.103  56.963  0.00  1.00      C3    
ATOM   2694  ND  B850B 301     169.290 196.231  59.654  0.00  1.00      C3    
ATOM   2695  MG  B850B 302     174.323 190.782  61.978  0.00  1.00      C3    
ATOM   2696  NB  B850B 302     175.359 189.314  63.013  0.00  1.00      C3    
ATOM   2697  ND  B850B 302     173.511 191.968  60.505  0.00  1.00      C3    
ATOM   2698  MG  B850B 307     190.494 196.938  68.156  0.00  1.00      C3    
ATOM   2699  NB  B850B 307     188.717 197.539  69.105  0.00  1.00      C3    
ATOM   2700  ND  B850B 307     191.947 196.039  67.034  0.00  1.00      C3    
ATOM   2701  MG  B850B 301     180.722 184.735  58.863  0.00  1.00      C4    
ATOM   2702  NB  B850B 301     179.008 185.822  59.046  0.00  1.00      C4    
ATOM   2703  ND  B850B 301     182.375 183.557  58.914  0.00  1.00      C4    
ATOM   2704  MG  B850B 302     187.857 178.465  56.368  0.00  1.00      C4    
ATOM   2705  NB  B850B 302     189.325 176.949  56.211  0.00  1.00      C4    
ATOM   2706  ND  B850B 302     186.512 179.976  55.926  0.00  1.00      C4    
ATOM   2707  MG  B850B 307     204.543 185.250  56.820  0.00  1.00      C4    
ATOM   2708  NB  B850B 307     203.497 185.018  58.611  0.00  1.00      C4    
ATOM   2709  ND  B850B 307     205.229 185.179  54.840  0.00  1.00      C4    
ATOM   2710  MG  B850B 301     191.976 176.165  48.396  0.00  1.00      C5    
ATOM   2711  NB  B850B 301     190.710 176.684  49.904  0.00  1.00      C5    
ATOM   2712  ND  B850B 301     193.409 175.385  47.118  0.00  1.00      C5    
ATOM   2713  MG  B850B 302     196.580 173.846  40.005  0.00  1.00      C5    
ATOM   2714  NB  B850B 302     197.591 172.844  38.480  0.00  1.00      C5    
ATOM   2715  ND  B850B 302     195.296 174.992  41.150  0.00  1.00      C5    
ATOM   2716  MG  B850B 307     211.492 182.922  35.536  0.00  1.00      C5    
ATOM   2717  NB  B850B 307     211.653 181.529  37.095  0.00  1.00      C5    
ATOM   2718  ND  B850B 307     211.154 184.150  33.969  0.00  1.00      C5    
ATOM   2719  MG  B850B 301     195.948 175.887  31.479  0.00  1.00      C6    
ATOM   2720  NB  B850B 301     195.687 175.698  33.532  0.00  1.00      C6    
ATOM   2721  ND  B850B 301     196.510 175.925  29.401  0.00  1.00      C6    
ATOM   2722  MG  B850B 302     195.311 177.674  22.037  0.00  1.00      C6    
ATOM   2723  NB  B850B 302     194.962 177.551  19.961  0.00  1.00      C6    
ATOM   2724  ND  B850B 302     195.155 177.970  24.053  0.00  1.00      C6    
ATOM   2725  MG  B850B 307     207.125 190.364  15.610  0.00  1.00      C6    
ATOM   2726  NB  B850B 307     207.897 188.515  16.088  0.00  1.00      C6    
ATOM   2727  ND  B850B 307     205.989 192.032  14.998  0.00  1.00      C6    
ATOM   2728  MG  B850B 301     191.585 183.171  15.394  0.00  1.00      C7    
ATOM   2729  NB  B850B 301     192.052 181.872  16.991  0.00  1.00      C7    
ATOM   2730  ND  B850B 301     191.429 184.369  13.728  0.00  1.00      C7    
ATOM   2731  MG  B850B 302     186.737 188.927   8.590  0.00  1.00      C7    
ATOM   2732  NB  B850B 302     185.870 189.830   6.922  0.00  1.00      C7    
ATOM   2733  ND  B850B 302     187.233 188.188  10.408  0.00  1.00      C7    
ATOM   2734  MG  B850B 307     194.364 205.011   6.209  0.00  1.00      C7    
ATOM   2735  NB  B850B 307     195.315 203.314   5.425  0.00  1.00      C7    
ATOM   2736  ND  B850B 307     193.127 206.526   7.017  0.00  1.00      C7    
ATOM   2737  MG  B850B 301     179.969 194.971   8.917  0.00  1.00      C8    
ATOM   2738  NB  B850B 301     181.330 193.393   9.252  0.00  1.00      C8    
ATOM   2739  ND  B850B 301     178.856 196.532   8.076  0.00  1.00      C8    
ATOM   2740  MG  B850B 302     173.107 201.233   8.237  0.00  1.00      C8    
ATOM   2741  NB  B850B 302     171.563 202.372   7.430  0.00  1.00      C8    
ATOM   2742  ND  B850B 302     174.503 200.159   9.363  0.00  1.00      C8    
ATOM   2743  MG  B850B 307     178.382 218.764   9.897  0.00  1.00      C8    
ATOM   2744  NB  B850B 307     178.968 217.647   8.170  0.00  1.00      C8    
ATOM   2745  ND  B850B 307     177.514 219.618  11.533  0.00  1.00      C8    
ATOM   2746  MG  B850B 301     167.241 206.376  14.331  0.00  1.00      C9    
ATOM   2747  NB  B850B 301     168.354 204.909  13.356  0.00  1.00      C9    
ATOM   2748  ND  B850B 301     166.049 207.838  15.149  0.00  1.00      C9    
ATOM   2749  MG  B850B 302     161.220 210.749  20.754  0.00  1.00      C9    
ATOM   2750  NB  B850B 302     159.727 211.728  21.875  0.00  1.00      C9    
ATOM   2751  ND  B850B 302     162.820 209.532  20.236  0.00  1.00      C9    
ATOM   2752  MG  B850B 307     168.030 226.325  26.916  0.00  1.00      C9    
ATOM   2753  NB  B850B 307     167.477 226.249  24.885  0.00  1.00      C9    
ATOM   2754  ND  B850B 307     168.245 226.195  28.973  0.00  1.00      C9    
ATOM   2755  MG  B850B 301    -264.650   0.334  29.611  0.00  1.00      C1    
ATOM   2756  NB  B850B 301    -264.520   1.158  27.732  0.00  1.00      C1    
ATOM   2757  ND  B850B 301    -264.830  -0.784  31.278  0.00  1.00      C1    
ATOM   2758  MG  B850B 302    -263.570  -1.651  39.300  0.00  1.00      C1    
ATOM   2759  NB  B850B 302    -263.270  -2.470  41.183  0.00  1.00      C1    
ATOM   2760  ND  B850B 302    -263.740  -0.636  37.548  0.00  1.00      C1    
ATOM   2761  MG  B850B 307    -278.730  -2.389  48.739  0.00  1.00      C1    
ATOM   2762  NB  B850B 307    -278.790  -3.881  47.274  0.00  1.00      C1    
ATOM   2763  ND  B850B 307    -278.520  -0.943  50.136  0.00  1.00      C1    
ATOM   2764  MG  B850B 301    -261.410   2.731  46.950  0.00  1.00      C2    
ATOM   2765  NB  B850B 301    -261.480   2.048  44.965  0.00  1.00      C2    
ATOM   2766  ND  B850B 301    -261.310   3.126  48.992  0.00  1.00      C2    
ATOM   2767  MG  B850B 302    -260.050   7.644  54.938  0.00  1.00      C2    
ATOM   2768  NB  B850B 302    -259.610   8.041  56.915  0.00  1.00      C2    
ATOM   2769  ND  B850B 302    -260.420   7.570  52.846  0.00  1.00      C2    
ATOM   2770  MG  B850B 307    -275.170  11.627  64.649  0.00  1.00      C2    
ATOM   2771  NB  B850B 307    -274.840   9.615  64.253  0.00  1.00      C2    
ATOM   2772  ND  B850B 307    -275.170  13.646  64.967  0.00  1.00      C2    
ATOM   2773  MG  B850B 301    -258.560  15.767  58.244  0.00  1.00      C3    
ATOM   2774  NB  B850B 301    -258.550  14.061  57.066  0.00  1.00      C3    
ATOM   2775  ND  B850B 301    -258.560  17.190  59.757  0.00  1.00      C3    
ATOM   2776  MG  B850B 302    -257.240  24.489  62.081  0.00  1.00      C3    
ATOM   2777  NB  B850B 302    -256.690  26.198  63.115  0.00  1.00      C3    
ATOM   2778  ND  B850B 302    -257.700  23.126  60.608  0.00  1.00      C3    
ATOM   2779  MG  B850B 307    -271.880  33.702  68.265  0.00  1.00      C3    
ATOM   2780  NB  B850B 307    -271.290  31.922  69.214  0.00  1.00      C3    
ATOM   2781  ND  B850B 307    -272.040  35.405  67.142  0.00  1.00      C3    
ATOM   2782  MG  B850B 301    -256.260  33.238  58.966  0.00  1.00      C4    
ATOM   2783  NB  B850B 301    -256.100  31.215  59.148  0.00  1.00      C4    
ATOM   2784  ND  B850B 301    -256.310  35.267  59.016  0.00  1.00      C4    
ATOM   2785  MG  B850B 302    -255.540  42.709  56.470  0.00  1.00      C4    
ATOM   2786  NB  B850B 302    -255.220  44.793  56.313  0.00  1.00      C4    
ATOM   2787  ND  B850B 302    -255.940  40.725  56.028  0.00  1.00      C4    
ATOM   2788  MG  B850B 307    -271.000  51.957  56.929  0.00  1.00      C4    
ATOM   2789  NB  B850B 307    -270.190  51.261  58.719  0.00  1.00      C4    
ATOM   2790  ND  B850B 307    -271.360  52.548  54.949  0.00  1.00      C4    
ATOM   2791  MG  B850B 301    -256.190  47.384  48.499  0.00  1.00      C5    
ATOM   2792  NB  B850B 301    -255.840  46.060  50.007  0.00  1.00      C5    
ATOM   2793  ND  B850B 301    -256.430  48.998  47.221  0.00  1.00      C5    
ATOM   2794  MG  B850B 302    -257.110  52.456  40.108  0.00  1.00      C5    
ATOM   2795  NB  B850B 302    -256.910  53.867  38.584  0.00  1.00      C5    
ATOM   2796  ND  B850B 302    -257.250  50.742  41.253  0.00  1.00      C5    
ATOM   2797  MG  B850B 307    -273.330  58.909  35.646  0.00  1.00      C5    
ATOM   2798  NB  B850B 307    -272.310  59.876  37.205  0.00  1.00      C5    
ATOM   2799  ND  B850B 307    -274.110  57.901  34.079  0.00  1.00      C5    
ATOM   2800  MG  B850B 301    -258.360  50.724  31.583  0.00  1.00      C6    
ATOM   2801  NB  B850B 301    -258.050  50.629  33.636  0.00  1.00      C6    
ATOM   2802  ND  B850B 301    -258.730  51.150  29.505  0.00  1.00      C6    
ATOM   2803  MG  B850B 302    -259.410  49.141  22.141  0.00  1.00      C6    
ATOM   2804  NB  B850B 302    -259.100  48.936  20.065  0.00  1.00      C6    
ATOM   2805  ND  B850B 302    -259.550  48.838  24.157  0.00  1.00      C6    
ATOM   2806  MG  B850B 307    -276.650  50.945  15.721  0.00  1.00      C6    
ATOM   2807  NB  B850B 307    -275.640  52.674  16.199  0.00  1.00      C6    
ATOM   2808  ND  B850B 307    -277.300  49.034  15.109  0.00  1.00      C6    
ATOM   2809  MG  B850B 301    -261.560  42.858  15.499  0.00  1.00      C7    
ATOM   2810  NB  B850B 301    -260.800  44.012  17.096  0.00  1.00      C7    
ATOM   2811  ND  B850B 301    -262.420  42.013  13.833  0.00  1.00      C7    
ATOM   2812  MG  B850B 302    -263.240  35.523   8.695  0.00  1.00      C7    
ATOM   2813  NB  B850B 302    -263.450  34.287   7.027  0.00  1.00      C7    
ATOM   2814  ND  B850B 302    -262.950  36.363  10.513  0.00  1.00      C7    
ATOM   2815  MG  B850B 307    -280.680  31.940   6.321  0.00  1.00      C7    
ATOM   2816  NB  B850B 307    -279.900  33.721   5.536  0.00  1.00      C7    
ATOM   2817  ND  B850B 307    -281.150  30.041   7.129  0.00  1.00      C7    
ATOM   2818  MG  B850B 301    -264.000  26.481   9.022  0.00  1.00      C8    
ATOM   2819  NB  B850B 301    -263.560  28.517   9.357  0.00  1.00      C8    
ATOM   2820  ND  B850B 301    -264.580  24.652   8.182  0.00  1.00      C8    
ATOM   2821  MG  B850B 302    -264.880  17.232   8.342  0.00  1.00      C8    
ATOM   2822  NB  B850B 302    -264.860  15.314   7.535  0.00  1.00      C8    
ATOM   2823  ND  B850B 302    -264.860  18.993   9.468  0.00  1.00      C8    
ATOM   2824  MG  B850B 307    -282.050  10.900  10.008  0.00  1.00      C8    
ATOM   2825  NB  B850B 307    -281.510  12.040   8.282  0.00  1.00      C8    
ATOM   2826  ND  B850B 307    -282.210   9.693  11.645  0.00  1.00      C8    
ATOM   2827  MG  B850B 301    -265.450   9.452  14.436  0.00  1.00      C9    
ATOM   2828  NB  B850B 301    -264.950  11.224  13.461  0.00  1.00      C9    
ATOM   2829  ND  B850B 301    -265.900   7.620  15.254  0.00  1.00      C9    
ATOM   2830  MG  B850B 302    -265.320   2.011  20.859  0.00  1.00      C9    
ATOM   2831  NB  B850B 302    -265.210   0.230  21.980  0.00  1.00      C9    
ATOM   2832  ND  B850B 302    -265.310   4.022  20.341  0.00  1.00      C9    
ATOM   2833  MG  B850B 307    -281.860  -1.918  27.028  0.00  1.00      C9    
ATOM   2834  NB  B850B 307    -281.470  -2.314  24.996  0.00  1.00      C9    
ATOM   2835  ND  B850B 307    -281.880  -1.668  29.084  0.00  1.00      C9    
ATOM   2836  MG  B850B 301      94.350 248.321 -18.775  0.00  1.00      C1    
ATOM   2837  NB  B850B 301      94.925 247.608 -20.615  0.00  1.00      C1    
ATOM   2838  ND  B850B 301      93.501 249.154 -17.148  0.00  1.00      C1    
ATOM   2839  MG  B850B 302      92.899 249.609  -9.018  0.00  1.00      C1    
ATOM   2840  NB  B850B 302      92.183 249.934  -7.098  0.00  1.00      C1    
ATOM   2841  ND  B850B 302      93.769 249.125 -10.790  0.00  1.00      C1    
ATOM   2842  MG  B850B 307      98.222 265.371  -2.466  0.00  1.00      C1    
ATOM   2843  NB  B850B 307      96.730 265.717  -3.891  0.00  1.00      C1    
ATOM   2844  ND  B850B 307      99.613 264.890  -1.081  0.00  1.00      C1    
ATOM   2845  MG  B850B 301      96.864 247.315  -1.181  0.00  1.00      C2    
ATOM   2846  NB  B850B 301      96.089 247.295  -3.134  0.00  1.00      C2    
ATOM   2847  ND  B850B 301      97.362 247.413   0.838  0.00  1.00      C2    
ATOM   2848  MG  B850B 302     101.629 245.622   6.832  0.00  1.00      C2    
ATOM   2849  NB  B850B 302     102.005 245.394   8.849  0.00  1.00      C2    
ATOM   2850  ND  B850B 302     101.521 245.652   4.708  0.00  1.00      C2    
ATOM   2851  MG  B850B 307     111.369 259.709  13.575  0.00  1.00      C2    
ATOM   2852  NB  B850B 307     109.342 260.052  13.281  0.00  1.00      C2    
ATOM   2853  ND  B850B 307     113.282 259.043  13.852  0.00  1.00      C2    
ATOM   2854  MG  B850B 301     108.972 241.907  10.209  0.00  1.00      C3    
ATOM   2855  NB  B850B 301     107.280 242.312   9.082  0.00  1.00      C3    
ATOM   2856  ND  B850B 301     110.424 241.649  11.671  0.00  1.00      C3    
ATOM   2857  MG  B850B 302     116.974 238.216  14.067  0.00  1.00      C3    
ATOM   2858  NB  B850B 302     118.465 237.272  15.154  0.00  1.00      C3    
ATOM   2859  ND  B850B 302     115.741 238.883  12.560  0.00  1.00      C3    
ATOM   2860  MG  B850B 307     131.155 249.431  17.336  0.00  1.00      C3    
ATOM   2861  NB  B850B 307     129.363 249.676  18.407  0.00  1.00      C3    
ATOM   2862  ND  B850B 307     132.709 248.787  16.174  0.00  1.00      C3    
ATOM   2863  MG  B850B 301     124.562 233.699  11.027  0.00  1.00      C4    
ATOM   2864  NB  B850B 301     122.628 234.297  11.272  0.00  1.00      C4    
ATOM   2865  ND  B850B 301     126.480 233.036  11.031  0.00  1.00      C4    
ATOM   2866  MG  B850B 302     132.965 229.271   8.536  0.00  1.00      C4    
ATOM   2867  NB  B850B 302     134.787 228.203   8.404  0.00  1.00      C4    
ATOM   2868  ND  B850B 302     131.213 230.269   8.064  0.00  1.00      C4    
ATOM   2869  MG  B850B 307     146.999 240.289   6.026  0.00  1.00      C4    
ATOM   2870  NB  B850B 307     146.210 240.078   7.947  0.00  1.00      C4    
ATOM   2871  ND  B850B 307     147.515 240.085   4.004  0.00  1.00      C4    
ATOM   2872  MG  B850B 301     136.915 226.903   0.498  0.00  1.00      C5    
ATOM   2873  NB  B850B 301     135.679 227.299   2.067  0.00  1.00      C5    
ATOM   2874  ND  B850B 301     138.404 226.342  -0.830  0.00  1.00      C5    
ATOM   2875  MG  B850B 302     141.299 224.581  -8.008  0.00  1.00      C5    
ATOM   2876  NB  B850B 302     142.429 223.655  -9.498  0.00  1.00      C5    
ATOM   2877  ND  B850B 302     139.839 225.508  -6.878  0.00  1.00      C5    
ATOM   2878  MG  B850B 307     152.590 236.495 -15.445  0.00  1.00      C5    
ATOM   2879  NB  B850B 307     153.267 235.470 -13.745  0.00  1.00      C5    
ATOM   2880  ND  B850B 307     151.791 237.314 -17.109  0.00  1.00      C5    
ATOM   2881  MG  B850B 301     139.429 224.961 -16.587  0.00  1.00      C6    
ATOM   2882  NB  B850B 301     139.398 225.045 -14.512  0.00  1.00      C6    
ATOM   2883  ND  B850B 301     139.788 224.811 -18.705  0.00  1.00      C6    
ATOM   2884  MG  B850B 302     137.552 224.948 -26.034  0.00  1.00      C6    
ATOM   2885  NB  B850B 302     137.087 224.400 -28.016  0.00  1.00      C6    
ATOM   2886  ND  B850B 302     137.480 225.515 -24.071  0.00  1.00      C6    
ATOM   2887  MG  B850B 307     144.694 239.137 -35.499  0.00  1.00      C6    
ATOM   2888  NB  B850B 307     145.998 237.668 -34.876  0.00  1.00      C6    
ATOM   2889  ND  B850B 307     143.084 240.313 -36.185  0.00  1.00      C6    
ATOM   2890  MG  B850B 301     131.890 228.078 -32.844  0.00  1.00      C7    
ATOM   2891  NB  B850B 301     132.835 227.232 -31.157  0.00  1.00      C7    
ATOM   2892  ND  B850B 301     131.265 228.902 -34.623  0.00  1.00      C7    
ATOM   2893  MG  B850B 302     125.070 231.124 -39.710  0.00  1.00      C7    
ATOM   2894  NB  B850B 302     123.851 231.476 -41.365  0.00  1.00      C7    
ATOM   2895  ND  B850B 302     125.900 230.853 -37.884  0.00  1.00      C7    
ATOM   2896  MG  B850B 307     127.570 248.061 -45.136  0.00  1.00      C7    
ATOM   2897  NB  B850B 307     128.899 246.579 -45.797  0.00  1.00      C7    
ATOM   2898  ND  B850B 307     126.020 249.296 -44.392  0.00  1.00      C7    
ATOM   2899  MG  B850B 301     116.907 235.085 -39.365  0.00  1.00      C8    
ATOM   2900  NB  B850B 301     118.684 234.010 -38.992  0.00  1.00      C8    
ATOM   2901  ND  B850B 301     115.330 236.129 -40.264  0.00  1.00      C8    
ATOM   2902  MG  B850B 302     108.511 239.064 -40.029  0.00  1.00      C8    
ATOM   2903  NB  B850B 302     106.647 239.596 -40.786  0.00  1.00      C8    
ATOM   2904  ND  B850B 302     110.241 238.605 -38.950  0.00  1.00      C8    
ATOM   2905  MG  B850B 307     108.676 257.396 -41.387  0.00  1.00      C8    
ATOM   2906  NB  B850B 307     109.415 256.213 -43.007  0.00  1.00      C8    
ATOM   2907  ND  B850B 307     107.734 258.238 -39.785  0.00  1.00      C8    
ATOM   2908  MG  B850B 301     101.930 243.351 -34.004  0.00  1.00      C9    
ATOM   2909  NB  B850B 301     103.334 242.102 -34.904  0.00  1.00      C9    
ATOM   2910  ND  B850B 301     100.439 244.550 -33.249  0.00  1.00      C9    
ATOM   2911  MG  B850B 302      95.447 246.920 -27.533  0.00  1.00      C9    
ATOM   2912  NB  B850B 302      93.831 247.628 -26.379  0.00  1.00      C9    
ATOM   2913  ND  B850B 302      97.281 246.113 -28.076  0.00  1.00      C9    
ATOM   2914  MG  B850B 307      97.998 264.544 -24.390  0.00  1.00      C9    
ATOM   2915  NB  B850B 307      97.328 263.991 -26.310  0.00  1.00      C9    
ATOM   2916  ND  B850B 307      98.405 264.813 -22.377  0.00  1.00      C9    
ATOM   2917  MG  B850B 301     192.803 177.565 -47.071  0.00  1.00      C1    
ATOM   2918  NB  B850B 301     192.842 176.551 -48.858  0.00  1.00      C1    
ATOM   2919  ND  B850B 301     192.555 178.794 -45.493  0.00  1.00      C1    
ATOM   2920  MG  B850B 302     192.917 179.997 -37.425  0.00  1.00      C1    
ATOM   2921  NB  B850B 302     192.587 180.732 -35.513  0.00  1.00      C1    
ATOM   2922  ND  B850B 302     193.325 179.059 -39.182  0.00  1.00      C1    
ATOM   2923  MG  B850B 307     205.224 192.068 -32.682  0.00  1.00      C1    
ATOM   2924  NB  B850B 307     203.925 192.955 -34.062  0.00  1.00      C1    
ATOM   2925  ND  B850B 307     206.370 191.104 -31.325  0.00  1.00      C1    
ATOM   2926  MG  B850B 301     196.106 176.677 -29.601  0.00  1.00      C2    
ATOM   2927  NB  B850B 301     195.239 176.882 -31.504  0.00  1.00      C2    
ATOM   2928  ND  B850B 301     196.767 176.672 -27.627  0.00  1.00      C2    
ATOM   2929  MG  B850B 302     200.291 173.546 -21.698  0.00  1.00      C2    
ATOM   2930  NB  B850B 302     200.697 173.304 -19.688  0.00  1.00      C2    
ATOM   2931  ND  B850B 302     200.026 173.483 -23.807  0.00  1.00      C2    
ATOM   2932  MG  B850B 307     215.811 182.151 -16.813  0.00  1.00      C2    
ATOM   2933  NB  B850B 307     214.130 183.350 -17.043  0.00  1.00      C2    
ATOM   2934  ND  B850B 307     217.245 180.716 -16.565  0.00  1.00      C2    
ATOM   2935  MG  B850B 301     205.480 167.153 -18.332  0.00  1.00      C3    
ATOM   2936  NB  B850B 301     204.053 168.202 -19.410  0.00  1.00      C3    
ATOM   2937  ND  B850B 301     206.786 166.365 -16.922  0.00  1.00      C3    
ATOM   2938  MG  B850B 302     211.309 160.516 -14.521  0.00  1.00      C3    
ATOM   2939  NB  B850B 302     212.312 159.075 -13.420  0.00  1.00      C3    
ATOM   2940  ND  B850B 302     210.376 161.567 -16.025  0.00  1.00      C3    
ATOM   2941  MG  B850B 307     229.216 164.341 -13.025  0.00  1.00      C3    
ATOM   2942  NB  B850B 307     227.819 165.435 -11.899  0.00  1.00      C3    
ATOM   2943  ND  B850B 307     230.218 162.994 -14.193  0.00  1.00      C3    
ATOM   2944  MG  B850B 301     215.810 152.884 -17.469  0.00  1.00      C4    
ATOM   2945  NB  B850B 301     214.372 154.301 -17.192  0.00  1.00      C4    
ATOM   2946  ND  B850B 301     217.227 151.430 -17.492  0.00  1.00      C4    
ATOM   2947  MG  B850B 302     221.125 144.998 -19.919  0.00  1.00      C4    
ATOM   2948  NB  B850B 302     222.265 143.219 -20.034  0.00  1.00      C4    
ATOM   2949  ND  B850B 302     219.966 146.644 -20.401  0.00  1.00      C4    
ATOM   2950  MG  B850B 307     238.319 148.340 -24.143  0.00  1.00      C4    
ATOM   2951  NB  B850B 307     237.687 148.631 -22.176  0.00  1.00      C4    
ATOM   2952  ND  B850B 307     238.516 147.795 -26.158  0.00  1.00      C4    
ATOM   2953  MG  B850B 301     222.909 140.592 -27.870  0.00  1.00      C5    
ATOM   2954  NB  B850B 301     222.116 141.602 -26.290  0.00  1.00      C5    
ATOM   2955  ND  B850B 301     223.874 139.337 -29.208  0.00  1.00      C5    
ATOM   2956  MG  B850B 302     225.059 136.001 -36.313  0.00  1.00      C5    
ATOM   2957  NB  B850B 302     225.528 134.571 -37.758  0.00  1.00      C5    
ATOM   2958  ND  B850B 302     224.265 137.556 -35.209  0.00  1.00      C5    
ATOM   2959  MG  B850B 307     239.781 141.055 -45.391  0.00  1.00      C5    
ATOM   2960  NB  B850B 307     240.076 139.947 -43.635  0.00  1.00      C5    
ATOM   2961  ND  B850B 307     239.290 142.036 -47.086  0.00  1.00      C5    
ATOM   2962  MG  B850B 301     222.824 136.624 -44.790  0.00  1.00      C6    
ATOM   2963  NB  B850B 301     223.012 136.847 -42.733  0.00  1.00      C6    
ATOM   2964  ND  B850B 301     222.896 136.192 -46.898  0.00  1.00      C6    
ATOM   2965  MG  B850B 302     220.335 136.845 -54.091  0.00  1.00      C6    
ATOM   2966  NB  B850B 302     219.507 136.437 -55.987  0.00  1.00      C6    
ATOM   2967  ND  B850B 302     220.691 137.509 -52.191  0.00  1.00      C6    
ATOM   2968  MG  B850B 307     232.194 145.659 -65.208  0.00  1.00      C6    
ATOM   2969  NB  B850B 307     232.758 143.805 -64.509  0.00  1.00      C6    
ATOM   2970  ND  B850B 307     231.221 147.387 -65.926  0.00  1.00      C6    
ATOM   2971  MG  B850B 301     216.091 141.738 -60.894  0.00  1.00      C7    
ATOM   2972  NB  B850B 301     216.703 140.668 -59.181  0.00  1.00      C7    
ATOM   2973  ND  B850B 301     215.747 142.638 -62.713  0.00  1.00      C7    
ATOM   2974  MG  B850B 302     210.773 147.074 -67.689  0.00  1.00      C7    
ATOM   2975  NB  B850B 302     209.699 147.828 -69.310  0.00  1.00      C7    
ATOM   2976  ND  B850B 302     211.549 146.577 -65.887  0.00  1.00      C7    
ATOM   2977  MG  B850B 307     220.058 160.686 -74.834  0.00  1.00      C7    
ATOM   2978  NB  B850B 307     220.529 158.725 -75.412  0.00  1.00      C7    
ATOM   2979  ND  B850B 307     219.288 162.531 -74.140  0.00  1.00      C7    
ATOM   2980  MG  B850B 301     205.280 154.296 -67.340  0.00  1.00      C8    
ATOM   2981  NB  B850B 301     206.420 152.562 -66.950  0.00  1.00      C8    
ATOM   2982  ND  B850B 301     204.261 155.877 -68.259  0.00  1.00      C8    
ATOM   2983  MG  B850B 302     199.502 161.573 -67.984  0.00  1.00      C8    
ATOM   2984  NB  B850B 302     198.011 162.836 -68.699  0.00  1.00      C8    
ATOM   2985  ND  B850B 302     200.933 160.455 -66.949  0.00  1.00      C8    
ATOM   2986  MG  B850B 307     207.672 177.741 -71.108  0.00  1.00      C8    
ATOM   2987  NB  B850B 307     207.667 176.250 -72.640  0.00  1.00      C8    
ATOM   2988  ND  B850B 307     207.344 179.019 -69.551  0.00  1.00      C8    
ATOM   2989  MG  B850B 301     196.052 168.742 -62.093  0.00  1.00      C9    
ATOM   2990  NB  B850B 301     196.672 166.939 -62.934  0.00  1.00      C9    
ATOM   2991  ND  B850B 301     195.319 170.529 -61.387  0.00  1.00      C9    
ATOM   2992  MG  B850B 302     192.409 175.256 -55.695  0.00  1.00      C9    
ATOM   2993  NB  B850B 302     191.381 176.688 -54.539  0.00  1.00      C9    
ATOM   2994  ND  B850B 302     193.639 173.677 -56.245  0.00  1.00      C9    
ATOM   2995  MG  B850B 307     202.778 190.012 -54.390  0.00  1.00      C9    
ATOM   2996  NB  B850B 307     201.771 189.697 -56.213  0.00  1.00      C9    
ATOM   2997  ND  B850B 307     203.434 190.199 -52.433  0.00  1.00      C9    
ATOM   2998  MG  B850B 301    -257.830  26.424 -61.162  0.00  1.00      C1    
ATOM   2999  NB  B850B 301    -257.000  27.104 -62.915  0.00  1.00      C1    
ATOM   3000  ND  B850B 301    -258.670  25.441 -59.616  0.00  1.00      C1    
ATOM   3001  MG  B850B 302    -260.240  25.003 -51.614  0.00  1.00      C1    
ATOM   3002  NB  B850B 302    -260.670  24.289 -49.715  0.00  1.00      C1    
ATOM   3003  ND  B850B 302    -259.710  25.911 -53.356  0.00  1.00      C1    
ATOM   3004  MG  B850B 307    -277.660  26.286 -47.807  0.00  1.00      C1    
ATOM   3005  NB  B850B 307    -277.390  24.710 -49.157  0.00  1.00      C1    
ATOM   3006  ND  B850B 307    -277.770  27.798 -46.470  0.00  1.00      C1    
ATOM   3007  MG  B850B 301    -260.280  29.675 -43.832  0.00  1.00      C2    
ATOM   3008  NB  B850B 301    -259.760  28.869 -45.701  0.00  1.00      C2    
ATOM   3009  ND  B850B 301    -260.810  30.195 -41.889  0.00  1.00      C2    
ATOM   3010  MG  B850B 302    -261.120  34.970 -36.019  0.00  1.00      C2    
ATOM   3011  NB  B850B 302    -261.310  35.456 -34.022  0.00  1.00      C2    
ATOM   3012  ND  B850B 302    -260.780  34.790 -38.111  0.00  1.00      C2    
ATOM   3013  MG  B850B 307    -278.080  40.956 -32.095  0.00  1.00      C2    
ATOM   3014  NB  B850B 307    -277.850  38.900 -32.291  0.00  1.00      C2    
ATOM   3015  ND  B850B 307    -277.960  42.984 -31.862  0.00  1.00      C2    
ATOM   3016  MG  B850B 301    -259.940  43.127 -32.673  0.00  1.00      C3    
ATOM   3017  NB  B850B 301    -259.720  41.352 -33.723  0.00  1.00      C3    
ATOM   3018  ND  B850B 301    -260.290  44.643 -31.296  0.00  1.00      C3    
ATOM   3019  MG  B850B 302    -259.020  51.930 -28.903  0.00  1.00      C3    
ATOM   3020  NB  B850B 302    -258.670  53.648 -27.800  0.00  1.00      C3    
ATOM   3021  ND  B850B 302    -259.110  50.519 -30.399  0.00  1.00      C3    
ATOM   3022  MG  B850B 307    -273.800  62.833 -28.310  0.00  1.00      C3    
ATOM   3023  NB  B850B 307    -273.750  61.074 -27.160  0.00  1.00      C3    
ATOM   3024  ND  B850B 307    -273.390  64.463 -29.475  0.00  1.00      C3    
ATOM   3025  MG  B850B 301    -256.130  60.324 -31.792  0.00  1.00      C4    
ATOM   3026  NB  B850B 301    -256.250  58.311 -31.499  0.00  1.00      C4    
ATOM   3027  ND  B850B 301    -255.970  62.348 -31.829  0.00  1.00      C4    
ATOM   3028  MG  B850B 302    -253.600  69.502 -34.211  0.00  1.00      C4    
ATOM   3029  NB  B850B 302    -253.020  71.532 -34.316  0.00  1.00      C4    
ATOM   3030  ND  B850B 302    -254.040  67.537 -34.695  0.00  1.00      C4    
ATOM   3031  MG  B850B 307    -267.240  80.129 -39.282  0.00  1.00      C4    
ATOM   3032  NB  B850B 307    -267.150  79.483 -37.299  0.00  1.00      C4    
ATOM   3033  ND  B850B 307    -266.860  80.615 -41.285  0.00  1.00      C4    
ATOM   3034  MG  B850B 301    -251.060  73.670 -42.083  0.00  1.00      C5    
ATOM   3035  NB  B850B 301    -251.380  72.424 -40.503  0.00  1.00      C5    
ATOM   3036  ND  B850B 301    -250.690  75.209 -43.419  0.00  1.00      C5    
ATOM   3037  MG  B850B 302    -248.590  78.229 -50.455  0.00  1.00      C5    
ATOM   3038  NB  B850B 302    -247.760  79.511 -51.872  0.00  1.00      C5    
ATOM   3039  ND  B850B 302    -249.290  76.616 -49.370  0.00  1.00      C5    
ATOM   3040  MG  B850B 307    -261.620  85.818 -60.323  0.00  1.00      C5    
ATOM   3041  NB  B850B 307    -261.080  86.791 -58.546  0.00  1.00      C5    
ATOM   3042  ND  B850B 307    -261.940  84.782 -62.027  0.00  1.00      C5    
ATOM   3043  MG  B850B 301    -247.130  76.050 -58.844  0.00  1.00      C6    
ATOM   3044  NB  B850B 301    -247.530  76.065 -56.805  0.00  1.00      C6    
ATOM   3045  ND  B850B 301    -246.740  76.368 -60.938  0.00  1.00      C6    
ATOM   3046  MG  B850B 302    -245.160  73.938 -68.031  0.00  1.00      C6    
ATOM   3047  NB  B850B 302    -244.210  73.567 -69.875  0.00  1.00      C6    
ATOM   3048  ND  B850B 302    -245.990  73.786 -66.171  0.00  1.00      C6    
ATOM   3049  MG  B850B 307    -259.000  76.870 -79.934  0.00  1.00      C6    
ATOM   3050  NB  B850B 307    -258.020  78.528 -79.199  0.00  1.00      C6    
ATOM   3051  ND  B850B 307    -259.620  74.990 -80.665  0.00  1.00      C6    
ATOM   3052  MG  B850B 301    -245.660  67.445 -74.800  0.00  1.00      C7    
ATOM   3053  NB  B850B 301    -245.350  68.630 -73.081  0.00  1.00      C7    
ATOM   3054  ND  B850B 301    -246.010  66.572 -76.630  0.00  1.00      C7    
ATOM   3055  MG  B850B 302    -245.780  59.854 -81.530  0.00  1.00      C7    
ATOM   3056  NB  B850B 302    -245.550  58.533 -83.127  0.00  1.00      C7    
ATOM   3057  ND  B850B 302    -246.010  60.784 -79.747  0.00  1.00      C7    
ATOM   3058  MG  B850B 307    -261.720  57.723 -89.512  0.00  1.00      C7    
ATOM   3059  NB  B850B 307    -260.540  59.368 -90.045  0.00  1.00      C7    
ATOM   3060  ND  B850B 307    -262.630  55.932 -88.845  0.00  1.00      C7    
ATOM   3061  MG  B850B 301    -247.570  50.960 -81.179  0.00  1.00      C8    
ATOM   3062  NB  B850B 301    -247.050  52.966 -80.782  0.00  1.00      C8    
ATOM   3063  ND  B850B 301    -248.030  49.140 -82.105  0.00  1.00      C8    
ATOM   3064  MG  B850B 302    -249.170  41.805 -81.811  0.00  1.00      C8    
ATOM   3065  NB  B850B 302    -249.090  39.844 -82.501  0.00  1.00      C8    
ATOM   3066  ND  B850B 302    -249.330  43.629 -80.803  0.00  1.00      C8    
ATOM   3067  MG  B850B 307    -266.510  37.190 -85.813  0.00  1.00      C8    
ATOM   3068  NB  B850B 307    -265.310  38.158 -87.293  0.00  1.00      C8    
ATOM   3069  ND  B850B 307    -267.330  36.115 -84.286  0.00  1.00      C8    
ATOM   3070  MG  B850B 301    -252.570  34.537 -76.014  0.00  1.00      C9    
ATOM   3071  NB  B850B 301    -251.590  36.186 -76.822  0.00  1.00      C9    
ATOM   3072  ND  B850B 301    -253.460  32.813 -75.336  0.00  1.00      C9    
ATOM   3073  MG  B850B 302    -255.380  27.564 -69.681  0.00  1.00      C9    
ATOM   3074  NB  B850B 302    -255.840  25.858 -68.529  0.00  1.00      C9    
ATOM   3075  ND  B850B 302    -254.980  29.526 -70.231  0.00  1.00      C9    
ATOM   3076  MG  B850B 307    -273.350  25.580 -69.309  0.00  1.00      C9    
ATOM   3077  NB  B850B 307    -272.350  25.014 -71.076  0.00  1.00      C9    
ATOM   3078  ND  B850B 307    -274.030  25.968 -67.390  0.00  1.00      C9    
ATOM   3079  MG  B850B 301     130.642  73.595-220.070  0.00  1.00      C1    
ATOM   3080  NB  B850B 301     129.332  72.244-220.900  0.00  1.00      C1    
ATOM   3081  ND  B850B 301     131.684  75.168-219.370  0.00  1.00      C1    
ATOM   3082  MG  B850B 302     137.556  78.052-214.480  0.00  1.00      C1    
ATOM   3083  NB  B850B 302     138.702  79.296-213.280  0.00  1.00      C1    
ATOM   3084  ND  B850B 302     136.545  76.635-215.530  0.00  1.00      C1    
ATOM   3085  MG  B850B 307     151.227  85.279-223.450  0.00  1.00      C1    
ATOM   3086  NB  B850B 307     149.464  86.232-224.050  0.00  1.00      C1    
ATOM   3087  ND  B850B 307     152.854  84.310-222.750  0.00  1.00      C1    
ATOM   3088  MG  B850B 301     144.738  75.764-209.420  0.00  1.00      C2    
ATOM   3089  NB  B850B 301     142.849  75.818-210.340  0.00  1.00      C2    
ATOM   3090  ND  B850B 301     146.552  75.984-208.420  0.00  1.00      C2    
ATOM   3091  MG  B850B 302     152.722  73.283-204.960  0.00  1.00      C2    
ATOM   3092  NB  B850B 302     154.345  73.398-203.690  0.00  1.00      C2    
ATOM   3093  ND  B850B 302     151.095  72.819-206.250  0.00  1.00      C2    
ATOM   3094  MG  B850B 307     168.381  76.227-214.180  0.00  1.00      C2    
ATOM   3095  NB  B850B 307     167.158  77.882-213.890  0.00  1.00      C2    
ATOM   3096  ND  B850B 307     169.407  74.459-214.200  0.00  1.00      C2    
ATOM   3097  MG  B850B 301     157.952  66.414-202.820  0.00  1.00      C3    
ATOM   3098  NB  B850B 301     156.321  67.633-203.210  0.00  1.00      C3    
ATOM   3099  ND  B850B 301     159.753  65.553-202.250  0.00  1.00      C3    
ATOM   3100  MG  B850B 302     163.916  59.190-200.630  0.00  1.00      C3    
ATOM   3101  NB  B850B 302     165.206  57.787-199.820  0.00  1.00      C3    
ATOM   3102  ND  B850B 302     162.356  60.120-201.600  0.00  1.00      C3    
ATOM   3103  MG  B850B 307     178.409  56.139-211.510  0.00  1.00      C3    
ATOM   3104  NB  B850B 307     178.296  57.920-210.390  0.00  1.00      C3    
ATOM   3105  ND  B850B 307     178.176  54.273-212.310  0.00  1.00      C3    
ATOM   3106  MG  B850B 301     164.221  49.951-201.960  0.00  1.00      C4    
ATOM   3107  NB  B850B 301     163.545  51.831-201.560  0.00  1.00      C4    
ATOM   3108  ND  B850B 301     165.049  48.108-202.160  0.00  1.00      C4    
ATOM   3109  MG  B850B 302     165.420  40.296-203.290  0.00  1.00      C4    
ATOM   3110  NB  B850B 302     165.944  38.246-203.260  0.00  1.00      C4    
ATOM   3111  ND  B850B 302     164.462  42.091-203.680  0.00  1.00      C4    
ATOM   3112  MG  B850B 307     175.467  35.704-217.530  0.00  1.00      C4    
ATOM   3113  NB  B850B 307     176.375  36.681-215.920  0.00  1.00      C4    
ATOM   3114  ND  B850B 307     174.178  34.656-218.810  0.00  1.00      C4    
ATOM   3115  MG  B850B 301     160.779  33.764-207.940  0.00  1.00      C5    
ATOM   3116  NB  B850B 301     161.401  35.349-206.820  0.00  1.00      C5    
ATOM   3117  ND  B850B 301     160.415  31.953-208.880  0.00  1.00      C5    
ATOM   3118  MG  B850B 302     156.048  26.808-213.060  0.00  1.00      C5    
ATOM   3119  NB  B850B 302     155.230  25.004-213.720  0.00  1.00      C5    
ATOM   3120  ND  B850B 302     156.416  28.765-212.510  0.00  1.00      C5    
ATOM   3121  MG  B850B 307     161.236  23.513-230.000  0.00  1.00      C5    
ATOM   3122  NB  B850B 307     162.497  22.837-228.470  0.00  1.00      C5    
ATOM   3123  ND  B850B 307     159.858  24.166-231.320  0.00  1.00      C5    
ATOM   3124  MG  B850B 301     148.774  26.168-217.950  0.00  1.00      C6    
ATOM   3125  NB  B850B 301     150.329  26.792-216.720  0.00  1.00      C6    
ATOM   3126  ND  B850B 301     147.345  25.246-219.270  0.00  1.00      C6    
ATOM   3127  MG  B850B 302     140.706  25.067-223.100  0.00  1.00      C6    
ATOM   3128  NB  B850B 302     138.771  24.561-223.760  0.00  1.00      C6    
ATOM   3129  ND  B850B 302     142.333  25.983-222.260  0.00  1.00      C6    
ATOM   3130  MG  B850B 307     142.915  25.727-241.440  0.00  1.00      C6    
ATOM   3131  NB  B850B 307     143.561  24.026-240.480  0.00  1.00      C6    
ATOM   3132  ND  B850B 307     141.943  27.466-242.130  0.00  1.00      C6    
ATOM   3133  MG  B850B 301     133.648  29.408-227.520  0.00  1.00      C7    
ATOM   3134  NB  B850B 301     135.114  28.634-226.210  0.00  1.00      C7    
ATOM   3135  ND  B850B 301     132.283  29.903-228.980  0.00  1.00      C7    
ATOM   3136  MG  B850B 302     125.871  34.556-231.510  0.00  1.00      C7    
ATOM   3137  NB  B850B 302     124.091  35.246-232.350  0.00  1.00      C7    
ATOM   3138  ND  B850B 302     127.590  34.251-230.490  0.00  1.00      C7    
ATOM   3139  MG  B850B 307     129.507  41.438-247.700  0.00  1.00      C7    
ATOM   3140  NB  B850B 307     129.208  39.369-247.520  0.00  1.00      C7    
ATOM   3141  ND  B850B 307     129.651  43.546-247.570  0.00  1.00      C7    
ATOM   3142  MG  B850B 301     123.038  43.178-231.250  0.00  1.00      C8    
ATOM   3143  NB  B850B 301     123.909  41.291-230.880  0.00  1.00      C8    
ATOM   3144  ND  B850B 301     121.877  44.756-231.990  0.00  1.00      C8    
ATOM   3145  MG  B850B 302     119.332  51.719-231.540  0.00  1.00      C8    
ATOM   3146  NB  B850B 302     117.927  53.243-231.730  0.00  1.00      C8    
ATOM   3147  ND  B850B 302     120.930  50.426-231.160  0.00  1.00      C8    
ATOM   3148  MG  B850B 307     125.203  62.279-245.400  0.00  1.00      C8    
ATOM   3149  NB  B850B 307     123.974  60.579-245.810  0.00  1.00      C8    
ATOM   3150  ND  B850B 307     126.179  63.920-244.680  0.00  1.00      C8    
ATOM   3151  MG  B850B 301     121.722  60.855-228.570  0.00  1.00      C9    
ATOM   3152  NB  B850B 301     121.374  58.806-228.730  0.00  1.00      C9    
ATOM   3153  ND  B850B 301     121.895  62.899-228.430  0.00  1.00      C9    
ATOM   3154  MG  B850B 302     124.231  69.602-224.850  0.00  1.00      C9    
ATOM   3155  NB  B850B 302     124.449  71.551-224.080  0.00  1.00      C9    
ATOM   3156  ND  B850B 302     124.552  67.591-225.250  0.00  1.00      C9    
ATOM   3157  MG  B850B 307     134.513  79.132-236.270  0.00  1.00      C9    
ATOM   3158  NB  B850B 307     132.509  78.795-236.830  0.00  1.00      C9    
ATOM   3159  ND  B850B 307     136.335  79.522-235.370  0.00  1.00      C9    
ATOM   3160  MG  B850B 301      41.893  84.879-248.910  0.00  1.00      C1    
ATOM   3161  NB  B850B 301      41.289  82.955-249.310  0.00  1.00      C1    
ATOM   3162  ND  B850B 301      42.141  86.851-248.580  0.00  1.00      C1    
ATOM   3163  MG  B850B 302      46.572  92.917-245.380  0.00  1.00      C1    
ATOM   3164  NB  B850B 302      47.146  94.739-244.570  0.00  1.00      C1    
ATOM   3165  ND  B850B 302      46.221  91.034-246.060  0.00  1.00      C1    
ATOM   3166  MG  B850B 307      53.414 103.878-257.740  0.00  1.00      C1    
ATOM   3167  NB  B850B 307      51.341 103.796-258.000  0.00  1.00      C1    
ATOM   3168  ND  B850B 307      55.396 103.903-257.340  0.00  1.00      C1    
ATOM   3169  MG  B850B 301      54.662  95.107-241.900  0.00  1.00      C2    
ATOM   3170  NB  B850B 301      52.865  94.126-242.370  0.00  1.00      C2    
ATOM   3171  ND  B850B 301      56.275  96.305-241.350  0.00  1.00      C2    
ATOM   3172  MG  B850B 302      63.440  97.389-239.150  0.00  1.00      C2    
ATOM   3173  NB  B850B 302      64.983  98.457-238.290  0.00  1.00      C2    
ATOM   3174  ND  B850B 302      62.061  96.011-240.000  0.00  1.00      C2    
ATOM   3175  MG  B850B 307      74.029 105.484-251.850  0.00  1.00      C2    
ATOM   3176  NB  B850B 307      72.220 106.417-251.430  0.00  1.00      C2    
ATOM   3177  ND  B850B 307      75.763 104.409-251.960  0.00  1.00      C2    
ATOM   3178  MG  B850B 301      71.606  94.175-237.700  0.00  1.00      C3    
ATOM   3179  NB  B850B 301      69.550  94.422-237.810  0.00  1.00      C3    
ATOM   3180  ND  B850B 301      73.663  94.351-237.470  0.00  1.00      C3    
ATOM   3181  MG  B850B 302      80.582  90.998-236.330  0.00  1.00      C3    
ATOM   3182  NB  B850B 302      82.501  90.510-235.710  0.00  1.00      C3    
ATOM   3183  ND  B850B 302      78.636  90.923-236.990  0.00  1.00      C3    
ATOM   3184  MG  B850B 307      92.807  93.043-249.890  0.00  1.00      C3    
ATOM   3185  NB  B850B 307      92.023  94.739-248.930  0.00  1.00      C3    
ATOM   3186  ND  B850B 307      93.382  91.167-250.470  0.00  1.00      C3    
ATOM   3187  MG  B850B 301      85.107  82.852-236.940  0.00  1.00      C4    
ATOM   3188  NB  B850B 301      83.679  84.252-236.550  0.00  1.00      C4    
ATOM   3189  ND  B850B 301      86.680  81.590-237.180  0.00  1.00      C4    
ATOM   3190  MG  B850B 302      90.602  74.751-237.740  0.00  1.00      C4    
ATOM   3191  NB  B850B 302      92.051  73.212-237.650  0.00  1.00      C4    
ATOM   3192  ND  B850B 302      88.847  75.809-238.040  0.00  1.00      C4    
ATOM   3193  MG  B850B 307      99.213  72.823-253.450  0.00  1.00      C4    
ATOM   3194  NB  B850B 307      99.777  74.374-252.170  0.00  1.00      C4    
ATOM   3195  ND  B850B 307      98.409  71.094-254.320  0.00  1.00      C4    
ATOM   3196  MG  B850B 301      89.034  66.112-240.690  0.00  1.00      C5    
ATOM   3197  NB  B850B 301      88.978  67.976-239.870  0.00  1.00      C5    
ATOM   3198  ND  B850B 301      89.449  64.201-241.380  0.00  1.00      C5    
ATOM   3199  MG  B850B 302      87.519  56.979-244.050  0.00  1.00      C5    
ATOM   3200  NB  B850B 302      87.584  54.916-244.350  0.00  1.00      C5    
ATOM   3201  ND  B850B 302      86.974  58.950-243.750  0.00  1.00      C5    
ATOM   3202  MG  B850B 307      90.892  53.478-261.400  0.00  1.00      C5    
ATOM   3203  NB  B850B 307      92.547  53.737-260.140  0.00  1.00      C5    
ATOM   3204  ND  B850B 307      89.180  53.182-262.430  0.00  1.00      C5    
ATOM   3205  MG  B850B 301      80.793  52.226-247.110  0.00  1.00      C6    
ATOM   3206  NB  B850B 301      82.023  53.699-246.320  0.00  1.00      C6    
ATOM   3207  ND  B850B 301      79.801  50.534-248.000  0.00  1.00      C6    
ATOM   3208  MG  B850B 302      73.568  46.664-250.220  0.00  1.00      C6    
ATOM   3209  NB  B850B 302      72.042  45.218-250.390  0.00  1.00      C6    
ATOM   3210  ND  B850B 302      74.656  48.353-249.850  0.00  1.00      C6    
ATOM   3211  MG  B850B 307      72.240  44.996-268.580  0.00  1.00      C6    
ATOM   3212  NB  B850B 307      73.773  43.981-267.650  0.00  1.00      C6    
ATOM   3213  ND  B850B 307      70.452  45.944-269.180  0.00  1.00      C6    
ATOM   3214  MG  B850B 301      64.691  46.432-253.280  0.00  1.00      C7    
ATOM   3215  NB  B850B 301      66.535  46.660-252.280  0.00  1.00      C7    
ATOM   3216  ND  B850B 301      63.046  45.979-254.430  0.00  1.00      C7    
ATOM   3217  MG  B850B 302      54.874  46.651-255.830  0.00  1.00      C7    
ATOM   3218  NB  B850B 302      52.875  46.289-256.300  0.00  1.00      C7    
ATOM   3219  ND  B850B 302      56.663  47.354-255.190  0.00  1.00      C7    
ATOM   3220  MG  B850B 307      52.104  51.441-272.910  0.00  1.00      C7    
ATOM   3221  NB  B850B 307      52.877  49.533-272.510  0.00  1.00      C7    
ATOM   3222  ND  B850B 307      51.228  53.366-272.990  0.00  1.00      C7    
ATOM   3223  MG  B850B 301      48.303  52.914-255.630  0.00  1.00      C8    
ATOM   3224  NB  B850B 301      50.025  51.734-255.320  0.00  1.00      C8    
ATOM   3225  ND  B850B 301      46.423  53.626-256.220  0.00  1.00      C8    
ATOM   3226  MG  B850B 302      40.933  58.609-255.770  0.00  1.00      C8    
ATOM   3227  NB  B850B 302      38.957  59.260-255.760  0.00  1.00      C8    
ATOM   3228  ND  B850B 302      42.994  58.282-255.650  0.00  1.00      C8    
ATOM   3229  MG  B850B 307      38.676  68.039-271.380  0.00  1.00      C8    
ATOM   3230  NB  B850B 307      38.375  65.923-271.380  0.00  1.00      C8    
ATOM   3231  ND  B850B 307      38.835  70.043-271.030  0.00  1.00      C8    
ATOM   3232  MG  B850B 301      39.038  68.190-254.150  0.00  1.00      C9    
ATOM   3233  NB  B850B 301      39.705  66.217-254.060  0.00  1.00      C9    
ATOM   3234  ND  B850B 301      38.219  70.074-254.210  0.00  1.00      C9    
ATOM   3235  MG  B850B 302      37.552  77.618-251.800  0.00  1.00      C9    
ATOM   3236  NB  B850B 302      36.919  79.553-251.250  0.00  1.00      C9    
ATOM   3237  ND  B850B 302      38.738  75.941-252.100  0.00  1.00      C9    
ATOM   3238  MG  B850B 307      39.975  88.602-265.950  0.00  1.00      C9    
ATOM   3239  NB  B850B 307      38.326  87.293-266.020  0.00  1.00      C9    
ATOM   3240  ND  B850B 307      41.498  89.936-265.510  0.00  1.00      C9    
ATOM   3241  MG  B850B 301      19.631 165.496 207.711  0.00  1.00      C1    
ATOM   3242  NB  B850B 301      20.781 166.527 206.354  0.00  1.00      C1    
ATOM   3243  ND  B850B 301      18.239 164.705 208.934  0.00  1.00      C1    
ATOM   3244  MG  B850B 302      15.751 158.513 213.640  0.00  1.00      C1    
ATOM   3245  NB  B850B 302      14.566 157.181 214.702  0.00  1.00      C1    
ATOM   3246  ND  B850B 302      17.093 159.630 212.599  0.00  1.00      C1    
ATOM   3247  MG  B850B 307      14.668 162.857 230.950  0.00  1.00      C1    
ATOM   3248  NB  B850B 307      13.493 164.199 229.856  0.00  1.00      C1    
ATOM   3249  ND  B850B 307      15.796 161.465 231.884  0.00  1.00      C1    
ATOM   3250  MG  B850B 301      18.379 150.892 217.813  0.00  1.00      C2    
ATOM   3251  NB  B850B 301      18.095 152.433 216.413  0.00  1.00      C2    
ATOM   3252  ND  B850B 301      18.368 149.346 219.207  0.00  1.00      C2    
ATOM   3253  MG  B850B 302      21.538 143.496 222.823  0.00  1.00      C2    
ATOM   3254  NB  B850B 302      21.509 141.753 223.930  0.00  1.00      C2    
ATOM   3255  ND  B850B 302      21.898 145.204 221.608  0.00  1.00      C2    
ATOM   3256  MG  B850B 307      25.011 146.677 240.617  0.00  1.00      C2    
ATOM   3257  NB  B850B 307      23.089 147.118 239.964  0.00  1.00      C2    
ATOM   3258  ND  B850B 307      26.925 146.055 240.979  0.00  1.00      C2    
ATOM   3259  MG  B850B 301      28.709 138.565 224.663  0.00  1.00      C3    
ATOM   3260  NB  B850B 301      27.265 139.705 223.708  0.00  1.00      C3    
ATOM   3261  ND  B850B 301      29.813 137.247 225.828  0.00  1.00      C3    
ATOM   3262  MG  B850B 302      36.380 133.267 227.033  0.00  1.00      C3    
ATOM   3263  NB  B850B 302      37.803 131.831 227.493  0.00  1.00      C3    
ATOM   3264  ND  B850B 302      35.371 134.869 226.226  0.00  1.00      C3    
ATOM   3265  MG  B850B 307      45.591 137.475 242.363  0.00  1.00      C3    
ATOM   3266  NB  B850B 307      43.615 136.770 242.494  0.00  1.00      C3    
ATOM   3267  ND  B850B 307      47.482 138.011 241.800  0.00  1.00      C3    
ATOM   3268  MG  B850B 301      45.430 132.955 224.748  0.00  1.00      C4    
ATOM   3269  NB  B850B 301      43.402 133.121 224.622  0.00  1.00      C4    
ATOM   3270  ND  B850B 301      47.408 132.551 224.960  0.00  1.00      C4    
ATOM   3271  MG  B850B 302      55.092 132.261 223.136  0.00  1.00      C4    
ATOM   3272  NB  B850B 302      57.128 131.720 222.937  0.00  1.00      C4    
ATOM   3273  ND  B850B 302      53.275 133.239 222.968  0.00  1.00      C4    
ATOM   3274  MG  B850B 307      65.499 140.946 235.006  0.00  1.00      C4    
ATOM   3275  NB  B850B 307      64.402 139.290 235.645  0.00  1.00      C4    
ATOM   3276  ND  B850B 307      66.485 142.432 233.903  0.00  1.00      C4    
ATOM   3277  MG  B850B 301      61.234 137.224 218.292  0.00  1.00      C5    
ATOM   3278  NB  B850B 301      59.621 136.215 219.018  0.00  1.00      C5    
ATOM   3279  ND  B850B 301      63.076 137.942 217.671  0.00  1.00      C5    
ATOM   3280  MG  B850B 302      67.869 142.587 213.375  0.00  1.00      C5    
ATOM   3281  NB  B850B 302      69.519 143.212 212.262  0.00  1.00      C5    
ATOM   3282  ND  B850B 302      65.990 142.249 214.165  0.00  1.00      C5    
ATOM   3283  MG  B850B 307      76.550 155.733 222.125  0.00  1.00      C5    
ATOM   3284  NB  B850B 307      77.104 153.760 222.572  0.00  1.00      C5    
ATOM   3285  ND  B850B 307      75.935 157.552 221.500  0.00  1.00      C5    
ATOM   3286  MG  B850B 301      67.912 149.640 208.131  0.00  1.00      C6    
ATOM   3287  NB  B850B 301      67.401 148.040 209.353  0.00  1.00      C6    
ATOM   3288  ND  B850B 301      68.758 151.234 206.956  0.00  1.00      C6    
ATOM   3289  MG  B850B 302      68.255 157.146 202.105  0.00  1.00      C6    
ATOM   3290  NB  B850B 302      68.420 158.390 200.410  0.00  1.00      C6    
ATOM   3291  ND  B850B 302      67.590 155.928 203.606  0.00  1.00      C6    
ATOM   3292  MG  B850B 307      72.860 173.280 209.877  0.00  1.00      C6    
ATOM   3293  NB  B850B 307      74.364 171.895 209.618  0.00  1.00      C6    
ATOM   3294  ND  B850B 307      71.170 174.536 209.773  0.00  1.00      C6    
ATOM   3295  MG  B850B 301      63.577 164.454 198.509  0.00  1.00      C7    
ATOM   3296  NB  B850B 301      64.331 162.601 199.180  0.00  1.00      C7    
ATOM   3297  ND  B850B 301      63.149 166.368 197.887  0.00  1.00      C7    
ATOM   3298  MG  B850B 302      57.858 171.756 194.397  0.00  1.00      C7    
ATOM   3299  NB  B850B 302      56.986 173.284 193.278  0.00  1.00      C7    
ATOM   3300  ND  B850B 302      58.307 170.139 195.530  0.00  1.00      C7    
ATOM   3301  MG  B850B 307      56.449 186.338 204.786  0.00  1.00      C7    
ATOM   3302  NB  B850B 307      58.264 185.967 203.802  0.00  1.00      C7    
ATOM   3303  ND  B850B 307      54.483 186.493 205.553  0.00  1.00      C7    
ATOM   3304  MG  B850B 301      49.030 173.875 194.539  0.00  1.00      C8    
ATOM   3305  NB  B850B 301      50.915 172.928 194.604  0.00  1.00      C8    
ATOM   3306  ND  B850B 301      47.457 175.221 194.229  0.00  1.00      C8    
ATOM   3307  MG  B850B 302      40.203 176.807 194.041  0.00  1.00      C8    
ATOM   3308  NB  B850B 302      38.480 177.729 193.326  0.00  1.00      C8    
ATOM   3309  ND  B850B 302      41.709 175.671 194.942  0.00  1.00      C8    
ATOM   3310  MG  B850B 307      35.316 188.995 206.905  0.00  1.00      C8    
ATOM   3311  NB  B850B 307      36.707 189.568 205.385  0.00  1.00      C8    
ATOM   3312  ND  B850B 307      33.841 188.230 208.088  0.00  1.00      C8    
ATOM   3313  MG  B850B 301      31.497 174.605 198.209  0.00  1.00      C9    
ATOM   3314  NB  B850B 301      33.367 174.565 197.289  0.00  1.00      C9    
ATOM   3315  ND  B850B 301      29.594 174.729 198.977  0.00  1.00      C9    
ATOM   3316  MG  B850B 302      22.995 171.615 202.132  0.00  1.00      C9    
ATOM   3317  NB  B850B 302      21.030 171.124 202.717  0.00  1.00      C9    
ATOM   3318  ND  B850B 302      25.057 171.559 201.898  0.00  1.00      C9    
ATOM   3319  MG  B850B 307      19.541 179.796 217.884  0.00  1.00      C9    
ATOM   3320  NB  B850B 307      19.503 180.988 216.147  0.00  1.00      C9    
ATOM   3321  ND  B850B 307      19.397 178.358 219.368  0.00  1.00      C9    
ATOM   3322  MG  B850B 301    -133.190 103.531 206.053  0.00  1.00      C1    
ATOM   3323  NB  B850B 301    -133.480 105.038 204.684  0.00  1.00      C1    
ATOM   3324  ND  B850B 301    -133.240 101.940 207.288  0.00  1.00      C1    
ATOM   3325  MG  B850B 302    -129.240  96.653 212.060  0.00  1.00      C1    
ATOM   3326  NB  B850B 302    -128.720  94.959 213.137  0.00  1.00      C1    
ATOM   3327  ND  B850B 302    -129.500  98.371 211.004  0.00  1.00      C1    
ATOM   3328  MG  B850B 307    -133.650  98.086 229.330  0.00  1.00      C1    
ATOM   3329  NB  B850B 307    -135.390  97.761 228.227  0.00  1.00      C1    
ATOM   3330  ND  B850B 307    -131.880  98.344 230.275  0.00  1.00      C1    
ATOM   3331  MG  B850B 301    -121.390  95.013 216.299  0.00  1.00      C2    
ATOM   3332  NB  B850B 301    -122.840  95.552 214.885  0.00  1.00      C2    
ATOM   3333  ND  B850B 301    -120.080  94.218 217.708  0.00  1.00      C2    
ATOM   3334  MG  B850B 302    -113.460  93.950 221.372  0.00  1.00      C2    
ATOM   3335  NB  B850B 302    -111.980  93.036 222.495  0.00  1.00      C2    
ATOM   3336  ND  B850B 302    -114.730  95.129 220.139  0.00  1.00      C2    
ATOM   3337  MG  B850B 307    -114.520  98.694 239.124  0.00  1.00      C2    
ATOM   3338  NB  B850B 307    -115.880  97.269 238.472  0.00  1.00      C2    
ATOM   3339  ND  B850B 307    -113.000 100.017 239.488  0.00  1.00      C2    
ATOM   3340  MG  B850B 301    -105.550  97.573 223.240  0.00  1.00      C3    
ATOM   3341  NB  B850B 301    -107.260  96.914 222.278  0.00  1.00      C3    
ATOM   3342  ND  B850B 301    -103.860  97.849 224.415  0.00  1.00      C3    
ATOM   3343  MG  B850B 302     -97.077 101.439 225.640  0.00  1.00      C3    
ATOM   3344  NB  B850B 302     -95.118 101.923 226.110  0.00  1.00      C3    
ATOM   3345  ND  B850B 302     -98.965 101.393 224.820  0.00  1.00      C3    
ATOM   3346  MG  B850B 307     -96.049 111.612 240.904  0.00  1.00      C3    
ATOM   3347  NB  B850B 307     -96.462 109.556 241.047  0.00  1.00      C3    
ATOM   3348  ND  B850B 307     -95.531 113.506 240.331  0.00  1.00      C3    
ATOM   3349  MG  B850B 301     -92.136 109.020 223.334  0.00  1.00      C4    
ATOM   3350  NB  B850B 301     -93.321 107.366 223.212  0.00  1.00      C4    
ATOM   3351  ND  B850B 301     -90.773 110.509 223.545  0.00  1.00      C4    
ATOM   3352  MG  B850B 302     -86.555 116.934 221.703  0.00  1.00      C4    
ATOM   3353  NB  B850B 302     -85.042 118.400 221.504  0.00  1.00      C4    
ATOM   3354  ND  B850B 302     -88.329 115.879 221.531  0.00  1.00      C4    
ATOM   3355  MG  B850B 307     -88.725 130.413 233.461  0.00  1.00      C4    
ATOM   3356  NB  B850B 307     -87.875 128.625 234.119  0.00  1.00      C4    
ATOM   3357  ND  B850B 307     -89.483 132.015 232.341  0.00  1.00      C4    
ATOM   3358  MG  B850B 301     -87.614 124.719 216.795  0.00  1.00      C5    
ATOM   3359  NB  B850B 301     -87.585 122.822 217.535  0.00  1.00      C5    
ATOM   3360  ND  B850B 301     -87.277 126.663 216.162  0.00  1.00      C5    
ATOM   3361  MG  B850B 302     -88.763 133.133 211.809  0.00  1.00      C5    
ATOM   3362  NB  B850B 302     -88.441 134.861 210.686  0.00  1.00      C5    
ATOM   3363  ND  B850B 302     -89.445 131.353 212.607  0.00  1.00      C5    
ATOM   3364  MG  B850B 307     -95.623 147.405 220.408  0.00  1.00      C5    
ATOM   3365  NB  B850B 307     -93.650 146.868 220.873  0.00  1.00      C5    
ATOM   3366  ND  B850B 307     -97.495 147.811 219.767  0.00  1.00      C5    
ATOM   3367  MG  B850B 301     -94.750 136.763 206.497  0.00  1.00      C6    
ATOM   3368  NB  B850B 301     -93.651 135.509 207.736  0.00  1.00      C6    
ATOM   3369  ND  B850B 301     -95.674 138.300 205.305  0.00  1.00      C6    
ATOM   3370  MG  B850B 302    -100.960 140.876 200.398  0.00  1.00      C6    
ATOM   3371  NB  B850B 302    -101.930 141.646 198.691  0.00  1.00      C6    
ATOM   3372  ND  B850B 302    -100.270 139.690 201.913  0.00  1.00      C6    
ATOM   3373  MG  B850B 307    -112.480 153.186 208.002  0.00  1.00      C6    
ATOM   3374  NB  B850B 307    -110.510 153.761 207.753  0.00  1.00      C6    
ATOM   3375  ND  B850B 307    -114.420 152.383 207.890  0.00  1.00      C6    
ATOM   3376  MG  B850B 301    -109.610 140.602 196.745  0.00  1.00      C7    
ATOM   3377  NB  B850B 301    -107.640 140.299 197.431  0.00  1.00      C7    
ATOM   3378  ND  B850B 301    -111.470 141.216 196.105  0.00  1.00      C7    
ATOM   3379  MG  B850B 302    -118.790 139.428 192.577  0.00  1.00      C7    
ATOM   3380  NB  B850B 302    -120.540 139.459 191.446  0.00  1.00      C7    
ATOM   3381  ND  B850B 302    -117.180 138.989 193.725  0.00  1.00      C7    
ATOM   3382  MG  B850B 307    -132.080 145.803 202.829  0.00  1.00      C7    
ATOM   3383  NB  B850B 307    -130.830 147.161 201.844  0.00  1.00      C7    
ATOM   3384  ND  B850B 307    -133.240 144.203 203.600  0.00  1.00      C7    
ATOM   3385  MG  B850B 301    -125.150 132.952 192.723  0.00  1.00      C8    
ATOM   3386  NB  B850B 301    -123.370 134.081 192.792  0.00  1.00      C8    
ATOM   3387  ND  B850B 301    -127.110 132.294 192.404  0.00  1.00      C8    
ATOM   3388  MG  B850B 302    -132.200 126.890 192.220  0.00  1.00      C8    
ATOM   3389  NB  B850B 302    -133.880 125.883 191.501  0.00  1.00      C8    
ATOM   3390  ND  B850B 302    -130.460 127.603 193.128  0.00  1.00      C8    
ATOM   3391  MG  B850B 307    -145.260 129.069 204.979  0.00  1.00      C8    
ATOM   3392  NB  B850B 307    -145.020 130.545 203.450  0.00  1.00      C8    
ATOM   3393  ND  B850B 307    -145.370 127.419 206.173  0.00  1.00      C8    
ATOM   3394  MG  B850B 301    -134.830 118.324 196.432  0.00  1.00      C9    
ATOM   3395  NB  B850B 301    -133.820 119.900 195.508  0.00  1.00      C9    
ATOM   3396  ND  B850B 301    -135.920 116.762 197.205  0.00  1.00      C9    
ATOM   3397  MG  B850B 302    -136.670 109.524 200.407  0.00  1.00      C9    
ATOM   3398  NB  B850B 302    -137.260 107.591 201.002  0.00  1.00      C9    
ATOM   3399  ND  B850B 302    -135.560 111.261 200.168  0.00  1.00      C9    
ATOM   3400  MG  B850B 307    -145.570 110.889 216.088  0.00  1.00      C9    
ATOM   3401  NB  B850B 307    -146.600 111.457 214.340  0.00  1.00      C9    
ATOM   3402  ND  B850B 307    -144.420 110.036 217.587  0.00  1.00      C9    
ATOM   3403  MG  B850B 301    -193.890 110.432 145.352  0.00  1.00      C1    
ATOM   3404  NB  B850B 301    -194.050 111.581 143.655  0.00  1.00      C1    
ATOM   3405  ND  B850B 301    -194.000 109.111 146.870  0.00  1.00      C1    
ATOM   3406  MG  B850B 302    -190.550 105.670 153.424  0.00  1.00      C1    
ATOM   3407  NB  B850B 302    -190.060 104.336 154.934  0.00  1.00      C1    
ATOM   3408  ND  B850B 302    -190.800 107.083 151.984  0.00  1.00      C1    
ATOM   3409  MG  B850B 307    -199.230 109.288 168.629  0.00  1.00      C1    
ATOM   3410  NB  B850B 307    -200.590 108.430 167.283  0.00  1.00      C1    
ATOM   3411  ND  B850B 307    -197.810 110.058 169.843  0.00  1.00      C1    
ATOM   3412  MG  B850B 301    -183.830 106.413 159.473  0.00  1.00      C2    
ATOM   3413  NB  B850B 301    -184.950 106.389 157.702  0.00  1.00      C2    
ATOM   3414  ND  B850B 301    -182.800 106.160 161.266  0.00  1.00      C2    
ATOM   3415  MG  B850B 302    -177.320 107.876 166.205  0.00  1.00      C2    
ATOM   3416  NB  B850B 302    -176.050 107.490 167.787  0.00  1.00      C2    
ATOM   3417  ND  B850B 302    -178.410 108.538 164.503  0.00  1.00      C2    
ATOM   3418  MG  B850B 307    -183.420 115.434 181.839  0.00  1.00      C2    
ATOM   3419  NB  B850B 307    -184.350 113.672 181.247  0.00  1.00      C2    
ATOM   3420  ND  B850B 307    -182.260 117.074 182.211  0.00  1.00      C2    
ATOM   3421  MG  B850B 301    -170.760 113.271 168.843  0.00  1.00      C3    
ATOM   3422  NB  B850B 301    -172.060 112.124 167.712  0.00  1.00      C3    
ATOM   3423  ND  B850B 301    -169.470 114.085 170.256  0.00  1.00      C3    
ATOM   3424  MG  B850B 302    -163.820 119.110 172.053  0.00  1.00      C3    
ATOM   3425  NB  B850B 302    -162.130 120.050 172.805  0.00  1.00      C3    
ATOM   3426  ND  B850B 302    -165.420 118.543 170.886  0.00  1.00      C3    
ATOM   3427  MG  B850B 307    -168.130 131.865 184.554  0.00  1.00      C3    
ATOM   3428  NB  B850B 307    -168.250 129.828 185.059  0.00  1.00      C3    
ATOM   3429  ND  B850B 307    -167.780 133.688 183.698  0.00  1.00      C3    
ATOM   3430  MG  B850B 301    -159.670 126.979 169.217  0.00  1.00      C4    
ATOM   3431  NB  B850B 301    -160.520 125.128 169.217  0.00  1.00      C4    
ATOM   3432  ND  B850B 301    -158.640 128.722 169.375  0.00  1.00      C4    
ATOM   3433  MG  B850B 302    -155.120 135.417 167.084  0.00  1.00      C4    
ATOM   3434  NB  B850B 302    -153.840 137.093 166.888  0.00  1.00      C4    
ATOM   3435  ND  B850B 302    -156.610 134.017 166.781  0.00  1.00      C4    
ATOM   3436  MG  B850B 307    -162.130 150.090 174.843  0.00  1.00      C4    
ATOM   3437  NB  B850B 307    -161.200 148.655 176.044  0.00  1.00      C4    
ATOM   3438  ND  B850B 307    -162.820 151.282 173.263  0.00  1.00      C4    
ATOM   3439  MG  B850B 301    -156.100 141.823 160.465  0.00  1.00      C5    
ATOM   3440  NB  B850B 301    -155.970 140.135 161.596  0.00  1.00      C5    
ATOM   3441  ND  B850B 301    -155.920 143.649 159.503  0.00  1.00      C5    
ATOM   3442  MG  B850B 302    -157.240 148.804 153.614  0.00  1.00      C5    
ATOM   3443  NB  B850B 302    -156.920 150.330 152.229  0.00  1.00      C5    
ATOM   3444  ND  B850B 302    -157.820 147.097 154.624  0.00  1.00      C5    
ATOM   3445  MG  B850B 307    -168.080 162.742 157.204  0.00  1.00      C5    
ATOM   3446  NB  B850B 307    -166.230 162.699 158.180  0.00  1.00      C5    
ATOM   3447  ND  B850B 307    -169.780 162.645 156.111  0.00  1.00      C5    
ATOM   3448  MG  B850B 301    -162.220 150.156 146.494  0.00  1.00      C6    
ATOM   3449  NB  B850B 301    -161.280 149.390 148.183  0.00  1.00      C6    
ATOM   3450  ND  B850B 301    -163.040 151.238 144.825  0.00  1.00      C6    
ATOM   3451  MG  B850B 302    -167.290 151.787 138.471  0.00  1.00      C6    
ATOM   3452  NB  B850B 302    -167.910 152.028 136.471  0.00  1.00      C6    
ATOM   3453  ND  B850B 302    -166.820 151.054 140.320  0.00  1.00      C6    
ATOM   3454  MG  B850B 307    -182.040 162.732 140.570  0.00  1.00      C6    
ATOM   3455  NB  B850B 307    -180.190 163.630 140.618  0.00  1.00      C6    
ATOM   3456  ND  B850B 307    -183.760 161.552 140.233  0.00  1.00      C6    
ATOM   3457  MG  B850B 301    -174.630 149.149 133.236  0.00  1.00      C7    
ATOM   3458  NB  B850B 301    -172.860 149.372 134.371  0.00  1.00      C7    
ATOM   3459  ND  B850B 301    -176.340 149.256 132.100  0.00  1.00      C7    
ATOM   3460  MG  B850B 302    -182.210 145.447 127.600  0.00  1.00      C7    
ATOM   3461  NB  B850B 302    -183.610 144.926 126.148  0.00  1.00      C7    
ATOM   3462  ND  B850B 302    -180.880 145.550 129.128  0.00  1.00      C7    
ATOM   3463  MG  B850B 307    -198.430 150.797 133.161  0.00  1.00      C7    
ATOM   3464  NB  B850B 307    -197.180 152.177 132.186  0.00  1.00      C7    
ATOM   3465  ND  B850B 307    -199.470 149.166 134.007  0.00  1.00      C7    
ATOM   3466  MG  B850B 301    -187.360 137.971 127.836  0.00  1.00      C8    
ATOM   3467  NB  B850B 301    -185.840 139.425 128.026  0.00  1.00      C8    
ATOM   3468  ND  B850B 301    -189.060 136.891 127.265  0.00  1.00      C8    
ATOM   3469  MG  B850B 302    -193.070 130.641 127.217  0.00  1.00      C8    
ATOM   3470  NB  B850B 302    -194.340 129.209 126.404  0.00  1.00      C8    
ATOM   3471  ND  B850B 302    -191.730 131.837 128.290  0.00  1.00      C8    
ATOM   3472  MG  B850B 307    -209.040 132.448 136.144  0.00  1.00      C8    
ATOM   3473  NB  B850B 307    -208.660 133.642 134.411  0.00  1.00      C8    
ATOM   3474  ND  B850B 307    -209.190 131.051 137.624  0.00  1.00      C8    
ATOM   3475  MG  B850B 301    -195.320 122.627 132.573  0.00  1.00      C9    
ATOM   3476  NB  B850B 301    -194.370 124.177 131.555  0.00  1.00      C9    
ATOM   3477  ND  B850B 301    -196.320 121.044 133.425  0.00  1.00      C9    
ATOM   3478  MG  B850B 302    -196.730 114.499 137.919  0.00  1.00      C9    
ATOM   3479  NB  B850B 302    -197.160 112.626 138.789  0.00  1.00      C9    
ATOM   3480  ND  B850B 302    -195.870 116.350 137.541  0.00  1.00      C9    
ATOM   3481  MG  B850B 307    -209.320 116.873 150.682  0.00  1.00      C9    
ATOM   3482  NB  B850B 307    -209.960 116.901 148.675  0.00  1.00      C9    
ATOM   3483  ND  B850B 307    -208.460 116.549 152.539  0.00  1.00      C9    
ATOM   3484  MG  B850B 301      43.198-127.100 229.993  0.00  1.00      C1    
ATOM   3485  NB  B850B 301      42.578-128.690 228.847  0.00  1.00      C1    
ATOM   3486  ND  B850B 301      44.138-125.650 231.034  0.00  1.00      C1    
ATOM   3487  MG  B850B 302      43.876-118.360 234.695  0.00  1.00      C1    
ATOM   3488  NB  B850B 302      44.416-116.530 235.506  0.00  1.00      C1    
ATOM   3489  ND  B850B 302      43.108-120.050 233.880  0.00  1.00      C1    
ATOM   3490  MG  B850B 307      46.235-119.310 252.393  0.00  1.00      C1    
ATOM   3491  NB  B850B 307      47.867-120.220 251.458  0.00  1.00      C1    
ATOM   3492  ND  B850B 307      44.629-118.350 253.162  0.00  1.00      C1    
ATOM   3493  MG  B850B 301      38.362-111.860 237.829  0.00  1.00      C2    
ATOM   3494  NB  B850B 301      39.262-113.360 236.656  0.00  1.00      C2    
ATOM   3495  ND  B850B 301      37.732-110.250 238.984  0.00  1.00      C2    
ATOM   3496  MG  B850B 302      32.433-105.660 241.845  0.00  1.00      C2    
ATOM   3497  NB  B850B 302      31.748-103.900 242.687  0.00  1.00      C2    
ATOM   3498  ND  B850B 302      32.803-107.530 240.903  0.00  1.00      C2    
ATOM   3499  MG  B850B 307      30.138-107.280 260.035  0.00  1.00      C2    
ATOM   3500  NB  B850B 307      32.090-107.020 259.376  0.00  1.00      C2    
ATOM   3501  ND  B850B 307      28.127-107.410 260.381  0.00  1.00      C2    
ATOM   3502  MG  B850B 301      23.860-103.740 243.240  0.00  1.00      C3    
ATOM   3503  NB  B850B 301      25.657-104.350 242.403  0.00  1.00      C3    
ATOM   3504  ND  B850B 301      22.301-102.810 244.247  0.00  1.00      C3    
ATOM   3505  MG  B850B 302      14.671-101.610 245.128  0.00  1.00      C3    
ATOM   3506  NB  B850B 302      12.788-100.800 245.432  0.00  1.00      C3    
ATOM   3507  ND  B850B 302      16.249-102.780 244.519  0.00  1.00      C3    
ATOM   3508  MG  B850B 307       7.566-106.790 261.260  0.00  1.00      C3    
ATOM   3509  NB  B850B 307       9.098-105.350 261.208  0.00  1.00      C3    
ATOM   3510  ND  B850B 307       6.053-108.100 260.855  0.00  1.00      C3    
ATOM   3511  MG  B850B 301       6.286-105.230 243.185  0.00  1.00      C4    
ATOM   3512  NB  B850B 301       8.216-104.600 243.003  0.00  1.00      C4    
ATOM   3513  ND  B850B 301       4.306-105.610 243.416  0.00  1.00      C4    
ATOM   3514  MG  B850B 302      -2.827-108.650 241.877  0.00  1.00      C4    
ATOM   3515  NB  B850B 302      -4.906-108.990 241.684  0.00  1.00      C4    
ATOM   3516  ND  B850B 302      -0.768-108.840 241.780  0.00  1.00      C4    
ATOM   3517  MG  B850B 307      -9.189-118.870 255.280  0.00  1.00      C4    
ATOM   3518  NB  B850B 307      -8.850-116.840 255.631  0.00  1.00      C4    
ATOM   3519  ND  B850B 307      -9.484-120.770 254.443  0.00  1.00      C4    
ATOM   3520  MG  B850B 301      -6.403-116.290 238.048  0.00  1.00      C5    
ATOM   3521  NB  B850B 301      -5.337-114.630 238.556  0.00  1.00      C5    
ATOM   3522  ND  B850B 301      -7.798-117.760 237.611  0.00  1.00      C5    
ATOM   3523  MG  B850B 302     -10.272-124.490 234.224  0.00  1.00      C5    
ATOM   3524  NB  B850B 302     -11.517-125.880 233.279  0.00  1.00      C5    
ATOM   3525  ND  B850B 302      -8.698-123.330 234.881  0.00  1.00      C5    
ATOM   3526  MG  B850B 307     -13.221-138.540 245.115  0.00  1.00      C5    
ATOM   3527  NB  B850B 307     -14.519-136.910 245.296  0.00  1.00      C5    
ATOM   3528  ND  B850B 307     -11.924-140.050 244.734  0.00  1.00      C5    
ATOM   3529  MG  B850B 301      -7.414-131.690 230.056  0.00  1.00      C6    
ATOM   3530  NB  B850B 301      -7.603-129.850 231.013  0.00  1.00      C6    
ATOM   3531  ND  B850B 301      -7.535-133.640 229.157  0.00  1.00      C6    
ATOM   3532  MG  B850B 302      -4.635-139.520 225.192  0.00  1.00      C6    
ATOM   3533  NB  B850B 302      -4.260-140.960 223.702  0.00  1.00      C6    
ATOM   3534  ND  B850B 302      -4.537-137.930 226.474  0.00  1.00      C6    
ATOM   3535  MG  B850B 307      -2.640-154.820 235.384  0.00  1.00      C6    
ATOM   3536  NB  B850B 307      -4.562-154.190 234.989  0.00  1.00      C6    
ATOM   3537  ND  B850B 307      -0.588-155.310 235.394  0.00  1.00      C6    
ATOM   3538  MG  B850B 301       2.625-144.840 222.502  0.00  1.00      C7    
ATOM   3539  NB  B850B 301       1.186-143.350 222.928  0.00  1.00      C7    
ATOM   3540  ND  B850B 301       3.788-146.500 222.145  0.00  1.00      C7    
ATOM   3541  MG  B850B 302      10.849-149.810 219.258  0.00  1.00      C7    
ATOM   3542  NB  B850B 302      12.278-151.020 218.337  0.00  1.00      C7    
ATOM   3543  ND  B850B 302       9.774-148.360 220.164  0.00  1.00      C7    
ATOM   3544  MG  B850B 307      17.699-160.950 231.574  0.00  1.00      C7    
ATOM   3545  NB  B850B 307      15.906-161.470 230.620  0.00  1.00      C7    
ATOM   3546  ND  B850B 307      19.550-160.200 232.277  0.00  1.00      C7    
ATOM   3547  MG  B850B 301      19.790-148.240 219.352  0.00  1.00      C8    
ATOM   3548  NB  B850B 301      17.683-148.110 219.354  0.00  1.00      C8    
ATOM   3549  ND  B850B 301      21.774-148.880 219.175  0.00  1.00      C8    
ATOM   3550  MG  B850B 302      29.066-147.490 218.928  0.00  1.00      C8    
ATOM   3551  NB  B850B 302      31.027-147.750 218.285  0.00  1.00      C8    
ATOM   3552  ND  B850B 302      27.215-146.920 219.716  0.00  1.00      C8    
ATOM   3553  MG  B850B 307      38.111-154.710 233.207  0.00  1.00      C8    
ATOM   3554  NB  B850B 307      37.092-156.010 231.842  0.00  1.00      C8    
ATOM   3555  ND  B850B 307      39.139-153.260 234.208  0.00  1.00      C8    
ATOM   3556  MG  B850B 301      36.102-141.440 222.384  0.00  1.00      C9    
ATOM   3557  NB  B850B 301      34.388-142.280 221.544  0.00  1.00      C9    
ATOM   3558  ND  B850B 301      37.883-140.690 223.086  0.00  1.00      C9    
ATOM   3559  MG  B850B 302      42.645-134.800 225.493  0.00  1.00      C9    
ATOM   3560  NB  B850B 302      44.243-133.490 225.922  0.00  1.00      C9    
ATOM   3561  ND  B850B 302      40.734-135.600 225.336  0.00  1.00      C9    
ATOM   3562  MG  B850B 307      48.730-138.530 242.107  0.00  1.00      C9    
ATOM   3563  NB  B850B 307      49.273-139.850 240.560  0.00  1.00      C9    
ATOM   3564  ND  B850B 307      48.263-136.950 243.362  0.00  1.00      C9    
ATOM   3565  MG  B850B 301      49.560 -39.336 258.678  0.00  1.00      C1    
ATOM   3566  NB  B850B 301      49.650 -41.282 258.023  0.00  1.00      C1    
ATOM   3567  ND  B850B 301      49.830 -37.434 259.287  0.00  1.00      C1    
ATOM   3568  MG  B850B 302      46.728 -30.002 260.639  0.00  1.00      C1    
ATOM   3569  NB  B850B 302      46.531 -27.953 260.899  0.00  1.00      C1    
ATOM   3570  ND  B850B 302      46.667 -32.010 260.326  0.00  1.00      C1    
ATOM   3571  MG  B850B 307      46.793 -25.416 277.920  0.00  1.00      C1    
ATOM   3572  NB  B850B 307      48.746 -25.917 277.362  0.00  1.00      C1    
ATOM   3573  ND  B850B 307      44.874 -24.915 278.310  0.00  1.00      C1    
ATOM   3574  MG  B850B 301      39.038 -25.259 261.509  0.00  1.00      C2    
ATOM   3575  NB  B850B 301      40.523 -26.595 260.861  0.00  1.00      C2    
ATOM   3576  ND  B850B 301      37.768 -23.724 262.114  0.00  1.00      C2    
ATOM   3577  MG  B850B 302      30.930 -20.689 263.288  0.00  1.00      C2    
ATOM   3578  NB  B850B 302      29.606 -19.127 263.551  0.00  1.00      C2    
ATOM   3579  ND  B850B 302      32.010 -22.490 262.951  0.00  1.00      C2    
ATOM   3580  MG  B850B 307      26.784 -18.198 281.047  0.00  1.00      C2    
ATOM   3581  NB  B850B 307      28.619 -17.455 280.420  0.00  1.00      C2    
ATOM   3582  ND  B850B 307      24.897 -18.931 281.336  0.00  1.00      C2    
ATOM   3583  MG  B850B 301      22.090 -21.583 263.712  0.00  1.00      C3    
ATOM   3584  NB  B850B 301      24.084 -21.722 263.162  0.00  1.00      C3    
ATOM   3585  ND  B850B 301      20.190 -21.024 264.338  0.00  1.00      C3    
ATOM   3586  MG  B850B 302      12.536 -22.371 264.518  0.00  1.00      C3    
ATOM   3587  NB  B850B 302      10.469 -22.219 264.496  0.00  1.00      C3    
ATOM   3588  ND  B850B 302      14.476 -23.038 264.345  0.00  1.00      C3    
ATOM   3589  MG  B850B 307       5.317 -25.296 281.158  0.00  1.00      C3    
ATOM   3590  NB  B850B 307       6.295 -23.481 280.750  0.00  1.00      C3    
ATOM   3591  ND  B850B 307       4.379 -27.113 281.095  0.00  1.00      C3    
ATOM   3592  MG  B850B 301       6.120 -29.060 263.383  0.00  1.00      C4    
ATOM   3593  NB  B850B 301       7.749 -27.869 263.103  0.00  1.00      C4    
ATOM   3594  ND  B850B 301       4.356 -30.034 263.635  0.00  1.00      C4    
ATOM   3595  MG  B850B 302      -1.133 -35.653 262.764  0.00  1.00      C4    
ATOM   3596  NB  B850B 302      -2.943 -36.735 262.596  0.00  1.00      C4    
ATOM   3597  ND  B850B 302       0.872 -35.138 262.812  0.00  1.00      C4    
ATOM   3598  MG  B850B 307      -5.653 -43.573 278.304  0.00  1.00      C4    
ATOM   3599  NB  B850B 307      -6.038 -41.537 278.058  0.00  1.00      C4    
ATOM   3600  ND  B850B 307      -5.201 -45.605 278.048  0.00  1.00      C4    
ATOM   3601  MG  B850B 301      -1.490 -44.776 261.197  0.00  1.00      C5    
ATOM   3602  NB  B850B 301      -1.096 -42.778 261.241  0.00  1.00      C5    
ATOM   3603  ND  B850B 301      -2.262 -46.699 261.154  0.00  1.00      C5    
ATOM   3604  MG  B850B 302      -1.940 -54.512 259.790  0.00  1.00      C5    
ATOM   3605  NB  B850B 302      -2.530 -56.436 259.242  0.00  1.00      C5    
ATOM   3606  ND  B850B 302      -0.931 -52.743 260.141  0.00  1.00      C5    
ATOM   3607  MG  B850B 307      -1.683 -65.344 274.188  0.00  1.00      C5    
ATOM   3608  NB  B850B 307      -3.451 -64.276 273.829  0.00  1.00      C5    
ATOM   3609  ND  B850B 307       0.068 -66.343 274.316  0.00  1.00      C5    
ATOM   3610  MG  B850B 301       3.630 -61.078 258.029  0.00  1.00      C6    
ATOM   3611  NB  B850B 301       2.731 -59.243 258.400  0.00  1.00      C6    
ATOM   3612  ND  B850B 301       4.271 -63.113 257.738  0.00  1.00      C6    
ATOM   3613  MG  B850B 302       9.431 -68.433 255.789  0.00  1.00      C6    
ATOM   3614  NB  B850B 302      10.454 -69.992 254.803  0.00  1.00      C6    
ATOM   3615  ND  B850B 302       8.833 -66.634 256.552  0.00  1.00      C6    
ATOM   3616  MG  B850B 307      14.817 -78.851 270.085  0.00  1.00      C6    
ATOM   3617  NB  B850B 307      12.870 -79.061 269.447  0.00  1.00      C6    
ATOM   3618  ND  B850B 307      16.894 -78.574 270.321  0.00  1.00      C6    
ATOM   3619  MG  B850B 301      18.315 -71.394 255.070  0.00  1.00      C7    
ATOM   3620  NB  B850B 301      16.431 -70.449 254.984  0.00  1.00      C7    
ATOM   3621  ND  B850B 301      19.989 -72.576 255.261  0.00  1.00      C7    
ATOM   3622  MG  B850B 302      28.070 -73.857 253.761  0.00  1.00      C7    
ATOM   3623  NB  B850B 302      29.924 -74.688 253.293  0.00  1.00      C7    
ATOM   3624  ND  B850B 302      26.469 -72.684 254.156  0.00  1.00      C7    
ATOM   3625  MG  B850B 307      36.367 -78.279 269.064  0.00  1.00      C7    
ATOM   3626  NB  B850B 307      34.989 -79.625 268.233  0.00  1.00      C7    
ATOM   3627  ND  B850B 307      37.762 -76.778 269.591  0.00  1.00      C7    
ATOM   3628  MG  B850B 301      35.922 -69.297 253.751  0.00  1.00      C8    
ATOM   3629  NB  B850B 301      33.908 -69.918 253.631  0.00  1.00      C8    
ATOM   3630  ND  B850B 301      38.012 -69.235 253.852  0.00  1.00      C8    
ATOM   3631  MG  B850B 302      44.426 -65.505 253.504  0.00  1.00      C8    
ATOM   3632  NB  B850B 302      46.437 -65.227 253.046  0.00  1.00      C8    
ATOM   3633  ND  B850B 302      42.400 -65.431 254.015  0.00  1.00      C8    
ATOM   3634  MG  B850B 307      53.248 -65.132 269.627  0.00  1.00      C8    
ATOM   3635  NB  B850B 307      52.899 -67.006 268.660  0.00  1.00      C8    
ATOM   3636  ND  B850B 307      53.605 -63.206 270.200  0.00  1.00      C8    
ATOM   3637  MG  B850B 301      48.590 -56.710 255.321  0.00  1.00      C9    
ATOM   3638  NB  B850B 301      47.371 -58.279 254.694  0.00  1.00      C9    
ATOM   3639  ND  B850B 301      49.918 -55.230 255.844  0.00  1.00      C9    
ATOM   3640  MG  B850B 302      52.146 -47.637 256.611  0.00  1.00      C9    
ATOM   3641  NB  B850B 302      53.162 -45.792 256.703  0.00  1.00      C9    
ATOM   3642  ND  B850B 302      50.635 -49.061 256.617  0.00  1.00      C9    
ATOM   3643  MG  B850B 307      56.745 -44.536 273.821  0.00  1.00      C9    
ATOM   3644  NB  B850B 307      57.894 -45.942 272.753  0.00  1.00      C9    
ATOM   3645  ND  B850B 307      55.625 -42.948 274.539  0.00  1.00      C9    
ATOM   3646  MG  B850B 301     -11.692-260.220  55.348  0.00  1.00      C1    
ATOM   3647  NB  B850B 301     -12.536-260.240  53.474  0.00  1.00      C1    
ATOM   3648  ND  B850B 301     -10.560-260.290  57.014  0.00  1.00      C1    
ATOM   3649  MG  B850B 302      -9.526-258.290  64.865  0.00  1.00      C1    
ATOM   3650  NB  B850B 302      -8.669-257.850  66.702  0.00  1.00      C1    
ATOM   3651  ND  B850B 302     -10.573-258.590  63.148  0.00  1.00      C1    
ATOM   3652  MG  B850B 307      -9.332-272.490  75.735  0.00  1.00      C1    
ATOM   3653  NB  B850B 307      -7.865-272.760  74.268  0.00  1.00      C1    
ATOM   3654  ND  B850B 307     -10.748-272.080  77.117  0.00  1.00      C1    
ATOM   3655  MG  B850B 301     -13.701-255.210  72.309  0.00  1.00      C2    
ATOM   3656  NB  B850B 301     -13.049-255.500  70.334  0.00  1.00      C2    
ATOM   3657  ND  B850B 301     -14.062-254.890  74.335  0.00  1.00      C2    
ATOM   3658  MG  B850B 302     -18.437-252.850  80.172  0.00  1.00      C2    
ATOM   3659  NB  B850B 302     -18.786-252.200  82.100  0.00  1.00      C2    
ATOM   3660  ND  B850B 302     -18.409-253.430  78.126  0.00  1.00      C2    
ATOM   3661  MG  B850B 307     -22.952-266.760  91.353  0.00  1.00      C2    
ATOM   3662  NB  B850B 307     -20.933-266.560  90.906  0.00  1.00      C2    
ATOM   3663  ND  B850B 307     -24.965-266.640  91.688  0.00  1.00      C2    
ATOM   3664  MG  B850B 301     -26.439-250.680  83.395  0.00  1.00      C3    
ATOM   3665  NB  B850B 301     -24.751-250.870  82.205  0.00  1.00      C3    
ATOM   3666  ND  B850B 301     -27.839-250.470  84.914  0.00  1.00      C3    
ATOM   3667  MG  B850B 302     -35.039-248.600  87.166  0.00  1.00      C3    
ATOM   3668  NB  B850B 302     -36.708-247.870  88.158  0.00  1.00      C3    
ATOM   3669  ND  B850B 302     -33.718-249.260  85.732  0.00  1.00      C3    
ATOM   3670  MG  B850B 307     -44.807-262.130  94.840  0.00  1.00      C3    
ATOM   3671  NB  B850B 307     -42.989-261.540  95.710  0.00  1.00      C3    
ATOM   3672  ND  B850B 307     -46.530-262.320  93.754  0.00  1.00      C3    
ATOM   3673  MG  B850B 301     -43.778-247.530  84.054  0.00  1.00      C4    
ATOM   3674  NB  B850B 301     -41.747-247.440  84.200  0.00  1.00      C4    
ATOM   3675  ND  B850B 301     -45.806-247.480  84.129  0.00  1.00      C4    
ATOM   3676  MG  B850B 302     -53.242-246.620  81.591  0.00  1.00      C4    
ATOM   3677  NB  B850B 302     -55.311-246.220  81.423  0.00  1.00      C4    
ATOM   3678  ND  B850B 302     -51.284-247.150  81.171  0.00  1.00      C4    
ATOM   3679  MG  B850B 307     -63.161-261.520  83.646  0.00  1.00      C4    
ATOM   3680  NB  B850B 307     -62.404-260.570  85.342  0.00  1.00      C4    
ATOM   3681  ND  B850B 307     -63.794-262.050  81.717  0.00  1.00      C4    
ATOM   3682  MG  B850B 301     -58.051-247.830  73.766  0.00  1.00      C5    
ATOM   3683  NB  B850B 301     -56.692-247.390  75.219  0.00  1.00      C5    
ATOM   3684  ND  B850B 301     -59.692-248.110  72.533  0.00  1.00      C5    
ATOM   3685  MG  B850B 302     -63.276-249.320  65.554  0.00  1.00      C5    
ATOM   3686  NB  B850B 302     -64.698-249.220  64.031  0.00  1.00      C5    
ATOM   3687  ND  B850B 302     -61.554-249.430  66.691  0.00  1.00      C5    
ATOM   3688  MG  B850B 307     -70.506-265.590  62.761  0.00  1.00      C5    
ATOM   3689  NB  B850B 307     -71.404-264.390  64.222  0.00  1.00      C5    
ATOM   3690  ND  B850B 307     -69.555-266.560  61.268  0.00  1.00      C5    
ATOM   3691  MG  B850B 301     -61.721-251.480  57.176  0.00  1.00      C6    
ATOM   3692  NB  B850B 301     -61.583-250.980  59.187  0.00  1.00      C6    
ATOM   3693  ND  B850B 301     -62.192-252.030  55.148  0.00  1.00      C6    
ATOM   3694  MG  B850B 302     -60.317-253.510  47.867  0.00  1.00      C6    
ATOM   3695  NB  B850B 302     -60.128-253.420  45.769  0.00  1.00      C6    
ATOM   3696  ND  B850B 302     -59.993-253.470  49.885  0.00  1.00      C6    
ATOM   3697  MG  B850B 307     -62.976-271.200  43.181  0.00  1.00      C6    
ATOM   3698  NB  B850B 307     -64.651-270.070  43.575  0.00  1.00      C6    
ATOM   3699  ND  B850B 307     -61.105-271.990  42.618  0.00  1.00      C6    
ATOM   3700  MG  B850B 301     -54.229-256.580  41.408  0.00  1.00      C7    
ATOM   3701  NB  B850B 301     -55.326-255.620  42.933  0.00  1.00      C7    
ATOM   3702  ND  B850B 301     -53.447-257.640  39.826  0.00  1.00      C7    
ATOM   3703  MG  B850B 302     -47.072-259.260  34.731  0.00  1.00      C7    
ATOM   3704  NB  B850B 302     -45.870-259.670  33.079  0.00  1.00      C7    
ATOM   3705  ND  B850B 302     -47.873-258.750  36.520  0.00  1.00      C7    
ATOM   3706  MG  B850B 307     -44.302-276.990  34.040  0.00  1.00      C7    
ATOM   3707  NB  B850B 307     -46.057-276.200  33.199  0.00  1.00      C7    
ATOM   3708  ND  B850B 307     -42.414-277.460  34.871  0.00  1.00      C7    
ATOM   3709  MG  B850B 301     -38.069-260.390  35.045  0.00  1.00      C8    
ATOM   3710  NB  B850B 301     -40.079-259.820  35.354  0.00  1.00      C8    
ATOM   3711  ND  B850B 301     -36.280-261.130  34.247  0.00  1.00      C8    
ATOM   3712  MG  B850B 302     -28.879-261.750  34.365  0.00  1.00      C8    
ATOM   3713  NB  B850B 302     -26.973-261.890  33.542  0.00  1.00      C8    
ATOM   3714  ND  B850B 302     -30.622-261.540  35.500  0.00  1.00      C8    
ATOM   3715  MG  B850B 307     -23.294-278.950  37.643  0.00  1.00      C8    
ATOM   3716  NB  B850B 307     -24.433-278.530  35.882  0.00  1.00      C8    
ATOM   3717  ND  B850B 307     -22.073-279.010  39.275  0.00  1.00      C8    
ATOM   3718  MG  B850B 301     -21.048-262.080  40.412  0.00  1.00      C9    
ATOM   3719  NB  B850B 301     -22.809-261.600  39.409  0.00  1.00      C9    
ATOM   3720  ND  B850B 301     -19.227-262.530  41.253  0.00  1.00      C9    
ATOM   3721  MG  B850B 302     -13.520-261.670  46.720  0.00  1.00      C9    
ATOM   3722  NB  B850B 302     -11.719-261.520  47.807  0.00  1.00      C9    
ATOM   3723  ND  B850B 302     -15.535-261.620  46.223  0.00  1.00      C9    
ATOM   3724  MG  B850B 307     -10.244-277.690  54.438  0.00  1.00      C9    
ATOM   3725  NB  B850B 307      -9.860-277.510  52.374  0.00  1.00      C9    
ATOM   3726  ND  B850B 307     -10.466-277.500  56.489  0.00  1.00      C9    
ATOM   3727  MG  B850B 301     -15.019-264.810 -23.738  0.00  1.00      C1    
ATOM   3728  NB  B850B 301     -15.778-264.270 -25.570  0.00  1.00      C1    
ATOM   3729  ND  B850B 301     -13.963-265.380 -22.118  0.00  1.00      C1    
ATOM   3730  MG  B850B 302     -13.275-265.790 -13.991  0.00  1.00      C1    
ATOM   3731  NB  B850B 302     -12.500-265.910 -12.071  0.00  1.00      C1    
ATOM   3732  ND  B850B 302     -14.245-265.550 -15.763  0.00  1.00      C1    
ATOM   3733  MG  B850B 307     -13.616-282.540  -7.751  0.00  1.00      C1    
ATOM   3734  NB  B850B 307     -12.085-282.390  -9.170  0.00  1.00      C1    
ATOM   3735  ND  B850B 307     -15.091-282.520  -6.370  0.00  1.00      C1    
ATOM   3736  MG  B850B 301     -17.770-264.940  -6.151  0.00  1.00      C2    
ATOM   3737  NB  B850B 301     -17.032-264.650  -8.097  0.00  1.00      C2    
ATOM   3738  ND  B850B 301     -18.221-265.220  -4.139  0.00  1.00      C2    
ATOM   3739  MG  B850B 302     -22.846-264.910   1.849  0.00  1.00      C2    
ATOM   3740  NB  B850B 302     -23.279-264.840   3.867  0.00  1.00      C2    
ATOM   3741  ND  B850B 302     -22.728-264.870  -0.273  0.00  1.00      C2    
ATOM   3742  MG  B850B 307     -27.904-281.400   8.274  0.00  1.00      C2    
ATOM   3743  NB  B850B 307     -25.867-281.110   7.990  0.00  1.00      C2    
ATOM   3744  ND  B850B 307     -29.930-281.350   8.546  0.00  1.00      C2    
ATOM   3745  MG  B850B 301     -30.977-263.640   5.228  0.00  1.00      C3    
ATOM   3746  NB  B850B 301     -29.238-263.500   4.108  0.00  1.00      C3    
ATOM   3747  ND  B850B 301     -32.444-263.860   6.682  0.00  1.00      C3    
ATOM   3748  MG  B850B 302     -39.731-262.610   9.081  0.00  1.00      C3    
ATOM   3749  NB  B850B 302     -41.440-262.180  10.171  0.00  1.00      C3    
ATOM   3750  ND  B850B 302     -38.350-262.850   7.572  0.00  1.00      C3    
ATOM   3751  MG  B850B 307     -49.879-277.640  12.042  0.00  1.00      C3    
ATOM   3752  NB  B850B 307     -48.099-277.350  13.124  0.00  1.00      C3    
ATOM   3753  ND  B850B 307     -51.552-277.470  10.878  0.00  1.00      C3    
ATOM   3754  MG  B850B 301     -48.318-260.540   6.054  0.00  1.00      C4    
ATOM   3755  NB  B850B 301     -46.296-260.530   6.305  0.00  1.00      C4    
ATOM   3756  ND  B850B 301     -50.348-260.480   6.054  0.00  1.00      C4    
ATOM   3757  MG  B850B 302     -57.659-258.800   3.568  0.00  1.00      C4    
ATOM   3758  NB  B850B 302     -59.718-258.330   3.439  0.00  1.00      C4    
ATOM   3759  ND  B850B 302     -55.686-259.220   3.094  0.00  1.00      C4    
ATOM   3760  MG  B850B 307     -67.709-273.490   0.757  0.00  1.00      C4    
ATOM   3761  NB  B850B 307     -67.026-273.090   2.687  0.00  1.00      C4    
ATOM   3762  ND  B850B 307     -68.257-273.410  -1.266  0.00  1.00      C4    
ATOM   3763  MG  B850B 301     -62.117-257.590  -4.461  0.00  1.00      C5    
ATOM   3764  NB  B850B 301     -60.823-257.620  -2.889  0.00  1.00      C5    
ATOM   3765  ND  B850B 301     -63.701-257.480  -5.793  0.00  1.00      C5    
ATOM   3766  MG  B850B 302     -66.972-256.540 -12.963  0.00  1.00      C5    
ATOM   3767  NB  B850B 302     -68.325-255.970 -14.446  0.00  1.00      C5    
ATOM   3768  ND  B850B 302     -65.304-257.000 -11.837  0.00  1.00      C5    
ATOM   3769  MG  B850B 307     -74.123-271.160 -20.693  0.00  1.00      C5    
ATOM   3770  NB  B850B 307     -75.083-270.420 -18.983  0.00  1.00      C5    
ATOM   3771  ND  B850B 307     -73.110-271.670 -22.364  0.00  1.00      C5    
ATOM   3772  MG  B850B 301     -65.050-256.170 -21.532  0.00  1.00      C6    
ATOM   3773  NB  B850B 301     -65.001-256.280 -19.458  0.00  1.00      C6    
ATOM   3774  ND  B850B 301     -65.431-256.100 -23.650  0.00  1.00      C6    
ATOM   3775  MG  B850B 302     -63.237-255.420 -30.961  0.00  1.00      C6    
ATOM   3776  NB  B850B 302     -62.953-254.720 -32.930  0.00  1.00      C6    
ATOM   3777  ND  B850B 302     -63.004-255.980 -29.008  0.00  1.00      C6    
ATOM   3778  MG  B850B 307     -65.741-270.920 -40.723  0.00  1.00      C6    
ATOM   3779  NB  B850B 307     -67.429-269.930 -40.086  0.00  1.00      C6    
ATOM   3780  ND  B850B 307     -63.849-271.550 -41.415  0.00  1.00      C6    
ATOM   3781  MG  B850B 301     -56.876-256.570 -37.775  0.00  1.00      C7    
ATOM   3782  NB  B850B 301     -58.037-256.080 -36.083  0.00  1.00      C7    
ATOM   3783  ND  B850B 301     -56.027-257.140 -39.563  0.00  1.00      C7    
ATOM   3784  MG  B850B 302     -49.435-257.290 -44.635  0.00  1.00      C7    
ATOM   3785  NB  B850B 302     -48.162-257.230 -46.285  0.00  1.00      C7    
ATOM   3786  ND  B850B 302     -50.314-257.320 -42.811  0.00  1.00      C7    
ATOM   3787  MG  B850B 307     -46.695-274.090 -50.366  0.00  1.00      C7    
ATOM   3788  NB  B850B 307     -48.408-273.070 -51.013  0.00  1.00      C7    
ATOM   3789  ND  B850B 307     -44.848-274.810 -49.630  0.00  1.00      C7    
ATOM   3790  MG  B850B 301     -40.459-258.610 -44.289  0.00  1.00      C8    
ATOM   3791  NB  B850B 301     -42.479-258.130 -43.912  0.00  1.00      C8    
ATOM   3792  ND  B850B 301     -38.638-259.120 -45.193  0.00  1.00      C8    
ATOM   3793  MG  B850B 302     -31.252-259.860 -44.950  0.00  1.00      C8    
ATOM   3794  NB  B850B 302     -29.312-259.790 -45.700  0.00  1.00      C8    
ATOM   3795  ND  B850B 302     -33.043-259.970 -43.878  0.00  1.00      C8    
ATOM   3796  MG  B850B 307     -25.877-277.360 -46.618  0.00  1.00      C8    
ATOM   3797  NB  B850B 307     -26.934-276.430 -48.224  0.00  1.00      C8    
ATOM   3798  ND  B850B 307     -24.730-277.910 -45.023  0.00  1.00      C8    
ATOM   3799  MG  B850B 301     -23.701-262.080 -38.943  0.00  1.00      C9    
ATOM   3800  NB  B850B 301     -25.414-261.290 -39.834  0.00  1.00      C9    
ATOM   3801  ND  B850B 301     -21.921-262.790 -38.196  0.00  1.00      C9    
ATOM   3802  MG  B850B 302     -16.463-263.650 -32.480  0.00  1.00      C9    
ATOM   3803  NB  B850B 302     -14.712-263.860 -31.324  0.00  1.00      C9    
ATOM   3804  ND  B850B 302     -18.453-263.420 -33.025  0.00  1.00      C9    
ATOM   3805  MG  B850B 307     -13.589-281.270 -29.656  0.00  1.00      C9    
ATOM   3806  NB  B850B 307     -13.112-280.510 -31.560  0.00  1.00      C9    
ATOM   3807  ND  B850B 307     -13.902-281.690 -27.651  0.00  1.00      C9    
ATOM   3808  MG  B850B 301      82.654-244.480  65.671  0.00  1.00      C1    
ATOM   3809  NB  B850B 301      81.892-244.880  63.804  0.00  1.00      C1    
ATOM   3810  ND  B850B 301      83.719-244.070  67.331  0.00  1.00      C1    
ATOM   3811  MG  B850B 302      83.892-241.530  75.092  0.00  1.00      C1    
ATOM   3812  NB  B850B 302      84.515-240.740  76.905  0.00  1.00      C1    
ATOM   3813  ND  B850B 302      83.039-242.260  73.394  0.00  1.00      C1    
ATOM   3814  MG  B850B 307      89.104-254.260  86.514  0.00  1.00      C1    
ATOM   3815  NB  B850B 307      90.584-254.040  85.051  0.00  1.00      C1    
ATOM   3816  ND  B850B 307      87.623-254.340  87.887  0.00  1.00      C1    
ATOM   3817  MG  B850B 301      78.816-239.870  82.432  0.00  1.00      C2    
ATOM   3818  NB  B850B 301      79.546-239.990  80.465  0.00  1.00      C2    
ATOM   3819  ND  B850B 301      78.345-239.630  84.445  0.00  1.00      C2    
ATOM   3820  MG  B850B 302      73.479-239.090  90.222  0.00  1.00      C2    
ATOM   3821  NB  B850B 302      72.900-238.530  92.124  0.00  1.00      C2    
ATOM   3822  ND  B850B 302      73.733-239.700  88.200  0.00  1.00      C2    
ATOM   3823  MG  B850B 307      74.195-253.240 101.970  0.00  1.00      C2    
ATOM   3824  NB  B850B 307      76.009-252.340 101.504  0.00  1.00      C2    
ATOM   3825  ND  B850B 307      72.270-253.840 102.312  0.00  1.00      C2    
ATOM   3826  MG  B850B 301      65.204-239.830  93.401  0.00  1.00      C3    
ATOM   3827  NB  B850B 301      66.855-239.440  92.210  0.00  1.00      C3    
ATOM   3828  ND  B850B 301      63.809-240.080  94.919  0.00  1.00      C3    
ATOM   3829  MG  B850B 302      56.398-240.850  97.136  0.00  1.00      C3    
ATOM   3830  NB  B850B 302      54.571-240.740  98.108  0.00  1.00      C3    
ATOM   3831  ND  B850B 302      57.881-241.050  95.722  0.00  1.00      C3    
ATOM   3832  MG  B850B 307      52.113-256.690 105.395  0.00  1.00      C3    
ATOM   3833  NB  B850B 307      53.585-255.450 106.230  0.00  1.00      C3    
ATOM   3834  ND  B850B 307      50.584-257.530 104.327  0.00  1.00      C3    
ATOM   3835  MG  B850B 301      47.891-243.130  94.034  0.00  1.00      C4    
ATOM   3836  NB  B850B 301      49.751-242.310  94.164  0.00  1.00      C4    
ATOM   3837  ND  B850B 301      45.983-243.820  94.118  0.00  1.00      C4    
ATOM   3838  MG  B850B 302      38.764-245.810  91.590  0.00  1.00      C4    
ATOM   3839  NB  B850B 302      36.689-246.190  91.418  0.00  1.00      C4    
ATOM   3840  ND  B850B 302      40.784-245.610  91.181  0.00  1.00      C4    
ATOM   3841  MG  B850B 307      34.883-263.200  94.290  0.00  1.00      C4    
ATOM   3842  NB  B850B 307      35.229-261.970  95.943  0.00  1.00      C4    
ATOM   3843  ND  B850B 307      34.498-263.990  92.386  0.00  1.00      C4    
ATOM   3844  MG  B850B 301      34.785-248.980  83.846  0.00  1.00      C5    
ATOM   3845  NB  B850B 301      35.883-248.030  85.274  0.00  1.00      C5    
ATOM   3846  ND  B850B 301      33.371-249.890  82.635  0.00  1.00      C5    
ATOM   3847  MG  B850B 302      30.529-252.580  75.730  0.00  1.00      C5    
ATOM   3848  NB  B850B 302      29.178-253.050  74.213  0.00  1.00      C5    
ATOM   3849  ND  B850B 302      32.164-252.020  76.861  0.00  1.00      C5    
ATOM   3850  MG  B850B 307      29.694-270.460  73.625  0.00  1.00      C5    
ATOM   3851  NB  B850B 307      28.406-269.600  75.042  0.00  1.00      C5    
ATOM   3852  ND  B850B 307      30.945-271.080  72.166  0.00  1.00      C5    
ATOM   3853  MG  B850B 301      32.834-254.350  67.436  0.00  1.00      C6    
ATOM   3854  NB  B850B 301      32.762-253.760  69.424  0.00  1.00      C6    
ATOM   3855  ND  B850B 301      32.612-255.110  65.434  0.00  1.00      C6    
ATOM   3856  MG  B850B 302      34.961-256.100  58.206  0.00  1.00      C6    
ATOM   3857  NB  B850B 302      35.122-256.030  56.105  0.00  1.00      C6    
ATOM   3858  ND  B850B 302      35.230-255.870  60.219  0.00  1.00      C6    
ATOM   3859  MG  B850B 307      38.917-273.720  54.240  0.00  1.00      C6    
ATOM   3860  NB  B850B 307      36.943-273.260  54.597  0.00  1.00      C6    
ATOM   3861  ND  B850B 307      40.954-273.810  53.698  0.00  1.00      C6    
ATOM   3862  MG  B850B 301      41.806-257.010  51.839  0.00  1.00      C7    
ATOM   3863  NB  B850B 301      40.422-256.460  53.332  0.00  1.00      C7    
ATOM   3864  ND  B850B 301      42.932-257.780  50.297  0.00  1.00      C7    
ATOM   3865  MG  B850B 302      49.504-257.170  45.233  0.00  1.00      C7    
ATOM   3866  NB  B850B 302      50.791-257.190  43.592  0.00  1.00      C7    
ATOM   3867  ND  B850B 302      48.558-256.920  47.005  0.00  1.00      C7    
ATOM   3868  MG  B850B 307      58.502-272.720  45.229  0.00  1.00      C7    
ATOM   3869  NB  B850B 307      56.590-272.650  44.367  0.00  1.00      C7    
ATOM   3870  ND  B850B 307      60.425-272.440  46.068  0.00  1.00      C7    
ATOM   3871  MG  B850B 301      58.306-254.960  45.540  0.00  1.00      C8    
ATOM   3872  NB  B850B 301      56.224-255.150  45.839  0.00  1.00      C8    
ATOM   3873  ND  B850B 301      60.248-255.040  44.762  0.00  1.00      C8    
ATOM   3874  MG  B850B 302      67.371-252.930  44.863  0.00  1.00      C8    
ATOM   3875  NB  B850B 302      69.208-252.410  44.035  0.00  1.00      C8    
ATOM   3876  ND  B850B 302      65.660-253.320  45.999  0.00  1.00      C8    
ATOM   3877  MG  B850B 307      78.766-266.810  48.787  0.00  1.00      C8    
ATOM   3878  NB  B850B 307      77.568-266.900  47.018  0.00  1.00      C8    
ATOM   3879  ND  B850B 307      79.910-266.360  50.414  0.00  1.00      C8    
ATOM   3880  MG  B850B 301      74.739-250.180  50.874  0.00  1.00      C9    
ATOM   3881  NB  B850B 301      72.931-250.400  49.862  0.00  1.00      C9    
ATOM   3882  ND  B850B 301      76.593-249.910  51.721  0.00  1.00      C9    
ATOM   3883  MG  B850B 302      81.551-246.830  57.118  0.00  1.00      C9    
ATOM   3884  NB  B850B 302      83.168-246.000  58.188  0.00  1.00      C9    
ATOM   3885  ND  B850B 302      79.658-247.530  56.630  0.00  1.00      C9    
ATOM   3886  MG  B850B 307      90.326-260.260  65.445  0.00  1.00      C9    
ATOM   3887  NB  B850B 307      90.640-260.040  63.374  0.00  1.00      C9    
ATOM   3888  ND  B850B 307      90.033-260.090  67.489  0.00  1.00      C9    
ATOM   3889  MG  B850B 301     152.780-217.080  21.273  0.00  1.00      C1    
ATOM   3890  NB  B850B 301     152.006-217.400  19.396  0.00  1.00      C1    
ATOM   3891  ND  B850B 301     153.822-216.620  22.937  0.00  1.00      C1    
ATOM   3892  MG  B850B 302     153.929-215.310  30.997  0.00  1.00      C1    
ATOM   3893  NB  B850B 302     154.456-214.650  32.891  0.00  1.00      C1    
ATOM   3894  ND  B850B 302     153.173-215.990  29.237  0.00  1.00      C1    
ATOM   3895  MG  B850B 307     163.424-227.530  39.957  0.00  1.00      C1    
ATOM   3896  NB  B850B 307     164.654-226.680  38.495  0.00  1.00      C1    
ATOM   3897  ND  B850B 307     162.142-228.230  41.355  0.00  1.00      C1    
ATOM   3898  MG  B850B 301     149.225-216.290  38.698  0.00  1.00      C2    
ATOM   3899  NB  B850B 301     149.791-215.900  36.714  0.00  1.00      C2    
ATOM   3900  ND  B850B 301     148.875-216.490  40.740  0.00  1.00      C2    
ATOM   3901  MG  B850B 302     144.553-218.230  46.709  0.00  1.00      C2    
ATOM   3902  NB  B850B 302     144.004-218.150  48.698  0.00  1.00      C2    
ATOM   3903  ND  B850B 302     144.797-218.440  44.606  0.00  1.00      C2    
ATOM   3904  MG  B850B 307     150.170-233.140  55.928  0.00  1.00      C2    
ATOM   3905  NB  B850B 307     151.615-231.700  55.548  0.00  1.00      C2    
ATOM   3906  ND  B850B 307     148.525-234.320  56.239  0.00  1.00      C2    
ATOM   3907  MG  B850B 301     137.112-221.790  50.036  0.00  1.00      C3    
ATOM   3908  NB  B850B 301     138.481-220.770  48.863  0.00  1.00      C3    
ATOM   3909  ND  B850B 301     135.974-222.660  51.543  0.00  1.00      C3    
ATOM   3910  MG  B850B 302     129.283-225.850  53.885  0.00  1.00      C3    
ATOM   3911  NB  B850B 302     127.586-226.420  54.931  0.00  1.00      C3    
ATOM   3912  ND  B850B 302     130.639-225.400  52.403  0.00  1.00      C3    
ATOM   3913  MG  B850B 307     130.296-243.290  59.577  0.00  1.00      C3    
ATOM   3914  NB  B850B 307     131.426-241.810  60.550  0.00  1.00      C3    
ATOM   3915  ND  B850B 307     128.978-244.370  58.445  0.00  1.00      C3    
ATOM   3916  MG  B850B 301     121.522-230.010  50.776  0.00  1.00      C4    
ATOM   3917  NB  B850B 301     123.084-228.710  50.969  0.00  1.00      C4    
ATOM   3918  ND  B850B 301     119.896-231.220  50.818  0.00  1.00      C4    
ATOM   3919  MG  B850B 302     113.334-234.820  48.275  0.00  1.00      C4    
ATOM   3920  NB  B850B 302     111.440-235.750  48.122  0.00  1.00      C4    
ATOM   3921  ND  B850B 302     115.177-233.990  47.827  0.00  1.00      C4    
ATOM   3922  MG  B850B 307     114.698-252.790  48.219  0.00  1.00      C4    
ATOM   3923  NB  B850B 307     114.825-251.770  50.036  0.00  1.00      C4    
ATOM   3924  ND  B850B 307     114.391-253.360  46.227  0.00  1.00      C4    
ATOM   3925  MG  B850B 301     109.761-237.820  40.273  0.00  1.00      C5    
ATOM   3926  NB  B850B 301     110.666-236.820  41.795  0.00  1.00      C5    
ATOM   3927  ND  B850B 301     108.561-238.910  38.983  0.00  1.00      C5    
ATOM   3928  MG  B850B 302     106.017-241.270  31.842  0.00  1.00      C5    
ATOM   3929  NB  B850B 302     104.730-241.880  30.320  0.00  1.00      C5    
ATOM   3930  ND  B850B 302     107.518-240.430  32.987  0.00  1.00      C5    
ATOM   3931  MG  B850B 307     110.029-258.110  26.853  0.00  1.00      C5    
ATOM   3932  NB  B850B 307     108.678-257.880  28.439  0.00  1.00      C5    
ATOM   3933  ND  B850B 307     111.277-258.120  25.264  0.00  1.00      C5    
ATOM   3934  MG  B850B 301     108.021-241.060  23.287  0.00  1.00      C6    
ATOM   3935  NB  B850B 301     107.953-240.810  25.348  0.00  1.00      C6    
ATOM   3936  ND  B850B 301     107.854-241.550  21.197  0.00  1.00      C6    
ATOM   3937  MG  B850B 302     109.772-240.740  13.822  0.00  1.00      C6    
ATOM   3938  NB  B850B 302     109.729-240.320  11.757  0.00  1.00      C6    
ATOM   3939  ND  B850B 302     110.132-240.740  15.833  0.00  1.00      C6    
ATOM   3940  MG  B850B 307     118.141-255.690   6.857  0.00  1.00      C6    
ATOM   3941  NB  B850B 307     116.152-255.870   7.361  0.00  1.00      C6    
ATOM   3942  ND  B850B 307     120.067-255.100   6.231  0.00  1.00      C6    
ATOM   3943  MG  B850B 301     116.041-238.690   7.135  0.00  1.00      C7    
ATOM   3944  NB  B850B 301     114.687-238.790   8.750  0.00  1.00      C7    
ATOM   3945  ND  B850B 301     117.204-238.870   5.445  0.00  1.00      C7    
ATOM   3946  MG  B850B 302     122.898-235.650   0.303  0.00  1.00      C7    
ATOM   3947  NB  B850B 302     123.997-235.060  -1.366  0.00  1.00      C7    
ATOM   3948  ND  B850B 302     122.071-235.950   2.127  0.00  1.00      C7    
ATOM   3949  MG  B850B 307     135.842-247.760  -2.606  0.00  1.00      C7    
ATOM   3950  NB  B850B 307     133.923-248.120  -3.372  0.00  1.00      C7    
ATOM   3951  ND  B850B 307     137.675-247.060  -1.808  0.00  1.00      C7    
ATOM   3952  MG  B850B 301     130.726-231.060   0.635  0.00  1.00      C8    
ATOM   3953  NB  B850B 301     128.813-231.890   0.977  0.00  1.00      C8    
ATOM   3954  ND  B850B 301     132.540-230.460  -0.218  0.00  1.00      C8    
ATOM   3955  MG  B850B 302     138.776-226.420  -0.045  0.00  1.00      C8    
ATOM   3956  NB  B850B 302     140.319-225.280  -0.845  0.00  1.00      C8    
ATOM   3957  ND  B850B 302     137.343-227.460   1.076  0.00  1.00      C8    
ATOM   3958  MG  B850B 307     153.878-236.840   1.100  0.00  1.00      C8    
ATOM   3959  NB  B850B 307     152.608-237.010  -0.612  0.00  1.00      C8    
ATOM   3960  ND  B850B 307     154.981-236.320   2.735  0.00  1.00      C8    
ATOM   3961  MG  B850B 301     145.559-222.580   6.052  0.00  1.00      C9    
ATOM   3962  NB  B850B 301     143.807-223.160   5.088  0.00  1.00      C9    
ATOM   3963  ND  B850B 301     147.328-221.910   6.861  0.00  1.00      C9    
ATOM   3964  MG  B850B 302     151.662-218.350  12.499  0.00  1.00      C9    
ATOM   3965  NB  B850B 302     153.068-217.260  13.628  0.00  1.00      C9    
ATOM   3966  ND  B850B 302     150.006-219.490  11.975  0.00  1.00      C9    
ATOM   3967  MG  B850B 307     164.503-229.760  18.156  0.00  1.00      C9    
ATOM   3968  NB  B850B 307     164.568-229.150  16.139  0.00  1.00      C9    
ATOM   3969  ND  B850B 307     164.346-229.980  20.210  0.00  1.00      C9    
ATOM   3970  MG  B850B 301     127.954 218.188 -83.305  0.00  1.00      C1    
ATOM   3971  NB  B850B 301     128.139 217.029 -84.994  0.00  1.00      C1    
ATOM   3972  ND  B850B 301     127.490 219.467 -81.820  0.00  1.00      C1    
ATOM   3973  MG  B850B 302     128.153 221.632 -73.974  0.00  1.00      C1    
ATOM   3974  NB  B850B 302     127.782 222.457 -72.107  0.00  1.00      C1    
ATOM   3975  ND  B850B 302     128.670 220.655 -75.680  0.00  1.00      C1    
ATOM   3976  MG  B850B 307     136.749 237.142 -71.685  0.00  1.00      C1    
ATOM   3977  NB  B850B 307     135.137 237.464 -72.980  0.00  1.00      C1    
ATOM   3978  ND  B850B 307     138.235 236.701 -70.388  0.00  1.00      C1    
ATOM   3979  MG  B850B 301     132.810 220.259 -66.305  0.00  1.00      C2    
ATOM   3980  NB  B850B 301     131.766 219.993 -68.109  0.00  1.00      C2    
ATOM   3981  ND  B850B 301     133.605 220.664 -64.424  0.00  1.00      C2    
ATOM   3982  MG  B850B 302     138.368 219.353 -58.684  0.00  1.00      C2    
ATOM   3983  NB  B850B 302     138.992 219.466 -56.719  0.00  1.00      C2    
ATOM   3984  ND  B850B 302     137.958 218.979 -60.737  0.00  1.00      C2    
ATOM   3985  MG  B850B 307     151.048 232.483 -56.320  0.00  1.00      C2    
ATOM   3986  NB  B850B 307     149.077 233.125 -56.460  0.00  1.00      C2    
ATOM   3987  ND  B850B 307     152.854 231.549 -56.113  0.00  1.00      C2    
ATOM   3988  MG  B850B 301     145.458 215.109 -55.391  0.00  1.00      C3    
ATOM   3989  NB  B850B 301     143.703 215.583 -56.388  0.00  1.00      C3    
ATOM   3990  ND  B850B 301     147.049 214.887 -54.076  0.00  1.00      C3    
ATOM   3991  MG  B850B 302     153.265 210.863 -51.709  0.00  1.00      C3    
ATOM   3992  NB  B850B 302     154.734 209.899 -50.610  0.00  1.00      C3    
ATOM   3993  ND  B850B 302     151.945 211.431 -53.183  0.00  1.00      C3    
ATOM   3994  MG  B850B 307     169.335 219.728 -52.563  0.00  1.00      C3    
ATOM   3995  NB  B850B 307     167.778 220.504 -51.384  0.00  1.00      C3    
ATOM   3996  ND  B850B 307     170.586 218.594 -53.717  0.00  1.00      C3    
ATOM   3997  MG  B850B 301     159.538 204.527 -54.486  0.00  1.00      C4    
ATOM   3998  NB  B850B 301     157.777 205.503 -54.170  0.00  1.00      C4    
ATOM   3999  ND  B850B 301     161.311 203.539 -54.545  0.00  1.00      C4    
ATOM   4000  MG  B850B 302     166.702 198.235 -56.839  0.00  1.00      C4    
ATOM   4001  NB  B850B 302     168.298 196.849 -56.930  0.00  1.00      C4    
ATOM   4002  ND  B850B 302     165.076 199.422 -57.326  0.00  1.00      C4    
ATOM   4003  MG  B850B 307     181.759 205.789 -63.234  0.00  1.00      C4    
ATOM   4004  NB  B850B 307     181.234 206.112 -61.240  0.00  1.00      C4    
ATOM   4005  ND  B850B 307     181.938 205.096 -65.205  0.00  1.00      C4    
ATOM   4006  MG  B850B 301     169.028 193.638 -64.537  0.00  1.00      C5    
ATOM   4007  NB  B850B 301     168.109 194.556 -62.970  0.00  1.00      C5    
ATOM   4008  ND  B850B 301     170.203 192.562 -65.863  0.00  1.00      C5    
ATOM   4009  MG  B850B 302     171.717 188.911 -72.747  0.00  1.00      C5    
ATOM   4010  NB  B850B 302     172.461 187.517 -74.109  0.00  1.00      C5    
ATOM   4011  ND  B850B 302     170.597 190.294 -71.697  0.00  1.00      C5    
ATOM   4012  MG  B850B 307     183.516 196.847 -83.816  0.00  1.00      C5    
ATOM   4013  NB  B850B 307     184.266 196.074 -82.017  0.00  1.00      C5    
ATOM   4014  ND  B850B 307     182.620 197.450 -85.523  0.00  1.00      C5    
ATOM   4015  MG  B850B 301     168.702 187.911 -80.942  0.00  1.00      C6    
ATOM   4016  NB  B850B 301     168.986 188.411 -78.946  0.00  1.00      C6    
ATOM   4017  ND  B850B 301     168.722 187.280 -83.001  0.00  1.00      C6    
ATOM   4018  MG  B850B 302     165.494 186.363 -89.891  0.00  1.00      C6    
ATOM   4019  NB  B850B 302     164.667 185.526 -91.640  0.00  1.00      C6    
ATOM   4020  ND  B850B 302     165.797 187.312 -88.106  0.00  1.00      C6    
ATOM   4021  MG  B850B 307     173.298 196.842-102.970  0.00  1.00      C6    
ATOM   4022  NB  B850B 307     174.434 195.314-102.190  0.00  1.00      C6    
ATOM   4023  ND  B850B 307     171.807 198.132-103.720  0.00  1.00      C6    
ATOM   4024  MG  B850B 301     159.458 189.055 -96.564  0.00  1.00      C7    
ATOM   4025  NB  B850B 301     160.495 188.403 -94.846  0.00  1.00      C7    
ATOM   4026  ND  B850B 301     158.716 189.608 -98.403  0.00  1.00      C7    
ATOM   4027  MG  B850B 302     152.268 191.866-103.140  0.00  1.00      C7    
ATOM   4028  NB  B850B 302     150.891 192.098-104.690  0.00  1.00      C7    
ATOM   4029  ND  B850B 302     153.303 191.816-101.400  0.00  1.00      C7    
ATOM   4030  MG  B850B 307     156.548 206.641-112.420  0.00  1.00      C7    
ATOM   4031  NB  B850B 307     157.521 204.840-112.870  0.00  1.00      C7    
ATOM   4032  ND  B850B 307     155.333 208.260-111.800  0.00  1.00      C7    
ATOM   4033  MG  B850B 301     144.955 197.237-102.790  0.00  1.00      C8    
ATOM   4034  NB  B850B 301     146.580 195.951-102.390  0.00  1.00      C8    
ATOM   4035  ND  B850B 301     143.446 198.350-103.720  0.00  1.00      C8    
ATOM   4036  MG  B850B 302     137.271 202.466-103.400  0.00  1.00      C8    
ATOM   4037  NB  B850B 302     135.422 203.168-104.050  0.00  1.00      C8    
ATOM   4038  ND  B850B 302     139.047 201.923-102.440  0.00  1.00      C8    
ATOM   4039  MG  B850B 307     140.076 219.818-108.780  0.00  1.00      C8    
ATOM   4040  NB  B850B 307     140.380 218.222-110.170  0.00  1.00      C8    
ATOM   4041  ND  B850B 307     139.519 221.119-107.310  0.00  1.00      C8    
ATOM   4042  MG  B850B 301     132.379 208.992 -97.795  0.00  1.00      C9    
ATOM   4043  NB  B850B 301     133.427 207.354 -98.544  0.00  1.00      C9    
ATOM   4044  ND  B850B 301     131.218 210.568 -97.165  0.00  1.00      C9    
ATOM   4045  MG  B850B 302     127.537 214.897 -91.604  0.00  1.00      C9    
ATOM   4046  NB  B850B 302     126.236 216.102 -90.465  0.00  1.00      C9    
ATOM   4047  ND  B850B 302     129.125 213.677 -92.152  0.00  1.00      C9    
ATOM   4048  MG  B850B 307     133.217 232.027 -92.727  0.00  1.00      C9    
ATOM   4049  NB  B850B 307     132.198 231.236 -94.393  0.00  1.00      C9    
ATOM   4050  ND  B850B 307     133.950 232.612 -90.880  0.00  1.00      C9    
ATOM   4051  MG  B850B 301      38.566-149.300-217.110  0.00  1.00      C1    
ATOM   4052  NB  B850B 301      37.591-147.710-217.970  0.00  1.00      C1    
ATOM   4053  ND  B850B 301      39.823-150.690-216.370  0.00  1.00      C1    
ATOM   4054  MG  B850B 302      41.121-157.010-211.350  0.00  1.00      C1    
ATOM   4055  NB  B850B 302      42.033-158.410-210.120  0.00  1.00      C1    
ATOM   4056  ND  B850B 302      40.008-155.690-212.430  0.00  1.00      C1    
ATOM   4057  MG  B850B 307      44.673-172.230-220.030  0.00  1.00      C1    
ATOM   4058  NB  B850B 307      46.042-170.780-220.650  0.00  1.00      C1    
ATOM   4059  ND  B850B 307      43.323-173.550-219.300  0.00  1.00      C1    
ATOM   4060  MG  B850B 301      37.083-163.280-206.180  0.00  1.00      C2    
ATOM   4061  NB  B850B 301      37.614-161.480-207.130  0.00  1.00      C2    
ATOM   4062  ND  B850B 301      36.836-165.070-205.150  0.00  1.00      C2    
ATOM   4063  MG  B850B 302      32.658-170.290-201.590  0.00  1.00      C2    
ATOM   4064  NB  B850B 302      32.356-171.860-200.290  0.00  1.00      C2    
ATOM   4065  ND  B850B 302      32.622-168.620-202.910  0.00  1.00      C2    
ATOM   4066  MG  B850B 307      31.564-186.360-210.490  0.00  1.00      C2    
ATOM   4067  NB  B850B 307      33.473-185.590-210.220  0.00  1.00      C2    
ATOM   4068  ND  B850B 307      29.594-186.910-210.510  0.00  1.00      C2    
ATOM   4069  MG  B850B 301      24.685-173.570-199.400  0.00  1.00      C3    
ATOM   4070  NB  B850B 301      26.278-172.300-199.810  0.00  1.00      C3    
ATOM   4071  ND  B850B 301      23.396-175.080-198.800  0.00  1.00      C3    
ATOM   4072  MG  B850B 302      16.185-177.470-197.150  0.00  1.00      C3    
ATOM   4073  NB  B850B 302      14.500-178.350-196.320  0.00  1.00      C3    
ATOM   4074  ND  B850B 302      17.481-176.210-198.140  0.00  1.00      C3    
ATOM   4075  MG  B850B 307       9.588-190.930-207.770  0.00  1.00      C3    
ATOM   4076  NB  B850B 307      11.338-191.250-206.650  0.00  1.00      C3    
ATOM   4077  ND  B850B 307       7.843-190.250-208.590  0.00  1.00      C3    
ATOM   4078  MG  B850B 301       7.171-175.450-198.530  0.00  1.00      C4    
ATOM   4079  NB  B850B 301       9.160-175.270-198.130  0.00  1.00      C4    
ATOM   4080  ND  B850B 301       5.179-175.790-198.720  0.00  1.00      C4    
ATOM   4081  MG  B850B 302      -2.472-174.200-199.910  0.00  1.00      C4    
ATOM   4082  NB  B850B 302      -4.587-174.190-199.870  0.00  1.00      C4    
ATOM   4083  ND  B850B 302      -0.492-173.740-200.290  0.00  1.00      C4    
ATOM   4084  MG  B850B 307      -9.429-183.040-213.980  0.00  1.00      C4    
ATOM   4085  NB  B850B 307      -8.716-184.130-212.350  0.00  1.00      C4    
ATOM   4086  ND  B850B 307     -10.114-181.550-215.290  0.00  1.00      C4    
ATOM   4087  MG  B850B 301      -7.610-168.150-204.680  0.00  1.00      C5    
ATOM   4088  NB  B850B 301      -6.235-169.130-203.540  0.00  1.00      C5    
ATOM   4089  ND  B850B 301      -9.269-167.360-205.640  0.00  1.00      C5    
ATOM   4090  MG  B850B 302     -13.136-161.920-209.930  0.00  1.00      C5    
ATOM   4091  NB  B850B 302     -14.673-160.690-210.620  0.00  1.00      C5    
ATOM   4092  ND  B850B 302     -11.335-162.760-209.360  0.00  1.00      C5    
ATOM   4093  MG  B850B 307     -17.605-166.440-226.800  0.00  1.00      C5    
ATOM   4094  NB  B850B 307     -18.581-167.460-225.240  0.00  1.00      C5    
ATOM   4095  ND  B850B 307     -16.623-165.300-228.140  0.00  1.00      C5    
ATOM   4096  MG  B850B 301     -11.907-154.820-214.960  0.00  1.00      C6    
ATOM   4097  NB  B850B 301     -11.698-156.460-213.700  0.00  1.00      C6    
ATOM   4098  ND  B850B 301     -12.436-153.230-216.320  0.00  1.00      C6    
ATOM   4099  MG  B850B 302     -10.924-146.840-220.260  0.00  1.00      C6    
ATOM   4100  NB  B850B 302     -10.924-144.850-220.970  0.00  1.00      C6    
ATOM   4101  ND  B850B 302     -10.451-148.630-219.400  0.00  1.00      C6    
ATOM   4102  MG  B850B 307     -10.812-149.500-238.560  0.00  1.00      C6    
ATOM   4103  NB  B850B 307     -12.623-149.680-237.600  0.00  1.00      C6    
ATOM   4104  ND  B850B 307      -8.883-149.010-239.260  0.00  1.00      C6    
ATOM   4105  MG  B850B 301      -4.933-141.190-224.790  0.00  1.00      C7    
ATOM   4106  NB  B850B 301      -6.055-142.390-223.460  0.00  1.00      C7    
ATOM   4107  ND  B850B 301      -4.107-140.030-226.270  0.00  1.00      C7    
ATOM   4108  MG  B850B 302       2.020-135.050-228.890  0.00  1.00      C7    
ATOM   4109  NB  B850B 302       3.139-133.520-229.760  0.00  1.00      C7    
ATOM   4110  ND  B850B 302       1.289-136.610-227.840  0.00  1.00      C7    
ATOM   4111  MG  B850B 307       7.788-140.620-244.960  0.00  1.00      C7    
ATOM   4112  NB  B850B 307       5.861-139.810-244.800  0.00  1.00      C7    
ATOM   4113  ND  B850B 307       9.790-141.290-244.820  0.00  1.00      C7    
ATOM   4114  MG  B850B 301      11.078-134.480-228.630  0.00  1.00      C8    
ATOM   4115  NB  B850B 301       9.031-134.840-228.250  0.00  1.00      C8    
ATOM   4116  ND  B850B 301      12.899-133.770-229.380  0.00  1.00      C8    
ATOM   4117  MG  B850B 302      20.279-133.060-228.930  0.00  1.00      C8    
ATOM   4118  NB  B850B 302      22.108-132.090-229.140  0.00  1.00      C8    
ATOM   4119  ND  B850B 302      18.624-134.270-228.520  0.00  1.00      C8    
ATOM   4120  MG  B850B 307      29.036-141.680-242.600  0.00  1.00      C8    
ATOM   4121  NB  B850B 307      27.703-140.070-243.050  0.00  1.00      C8    
ATOM   4122  ND  B850B 307      30.375-143.030-241.860  0.00  1.00      C8    
ATOM   4123  MG  B850B 301      28.509-137.620-225.850  0.00  1.00      C9    
ATOM   4124  NB  B850B 301      26.615-136.770-226.030  0.00  1.00      C9    
ATOM   4125  ND  B850B 301      30.443-138.300-225.700  0.00  1.00      C9    
ATOM   4126  MG  B850B 302      36.331-142.190-222.030  0.00  1.00      C9    
ATOM   4127  NB  B850B 302      38.160-142.870-221.240  0.00  1.00      C9    
ATOM   4128  ND  B850B 302      34.305-142.000-222.440  0.00  1.00      C9    
ATOM   4129  MG  B850B 307      42.973-154.770-233.190  0.00  1.00      C9    
ATOM   4130  NB  B850B 307      43.154-152.750-233.790  0.00  1.00      C9    
ATOM   4131  ND  B850B 307      42.888-156.610-232.250  0.00  1.00      C9    
ATOM   4132  MG  B850B 301     104.451 -91.537-227.220  0.00  1.00      C1    
ATOM   4133  NB  B850B 301     102.729 -90.696-227.960  0.00  1.00      C1    
ATOM   4134  ND  B850B 301     106.295 -92.050-226.580  0.00  1.00      C1    
ATOM   4135  MG  B850B 302     111.047 -96.882-222.030  0.00  1.00      C1    
ATOM   4136  NB  B850B 302     112.628 -97.617-220.900  0.00  1.00      C1    
ATOM   4137  ND  B850B 302     109.351 -96.335-223.010  0.00  1.00      C1    
ATOM   4138  MG  B850B 307     121.965-107.160-231.760  0.00  1.00      C1    
ATOM   4139  NB  B850B 307     122.289-105.160-232.290  0.00  1.00      C1    
ATOM   4140  ND  B850B 307     121.586-109.040-231.120  0.00  1.00      C1    
ATOM   4141  MG  B850B 301     111.321-104.610-217.280  0.00  1.00      C2    
ATOM   4142  NB  B850B 301     110.742-102.770-218.110  0.00  1.00      C2    
ATOM   4143  ND  B850B 301     112.138-106.290-216.370  0.00  1.00      C2    
ATOM   4144  MG  B850B 302     111.649-113.140-213.160  0.00  1.00      C2    
ATOM   4145  NB  B850B 302     112.313-114.690-211.970  0.00  1.00      C2    
ATOM   4146  ND  B850B 302     110.651-111.690-214.360  0.00  1.00      C2    
ATOM   4147  MG  B850B 307     119.132-126.660-223.150  0.00  1.00      C2    
ATOM   4148  NB  B850B 307     120.320-124.980-222.840  0.00  1.00      C2    
ATOM   4149  ND  B850B 307     117.783-128.190-223.200  0.00  1.00      C2    
ATOM   4150  MG  B850B 301     106.869-120.360-211.150  0.00  1.00      C3    
ATOM   4151  NB  B850B 301     107.494-118.420-211.490  0.00  1.00      C3    
ATOM   4152  ND  B850B 301     106.645-122.370-210.650  0.00  1.00      C3    
ATOM   4153  MG  B850B 302     101.990-128.400-209.130  0.00  1.00      C3    
ATOM   4154  NB  B850B 302     101.096-130.100-208.350  0.00  1.00      C3    
ATOM   4155  ND  B850B 302     102.345-126.590-210.040  0.00  1.00      C3    
ATOM   4156  MG  B850B 307     103.371-142.670-220.620  0.00  1.00      C3    
ATOM   4157  NB  B850B 307     105.057-142.040-219.540  0.00  1.00      C3    
ATOM   4158  ND  B850B 307     101.503-143.010-221.380  0.00  1.00      C3    
ATOM   4159  MG  B850B 301      93.291-131.590-210.310  0.00  1.00      C4    
ATOM   4160  NB  B850B 301      94.870-130.360-209.910  0.00  1.00      C4    
ATOM   4161  ND  B850B 301      91.802-132.950-210.520  0.00  1.00      C4    
ATOM   4162  MG  B850B 302      84.482-135.750-211.540  0.00  1.00      C4    
ATOM   4163  NB  B850B 302      82.708-136.900-211.490  0.00  1.00      C4    
ATOM   4164  ND  B850B 302      85.867-134.260-211.910  0.00  1.00      C4    
ATOM   4165  MG  B850B 307      82.885-146.170-226.150  0.00  1.00      C4    
ATOM   4166  NB  B850B 307      84.149-146.780-224.610  0.00  1.00      C4    
ATOM   4167  ND  B850B 307      81.442-145.230-227.350  0.00  1.00      C4    
ATOM   4168  MG  B850B 301      76.672-133.260-215.850  0.00  1.00      C5    
ATOM   4169  NB  B850B 301      78.407-133.390-214.790  0.00  1.00      C5    
ATOM   4170  ND  B850B 301      74.811-133.460-216.740  0.00  1.00      C5    
ATOM   4171  MG  B850B 302      68.417-130.800-220.620  0.00  1.00      C5    
ATOM   4172  NB  B850B 302      66.427-130.570-221.210  0.00  1.00      C5    
ATOM   4173  ND  B850B 302      70.406-130.540-220.120  0.00  1.00      C5    
ATOM   4174  MG  B850B 307      66.419-136.100-237.730  0.00  1.00      C5    
ATOM   4175  NB  B850B 307      66.227-137.570-236.250  0.00  1.00      C5    
ATOM   4176  ND  B850B 307      66.558-134.530-239.000  0.00  1.00      C5    
ATOM   4177  MG  B850B 301      65.345-123.920-225.150  0.00  1.00      C6    
ATOM   4178  NB  B850B 301      66.469-125.240-224.010  0.00  1.00      C6    
ATOM   4179  ND  B850B 301      63.975-122.810-226.390  0.00  1.00      C6    
ATOM   4180  MG  B850B 302      61.576-116.430-229.890  0.00  1.00      C6    
ATOM   4181  NB  B850B 302      60.460-114.730-230.460  0.00  1.00      C6    
ATOM   4182  ND  B850B 302      62.987-117.710-229.150  0.00  1.00      C6    
ATOM   4183  MG  B850B 307      62.333-117.590-248.330  0.00  1.00      C6    
ATOM   4184  NB  B850B 307      60.958-118.780-247.370  0.00  1.00      C6    
ATOM   4185  ND  B850B 307      63.651-116.090-249.000  0.00  1.00      C6    
ATOM   4186  MG  B850B 301      63.306-108.190-234.050  0.00  1.00      C7    
ATOM   4187  NB  B850B 301      63.080-109.880-232.800  0.00  1.00      C7    
ATOM   4188  ND  B850B 301      63.295-106.680-235.450  0.00  1.00      C7    
ATOM   4189  MG  B850B 302      65.586 -99.028-237.760  0.00  1.00      C7    
ATOM   4190  NB  B850B 302      65.648 -97.090-238.520  0.00  1.00      C7    
ATOM   4191  ND  B850B 302      65.876-100.790-236.810  0.00  1.00      C7    
ATOM   4192  MG  B850B 307      72.761 -99.636-254.210  0.00  1.00      C7    
ATOM   4193  NB  B850B 307      70.711-100.020-253.980  0.00  1.00      C7    
ATOM   4194  ND  B850B 307      74.808 -99.105-254.130  0.00  1.00      C7    
ATOM   4195  MG  B850B 301      72.863 -93.604-237.510  0.00  1.00      C8    
ATOM   4196  NB  B850B 301      71.364 -95.046-237.150  0.00  1.00      C8    
ATOM   4197  ND  B850B 301      73.965 -91.972-238.220  0.00  1.00      C8    
ATOM   4198  MG  B850B 302      79.769 -87.358-237.760  0.00  1.00      C8    
ATOM   4199  NB  B850B 302      80.759 -85.534-237.910  0.00  1.00      C8    
ATOM   4200  ND  B850B 302      79.063 -89.298-237.430  0.00  1.00      C8    
ATOM   4201  MG  B850B 307      91.211 -89.000-252.060  0.00  1.00      C8    
ATOM   4202  NB  B850B 307      89.197 -88.363-252.390  0.00  1.00      C8    
ATOM   4203  ND  B850B 307      93.099 -89.429-251.410  0.00  1.00      C8    
ATOM   4204  MG  B850B 301      89.278 -86.822-235.060  0.00  1.00      C9    
ATOM   4205  NB  B850B 301      87.221 -87.140-235.170  0.00  1.00      C9    
ATOM   4206  ND  B850B 301      91.274 -86.339-234.970  0.00  1.00      C9    
ATOM   4207  MG  B850B 302      98.479 -86.553-231.620  0.00  1.00      C9    
ATOM   4208  NB  B850B 302     100.419 -86.168-230.890  0.00  1.00      C9    
ATOM   4209  ND  B850B 302      96.663 -87.483-232.000  0.00  1.00      C9    
ATOM   4210  MG  B850B 307     110.426 -92.797-243.670  0.00  1.00      C9    
ATOM   4211  NB  B850B 307     109.451 -90.985-244.120  0.00  1.00      C9    
ATOM   4212  ND  B850B 307     111.403 -94.433-242.860  0.00  1.00      C9    
ATOM   4213  MG  B850B 301     145.818 -23.636-221.570  0.00  1.00      C1    
ATOM   4214  NB  B850B 301     143.943 -23.867-222.380  0.00  1.00      C1    
ATOM   4215  ND  B850B 301     147.621 -23.064-220.880  0.00  1.00      C1    
ATOM   4216  MG  B850B 302     154.053 -24.506-216.060  0.00  1.00      C1    
ATOM   4217  NB  B850B 302     155.737 -24.257-214.870  0.00  1.00      C1    
ATOM   4218  ND  B850B 302     152.368 -24.975-217.100  0.00  1.00      C1    
ATOM   4219  MG  B850B 307     169.150 -27.397-225.190  0.00  1.00      C1    
ATOM   4220  NB  B850B 307     168.367 -25.548-225.780  0.00  1.00      C1    
ATOM   4221  ND  B850B 307     169.820 -29.173-224.500  0.00  1.00      C1    
ATOM   4222  MG  B850B 301     158.271 -30.803-211.060  0.00  1.00      C2    
ATOM   4223  NB  B850B 301     156.822 -29.575-211.960  0.00  1.00      C2    
ATOM   4224  ND  B850B 301     159.833 -31.770-210.080  0.00  1.00      C2    
ATOM   4225  MG  B850B 302     162.987 -37.749-206.670  0.00  1.00      C2    
ATOM   4226  NB  B850B 302     164.337 -38.680-205.420  0.00  1.00      C2    
ATOM   4227  ND  B850B 302     161.416 -37.089-207.940  0.00  1.00      C2    
ATOM   4228  MG  B850B 307     176.952 -45.224-216.050  0.00  1.00      C2    
ATOM   4229  NB  B850B 307     177.037 -43.168-215.760  0.00  1.00      C2    
ATOM   4230  ND  B850B 307     176.646 -47.245-216.080  0.00  1.00      C2    
ATOM   4231  MG  B850B 301     162.787 -46.388-204.560  0.00  1.00      C3    
ATOM   4232  NB  B850B 301     162.274 -44.415-204.940  0.00  1.00      C3    
ATOM   4233  ND  B850B 301     163.658 -48.188-204.000  0.00  1.00      C3    
ATOM   4234  MG  B850B 302     162.938 -55.762-202.400  0.00  1.00      C3    
ATOM   4235  NB  B850B 302     163.073 -57.666-201.600  0.00  1.00      C3    
ATOM   4236  ND  B850B 302     162.294 -54.056-203.360  0.00  1.00      C3    
ATOM   4237  MG  B850B 307     172.225 -67.176-213.400  0.00  1.00      C3    
ATOM   4238  NB  B850B 307     173.262 -65.720-212.300  0.00  1.00      C3    
ATOM   4239  ND  B850B 307     170.867 -68.483-214.200  0.00  1.00      C3    
ATOM   4240  MG  B850B 301     157.380 -63.153-203.700  0.00  1.00      C4    
ATOM   4241  NB  B850B 301     158.033 -61.265-203.300  0.00  1.00      C4    
ATOM   4242  ND  B850B 301     156.870 -65.108-203.900  0.00  1.00      C4    
ATOM   4243  MG  B850B 302     152.259 -71.430-205.010  0.00  1.00      C4    
ATOM   4244  NB  B850B 302     151.385 -73.356-204.970  0.00  1.00      C4    
ATOM   4245  ND  B850B 302     152.632 -69.429-205.390  0.00  1.00      C4    
ATOM   4246  MG  B850B 307     157.082 -81.252-219.330  0.00  1.00      C4    
ATOM   4247  NB  B850B 307     158.417 -81.064-217.740  0.00  1.00      C4    
ATOM   4248  ND  B850B 307     155.409 -81.258-220.590  0.00  1.00      C4    
ATOM   4249  MG  B850B 301     144.506 -73.604-209.590  0.00  1.00      C5    
ATOM   4250  NB  B850B 301     145.994 -72.760-208.490  0.00  1.00      C5    
ATOM   4251  ND  B850B 301     143.080 -74.785-210.520  0.00  1.00      C5    
ATOM   4252  MG  B850B 302     136.414 -76.051-214.640  0.00  1.00      C5    
ATOM   4253  NB  B850B 302     134.640 -76.943-215.280  0.00  1.00      C5    
ATOM   4254  ND  B850B 302     137.931 -74.756-214.100  0.00  1.00      C5    
ATOM   4255  MG  B850B 307     138.234 -81.811-231.620  0.00  1.00      C5    
ATOM   4256  NB  B850B 307     138.808 -83.132-230.100  0.00  1.00      C5    
ATOM   4257  ND  B850B 307     137.555 -80.434-232.930  0.00  1.00      C5    
ATOM   4258  MG  B850B 301     130.293 -71.980-219.460  0.00  1.00      C6    
ATOM   4259  NB  B850B 301     131.909 -72.470-218.250  0.00  1.00      C6    
ATOM   4260  ND  B850B 301     128.589 -71.801-220.770  0.00  1.00      C6    
ATOM   4261  MG  B850B 302     123.263 -67.771-224.520  0.00  1.00      C6    
ATOM   4262  NB  B850B 302     121.431 -66.953-225.170  0.00  1.00      C6    
ATOM   4263  ND  B850B 302     125.114 -68.079-223.710  0.00  1.00      C6    
ATOM   4264  MG  B850B 307     125.221 -68.578-242.890  0.00  1.00      C6    
ATOM   4265  NB  B850B 307     124.670 -70.312-241.930  0.00  1.00      C6    
ATOM   4266  ND  B850B 307     125.545 -66.611-243.580  0.00  1.00      C6    
ATOM   4267  MG  B850B 301     120.433 -59.954-228.890  0.00  1.00      C7    
ATOM   4268  NB  B850B 301     121.105 -61.480-227.600  0.00  1.00      C7    
ATOM   4269  ND  B850B 301     119.664 -58.709-230.340  0.00  1.00      C7    
ATOM   4270  MG  B850B 302     117.551 -51.058-232.830  0.00  1.00      C7    
ATOM   4271  NB  B850B 302     116.588 -49.403-233.660  0.00  1.00      C7    
ATOM   4272  ND  B850B 302     118.711 -52.375-231.820  0.00  1.00      C7    
ATOM   4273  MG  B850B 307     124.538 -47.912-249.070  0.00  1.00      C7    
ATOM   4274  NB  B850B 307     123.012 -49.340-248.890  0.00  1.00      C7    
ATOM   4275  ND  B850B 307     125.971 -46.360-248.960  0.00  1.00      C7    
ATOM   4276  MG  B850B 301     120.741 -42.561-232.570  0.00  1.00      C8    
ATOM   4277  NB  B850B 301     120.243 -44.579-232.200  0.00  1.00      C8    
ATOM   4278  ND  B850B 301     120.816 -40.602-233.310  0.00  1.00      C8    
ATOM   4279  MG  B850B 302     123.195 -33.580-232.860  0.00  1.00      C8    
ATOM   4280  NB  B850B 302     123.051 -31.512-233.040  0.00  1.00      C8    
ATOM   4281  ND  B850B 302     123.635 -35.589-232.480  0.00  1.00      C8    
ATOM   4282  MG  B850B 307     134.248 -28.972-246.800  0.00  1.00      C8    
ATOM   4283  NB  B850B 307     132.222 -29.527-247.200  0.00  1.00      C8    
ATOM   4284  ND  B850B 307     136.043 -28.306-246.100  0.00  1.00      C8    
ATOM   4285  MG  B850B 301     130.805 -27.961-229.940  0.00  1.00      C9    
ATOM   4286  NB  B850B 301     129.250 -29.340-230.090  0.00  1.00      C9    
ATOM   4287  ND  B850B 301     132.221 -26.475-229.810  0.00  1.00      C9    
ATOM   4288  MG  B850B 302     138.272 -22.722-226.270  0.00  1.00      C9    
ATOM   4289  NB  B850B 302     139.670 -21.341-225.510  0.00  1.00      C9    
ATOM   4290  ND  B850B 302     137.260 -24.490-226.670  0.00  1.00      C9    
ATOM   4291  MG  B850B 307     152.146 -21.686-237.830  0.00  1.00      C9    
ATOM   4292  NB  B850B 307     150.366 -20.694-238.360  0.00  1.00      C9    
ATOM   4293  ND  B850B 307     153.819 -22.526-236.940  0.00  1.00      C9    
ATOM   4294  MG  B850B 301      76.936  11.532-254.680  0.00  1.00      C1    
ATOM   4295  NB  B850B 301      74.956  11.053-254.960  0.00  1.00      C1    
ATOM   4296  ND  B850B 301      78.769  12.342-254.470  0.00  1.00      C1    
ATOM   4297  MG  B850B 302      86.457  11.671-251.800  0.00  1.00      C1    
ATOM   4298  NB  B850B 302      88.363  12.117-251.110  0.00  1.00      C1    
ATOM   4299  ND  B850B 302      84.623  11.000-252.360  0.00  1.00      C1    
ATOM   4300  MG  B850B 307      98.495  11.684-265.020  0.00  1.00      C1    
ATOM   4301  NB  B850B 307      97.333  13.416-265.180  0.00  1.00      C1    
ATOM   4302  ND  B850B 307      99.571  10.000-264.710  0.00  1.00      C1    
ATOM   4303  MG  B850B 301      92.755   5.856-248.810  0.00  1.00      C2    
ATOM   4304  NB  B850B 301      90.955   6.887-249.150  0.00  1.00      C2    
ATOM   4305  ND  B850B 301      94.649   5.095-248.410  0.00  1.00      C2    
ATOM   4306  MG  B850B 302      99.437  -0.490-246.610  0.00  1.00      C2    
ATOM   4307  NB  B850B 302     101.206  -1.263-245.880  0.00  1.00      C2    
ATOM   4308  ND  B850B 302      97.489  -0.017-247.320  0.00  1.00      C2    
ATOM   4309  MG  B850B 307     110.950  -5.161-260.190  0.00  1.00      C2    
ATOM   4310  NB  B850B 307     110.837  -3.137-259.730  0.00  1.00      C2    
ATOM   4311  ND  B850B 307     110.924  -7.201-260.330  0.00  1.00      C2    
ATOM   4312  MG  B850B 301     101.028  -9.153-245.370  0.00  1.00      C3    
ATOM   4313  NB  B850B 301     100.166  -7.268-245.390  0.00  1.00      C3    
ATOM   4314  ND  B850B 301     102.259 -10.821-245.250  0.00  1.00      C3    
ATOM   4315  MG  B850B 302     103.063 -18.489-244.260  0.00  1.00      C3    
ATOM   4316  NB  B850B 302     103.683 -20.389-243.710  0.00  1.00      C3    
ATOM   4317  ND  B850B 302     101.945 -16.857-244.830  0.00  1.00      C3    
ATOM   4318  MG  B850B 307     110.206 -27.693-258.460  0.00  1.00      C3    
ATOM   4319  NB  B850B 307     111.313 -26.154-257.550  0.00  1.00      C3    
ATOM   4320  ND  B850B 307     108.866 -29.153-258.970  0.00  1.00      C3    
ATOM   4321  MG  B850B 301      98.420 -26.582-244.660  0.00  1.00      C4    
ATOM   4322  NB  B850B 301      98.901 -24.639-244.270  0.00  1.00      C4    
ATOM   4323  ND  B850B 301      98.143 -28.579-244.890  0.00  1.00      C4    
ATOM   4324  MG  B850B 302      94.305 -35.477-245.280  0.00  1.00      C4    
ATOM   4325  NB  B850B 302      93.749 -37.516-245.190  0.00  1.00      C4    
ATOM   4326  ND  B850B 302      94.277 -33.425-245.560  0.00  1.00      C4    
ATOM   4327  MG  B850B 307      96.042 -43.634-261.250  0.00  1.00      C4    
ATOM   4328  NB  B850B 307      97.744 -43.325-260.090  0.00  1.00      C4    
ATOM   4329  ND  B850B 307      94.091 -43.835-261.990  0.00  1.00      C4    
ATOM   4330  MG  B850B 301      85.924 -38.592-247.700  0.00  1.00      C5    
ATOM   4331  NB  B850B 301      87.541 -37.586-246.980  0.00  1.00      C5    
ATOM   4332  ND  B850B 301      84.463 -39.932-248.310  0.00  1.00      C5    
ATOM   4333  MG  B850B 302      77.122 -42.005-250.500  0.00  1.00      C5    
ATOM   4334  NB  B850B 302      75.376 -43.129-250.710  0.00  1.00      C5    
ATOM   4335  ND  B850B 302      78.541 -40.519-250.290  0.00  1.00      C5    
ATOM   4336  MG  B850B 307      74.691 -46.485-267.790  0.00  1.00      C5    
ATOM   4337  NB  B850B 307      75.856 -47.780-266.620  0.00  1.00      C5    
ATOM   4338  ND  B850B 307      73.480 -45.164-268.720  0.00  1.00      C5    
ATOM   4339  MG  B850B 301      69.374 -38.693-253.000  0.00  1.00      C6    
ATOM   4340  NB  B850B 301      71.322 -38.988-252.350  0.00  1.00      C6    
ATOM   4341  ND  B850B 301      67.357 -38.714-253.760  0.00  1.00      C6    
ATOM   4342  MG  B850B 302      60.675 -35.375-255.470  0.00  1.00      C6    
ATOM   4343  NB  B850B 302      58.641 -34.821-255.500  0.00  1.00      C6    
ATOM   4344  ND  B850B 302      62.705 -35.431-255.240  0.00  1.00      C6    
ATOM   4345  MG  B850B 307      57.301 -34.874-273.640  0.00  1.00      C6    
ATOM   4346  NB  B850B 307      57.294 -36.723-272.730  0.00  1.00      C6    
ATOM   4347  ND  B850B 307      57.143 -32.846-274.200  0.00  1.00      C6    
ATOM   4348  MG  B850B 301      55.668 -27.876-258.100  0.00  1.00      C7    
ATOM   4349  NB  B850B 301      56.887 -29.344-257.200  0.00  1.00      C7    
ATOM   4350  ND  B850B 301      54.351 -26.691-259.150  0.00  1.00      C7    
ATOM   4351  MG  B850B 302      50.593 -19.344-260.200  0.00  1.00      C7    
ATOM   4352  NB  B850B 302      49.217 -17.819-260.550  0.00  1.00      C7    
ATOM   4353  ND  B850B 302      52.163 -20.515-259.680  0.00  1.00      C7    
ATOM   4354  MG  B850B 307      52.067 -14.270-277.360  0.00  1.00      C7    
ATOM   4355  NB  B850B 307      50.868 -15.927-276.890  0.00  1.00      C7    
ATOM   4356  ND  B850B 307      53.248 -12.520-277.500  0.00  1.00      C7    
ATOM   4357  MG  B850B 301      52.543 -10.478-260.020  0.00  1.00      C8    
ATOM   4358  NB  B850B 301      52.450 -12.566-259.720  0.00  1.00      C8    
ATOM   4359  ND  B850B 301      52.135  -8.495-260.550  0.00  1.00      C8    
ATOM   4360  MG  B850B 302      53.571  -1.221-260.110  0.00  1.00      C8    
ATOM   4361  NB  B850B 302      53.102   0.805-260.040  0.00  1.00      C8    
ATOM   4362  ND  B850B 302      54.368  -3.154-260.070  0.00  1.00      C8    
ATOM   4363  MG  B850B 307      59.367   5.810-276.070  0.00  1.00      C8    
ATOM   4364  NB  B850B 307      57.406   4.966-275.940  0.00  1.00      C8    
ATOM   4365  ND  B850B 307      61.181   6.711-275.840  0.00  1.00      C8    
ATOM   4366  MG  B850B 301      60.869   5.359-258.900  0.00  1.00      C9    
ATOM   4367  NB  B850B 301      59.539   3.762-258.740  0.00  1.00      C9    
ATOM   4368  ND  B850B 301      62.046   7.039-259.030  0.00  1.00      C9    
ATOM   4369  MG  B850B 302      68.299  11.501-256.980  0.00  1.00      C9    
ATOM   4370  NB  B850B 302      69.658  13.041-256.510  0.00  1.00      C9    
ATOM   4371  ND  B850B 302      67.463   9.620-257.250  0.00  1.00      C9    
ATOM   4372  MG  B850B 307      77.945  15.324-271.790  0.00  1.00      C9    
ATOM   4373  NB  B850B 307      75.969  16.052-271.710  0.00  1.00      C9    
ATOM   4374  ND  B850B 307      79.901  14.711-271.490  0.00  1.00      C9    
ATOM   4375  MG  B850B 301      27.375 -72.820-254.680  0.00  1.00      C1    
ATOM   4376  NB  B850B 301      26.492 -70.984-254.960  0.00  1.00      C1    
ATOM   4377  ND  B850B 301      28.550 -74.442-254.470  0.00  1.00      C1    
ATOM   4378  MG  B850B 302      29.503 -82.101-251.800  0.00  1.00      C1    
ATOM   4379  NB  B850B 302      30.338 -83.871-251.110  0.00  1.00      C1    
ATOM   4380  ND  B850B 302      28.463 -80.448-252.360  0.00  1.00      C1    
ATOM   4381  MG  B850B 307      32.035 -93.870-265.020  0.00  1.00      C1    
ATOM   4382  NB  B850B 307      33.485 -92.371-265.180  0.00  1.00      C1    
ATOM   4383  ND  B850B 307      30.613 -95.274-264.710  0.00  1.00      C1    
ATOM   4384  MG  B850B 301      25.134 -89.476-248.810  0.00  1.00      C2    
ATOM   4385  NB  B850B 301      25.765 -87.501-249.150  0.00  1.00      C2    
ATOM   4386  ND  B850B 301      24.786 -91.488-248.410  0.00  1.00      C2    
ATOM   4387  MG  B850B 302      20.327 -97.337-246.610  0.00  1.00      C2    
ATOM   4388  NB  B850B 302      19.941 -99.229-245.880  0.00  1.00      C2    
ATOM   4389  ND  B850B 302      20.382 -95.334-247.320  0.00  1.00      C2    
ATOM   4390  MG  B850B 307      18.168-109.570-260.190  0.00  1.00      C2    
ATOM   4391  NB  B850B 307      20.124-109.040-259.730  0.00  1.00      C2    
ATOM   4392  ND  B850B 307      16.168-109.970-260.330  0.00  1.00      C2    
ATOM   4393  MG  B850B 301      12.188-100.700-245.370  0.00  1.00      C3    
ATOM   4394  NB  B850B 301      13.851 -99.469-245.390  0.00  1.00      C3    
ATOM   4395  ND  B850B 301      10.814-102.260-245.250  0.00  1.00      C3    
ATOM   4396  MG  B850B 302       3.484-104.650-244.260  0.00  1.00      C3    
ATOM   4397  NB  B850B 302       1.757-105.650-243.710  0.00  1.00      C3    
ATOM   4398  ND  B850B 302       4.846-103.210-244.830  0.00  1.00      C3    
ATOM   4399  MG  B850B 307      -4.021-113.560-258.460  0.00  1.00      C3    
ATOM   4400  NB  B850B 307      -2.285-114.320-257.550  0.00  1.00      C3    
ATOM   4401  ND  B850B 307      -5.729-112.550-258.970  0.00  1.00      C3    
ATOM   4402  MG  B850B 301      -5.400-101.800-244.660  0.00  1.00      C4    
ATOM   4403  NB  B850B 301      -3.400-101.860-244.270  0.00  1.00      C4    
ATOM   4404  ND  B850B 301      -7.411-101.950-244.890  0.00  1.00      C4    
ATOM   4405  MG  B850B 302     -14.959 -99.641-245.280  0.00  1.00      C4    
ATOM   4406  NB  B850B 302     -17.069 -99.523-245.190  0.00  1.00      C4    
ATOM   4407  ND  B850B 302     -12.958 -99.184-245.560  0.00  1.00      C4    
ATOM   4408  MG  B850B 307     -22.572-103.040-261.250  0.00  1.00      C4    
ATOM   4409  NB  B850B 307     -21.914-104.640-260.090  0.00  1.00      C4    
ATOM   4410  ND  B850B 307     -23.177-101.180-261.990  0.00  1.00      C4    
ATOM   4411  MG  B850B 301     -19.759 -92.097-247.700  0.00  1.00      C5    
ATOM   4412  NB  B850B 301     -18.437 -93.467-246.980  0.00  1.00      C5    
ATOM   4413  ND  B850B 301     -21.375 -90.948-248.310  0.00  1.00      C5    
ATOM   4414  MG  B850B 302     -24.938 -84.203-250.500  0.00  1.00      C5    
ATOM   4415  NB  B850B 302     -26.403 -82.731-250.710  0.00  1.00      C5    
ATOM   4416  ND  B850B 302     -23.188 -85.280-250.290  0.00  1.00      C5    
ATOM   4417  MG  B850B 307     -29.828 -82.764-267.790  0.00  1.00      C5    
ATOM   4418  NB  B850B 307     -30.850 -84.174-266.620  0.00  1.00      C5    
ATOM   4419  ND  B850B 307     -28.789 -81.303-268.720  0.00  1.00      C5    
ATOM   4420  MG  B850B 301     -23.321 -75.934-253.000  0.00  1.00      C6    
ATOM   4421  NB  B850B 301     -23.202 -77.901-252.350  0.00  1.00      C6    
ATOM   4422  ND  B850B 301     -23.764 -73.966-253.760  0.00  1.00      C6    
ATOM   4423  MG  B850B 302     -21.897 -66.734-255.470  0.00  1.00      C6    
ATOM   4424  NB  B850B 302     -21.781 -64.628-255.500  0.00  1.00      C6    
ATOM   4425  ND  B850B 302     -21.526 -68.731-255.240  0.00  1.00      C6    
ATOM   4426  MG  B850B 307     -22.113 -63.330-273.640  0.00  1.00      C6    
ATOM   4427  NB  B850B 307     -23.922 -63.710-272.730  0.00  1.00      C6    
ATOM   4428  ND  B850B 307     -20.163 -62.750-274.200  0.00  1.00      C6    
ATOM   4429  MG  B850B 301     -15.611 -60.269-258.100  0.00  1.00      C7    
ATOM   4430  NB  B850B 301     -16.792 -61.767-257.200  0.00  1.00      C7    
ATOM   4431  ND  B850B 301     -14.728 -58.732-259.150  0.00  1.00      C7    
ATOM   4432  MG  B850B 302      -8.331 -53.520-260.200  0.00  1.00      C7    
ATOM   4433  NB  B850B 302      -7.127 -51.856-260.550  0.00  1.00      C7    
ATOM   4434  ND  B850B 302      -9.147 -55.301-259.680  0.00  1.00      C7    
ATOM   4435  MG  B850B 307      -3.060 -53.899-277.360  0.00  1.00      C7    
ATOM   4436  NB  B850B 307      -4.932 -53.075-276.890  0.00  1.00      C7    
ATOM   4437  ND  B850B 307      -1.102 -54.689-277.500  0.00  1.00      C7    
ATOM   4438  MG  B850B 301       0.747 -53.572-260.020  0.00  1.00      C8    
ATOM   4439  NB  B850B 301      -1.314 -53.918-259.720  0.00  1.00      C8    
ATOM   4440  ND  B850B 301       2.602 -52.758-260.550  0.00  1.00      C8    
ATOM   4441  MG  B850B 302      10.015 -52.640-260.110  0.00  1.00      C8    
ATOM   4442  NB  B850B 302      11.898 -51.758-260.040  0.00  1.00      C8    
ATOM   4443  ND  B850B 302       8.292 -53.824-260.070  0.00  1.00      C8    
ATOM   4444  MG  B850B 307      18.103 -56.836-276.070  0.00  1.00      C8    
ATOM   4445  NB  B850B 307      16.868 -55.096-275.940  0.00  1.00      C8    
ATOM   4446  ND  B850B 307      19.364 -58.422-275.840  0.00  1.00      C8    
ATOM   4447  MG  B850B 301      17.976 -58.400-258.900  0.00  1.00      C9    
ATOM   4448  NB  B850B 301      16.137 -57.433-258.740  0.00  1.00      C9    
ATOM   4449  ND  B850B 301      19.866 -59.199-259.030  0.00  1.00      C9    
ATOM   4450  MG  B850B 302      25.537 -64.381-256.980  0.00  1.00      C9    
ATOM   4451  NB  B850B 302      27.328 -65.387-256.510  0.00  1.00      C9    
ATOM   4452  ND  B850B 302      23.523 -63.956-257.250  0.00  1.00      C9    
ATOM   4453  MG  B850B 307      31.294 -73.012-271.790  0.00  1.00      C9    
ATOM   4454  NB  B850B 307      31.592 -70.929-271.710  0.00  1.00      C9    
ATOM   4455  ND  B850B 307      31.104 -75.054-271.490  0.00  1.00      C9    
ATOM   4456  MG  B850B 301      76.140 152.963-204.260  0.00  1.00      C1    
ATOM   4457  NB  B850B 301      75.906 151.177-205.250  0.00  1.00      C1    
ATOM   4458  ND  B850B 301      76.036 154.784-203.400  0.00  1.00      C1    
ATOM   4459  MG  B850B 302      78.859 160.108-197.890  0.00  1.00      C1    
ATOM   4460  NB  B850B 302      79.001 161.682-196.550  0.00  1.00      C1    
ATOM   4461  ND  B850B 302      78.918 158.460-199.080  0.00  1.00      C1    
ATOM   4462  MG  B850B 307      86.299 174.582-205.300  0.00  1.00      C1    
ATOM   4463  NB  B850B 307      84.347 174.394-206.030  0.00  1.00      C1    
ATOM   4464  ND  B850B 307      88.143 174.670-204.480  0.00  1.00      C1    
ATOM   4465  MG  B850B 301      85.735 161.960-192.260  0.00  1.00      C2    
ATOM   4466  NB  B850B 301      84.220 160.993-193.350  0.00  1.00      C2    
ATOM   4467  ND  B850B 301      87.025 163.100-191.090  0.00  1.00      C2    
ATOM   4468  MG  B850B 302      93.408 164.164-187.160  0.00  1.00      C2    
ATOM   4469  NB  B850B 302      94.589 165.087-185.740  0.00  1.00      C2    
ATOM   4470  ND  B850B 302      92.429 162.956-188.610  0.00  1.00      C2    
ATOM   4471  MG  B850B 307     104.960 176.311-194.760  0.00  1.00      C2    
ATOM   4472  NB  B850B 307     102.990 176.933-194.540  0.00  1.00      C2    
ATOM   4473  ND  B850B 307     106.820 175.464-194.750  0.00  1.00      C2    
ATOM   4474  MG  B850B 301     101.519 161.401-184.770  0.00  1.00      C3    
ATOM   4475  NB  B850B 301      99.508 161.488-185.270  0.00  1.00      C3    
ATOM   4476  ND  B850B 301     103.449 161.688-184.060  0.00  1.00      C3    
ATOM   4477  MG  B850B 302     110.429 158.767-182.280  0.00  1.00      C3    
ATOM   4478  NB  B850B 302     112.243 158.299-181.390  0.00  1.00      C3    
ATOM   4479  ND  B850B 302     108.676 158.707-183.350  0.00  1.00      C3    
ATOM   4480  MG  B850B 307     124.600 165.498-191.840  0.00  1.00      C3    
ATOM   4481  NB  B850B 307     123.413 166.792-190.680  0.00  1.00      C3    
ATOM   4482  ND  B850B 307     125.538 163.910-192.720  0.00  1.00      C3    
ATOM   4483  MG  B850B 301     116.105 151.527-183.880  0.00  1.00      C4    
ATOM   4484  NB  B850B 301     114.443 152.636-183.480  0.00  1.00      C4    
ATOM   4485  ND  B850B 301     117.858 150.518-184.060  0.00  1.00      C4    
ATOM   4486  MG  B850B 302     122.752 144.462-185.410  0.00  1.00      C4    
ATOM   4487  NB  B850B 302     124.363 143.091-185.400  0.00  1.00      C4    
ATOM   4488  ND  B850B 302     120.954 145.405-185.830  0.00  1.00      C4    
ATOM   4489  MG  B850B 307     134.394 147.658-198.790  0.00  1.00      C4    
ATOM   4490  NB  B850B 307     134.474 148.845-197.070  0.00  1.00      C4    
ATOM   4491  ND  B850B 307     134.026 146.169-200.220  0.00  1.00      C4    
ATOM   4492  MG  B850B 301     123.029 136.855-190.690  0.00  1.00      C5    
ATOM   4493  NB  B850B 301     122.552 138.413-189.470  0.00  1.00      C5    
ATOM   4494  ND  B850B 301     123.836 135.249-191.720  0.00  1.00      C5    
ATOM   4495  MG  B850B 302     123.506 128.890-196.460  0.00  1.00      C5    
ATOM   4496  NB  B850B 302     123.923 127.005-197.250  0.00  1.00      C5    
ATOM   4497  ND  B850B 302     122.639 130.651-195.820  0.00  1.00      C5    
ATOM   4498  MG  B850B 307     130.601 130.571-212.940  0.00  1.00      C5    
ATOM   4499  NB  B850B 307     131.930 130.619-211.320  0.00  1.00      C5    
ATOM   4500  ND  B850B 307     129.177 130.419-214.370  0.00  1.00      C5    
ATOM   4501  MG  B850B 301     118.242 124.588-202.030  0.00  1.00      C6    
ATOM   4502  NB  B850B 301     119.074 125.890-200.650  0.00  1.00      C6    
ATOM   4503  ND  B850B 301     117.690 123.124-203.510  0.00  1.00      C6    
ATOM   4504  MG  B850B 302     112.614 119.476-207.950  0.00  1.00      C6    
ATOM   4505  NB  B850B 302     111.373 118.006-208.810  0.00  1.00      C6    
ATOM   4506  ND  B850B 302     113.359 121.089-206.940  0.00  1.00      C6    
ATOM   4507  MG  B850B 307     115.076 122.779-225.970  0.00  1.00      C6    
ATOM   4508  NB  B850B 307     116.532 121.687-225.010  0.00  1.00      C6    
ATOM   4509  ND  B850B 307     113.317 123.693-226.690  0.00  1.00      C6    
ATOM   4510  MG  B850B 301     104.614 119.315-212.860  0.00  1.00      C7    
ATOM   4511  NB  B850B 301     106.180 119.421-211.450  0.00  1.00      C7    
ATOM   4512  ND  B850B 301     103.300 119.052-214.430  0.00  1.00      C7    
ATOM   4513  MG  B850B 302      95.536 119.364-217.400  0.00  1.00      C7    
ATOM   4514  NB  B850B 302      93.737 118.972-218.380  0.00  1.00      C7    
ATOM   4515  ND  B850B 302      97.051 120.020-216.230  0.00  1.00      C7    
ATOM   4516  MG  B850B 307      95.429 128.378-232.930  0.00  1.00      C7    
ATOM   4517  NB  B850B 307      96.375 126.507-232.850  0.00  1.00      C7    
ATOM   4518  ND  B850B 307      94.318 130.167-232.720  0.00  1.00      C7    
ATOM   4519  MG  B850B 301      88.222 124.736-217.110  0.00  1.00      C8    
ATOM   4520  NB  B850B 301      90.002 123.670-216.730  0.00  1.00      C8    
ATOM   4521  ND  B850B 301      86.406 125.413-217.910  0.00  1.00      C8    
ATOM   4522  MG  B850B 302      80.276 129.585-217.460  0.00  1.00      C8    
ATOM   4523  NB  B850B 302      78.262 130.034-217.730  0.00  1.00      C8    
ATOM   4524  ND  B850B 302      82.302 129.419-216.970  0.00  1.00      C8    
ATOM   4525  MG  B850B 307      79.722 142.688-230.340  0.00  1.00      C8    
ATOM   4526  NB  B850B 307      79.732 140.632-230.930  0.00  1.00      C8    
ATOM   4527  ND  B850B 307      79.524 144.527-229.480  0.00  1.00      C8    
ATOM   4528  MG  B850B 301      76.756 138.155-213.980  0.00  1.00      C9    
ATOM   4529  NB  B850B 301      77.669 136.301-214.240  0.00  1.00      C9    
ATOM   4530  ND  B850B 301      75.704 139.908-213.750  0.00  1.00      C9    
ATOM   4531  MG  B850B 302      73.515 146.417-209.750  0.00  1.00      C9    
ATOM   4532  NB  B850B 302      72.519 148.066-208.890  0.00  1.00      C9    
ATOM   4533  ND  B850B 302      74.964 144.996-210.190  0.00  1.00      C9    
ATOM   4534  MG  B850B 307      77.004 161.018-219.830  0.00  1.00      C9    
ATOM   4535  NB  B850B 307      75.602 159.637-220.580  0.00  1.00      C9    
ATOM   4536  ND  B850B 307      78.208 162.309-218.740  0.00  1.00      C9    
ATOM   4537  MG  B850B 301      -6.260 136.502-228.570  0.00  1.00      C1    
ATOM   4538  NB  B850B 301      -5.680 134.668-229.290  0.00  1.00      C1    
ATOM   4539  ND  B850B 301      -7.162 138.195-227.950  0.00  1.00      C1    
ATOM   4540  MG  B850B 302      -6.944 145.014-223.470  0.00  1.00      C1    
ATOM   4541  NB  B850B 302      -7.502 146.677-222.360  0.00  1.00      C1    
ATOM   4542  ND  B850B 302      -6.168 143.401-224.430  0.00  1.00      C1    
ATOM   4543  MG  B850B 307      -7.060 159.915-233.350  0.00  1.00      C1    
ATOM   4544  NB  B850B 307      -8.729 158.765-233.860  0.00  1.00      C1    
ATOM   4545  ND  B850B 307      -5.439 160.945-232.710  0.00  1.00      C1    
ATOM   4546  MG  B850B 301      -1.535 150.599-218.780  0.00  1.00      C2    
ATOM   4547  NB  B850B 301      -2.469 148.899-219.590  0.00  1.00      C2    
ATOM   4548  ND  B850B 301      -0.878 152.362-217.890  0.00  1.00      C2    
ATOM   4549  MG  B850B 302       4.411 156.765-214.730  0.00  1.00      C2    
ATOM   4550  NB  B850B 302       5.075 158.328-213.560  0.00  1.00      C2    
ATOM   4551  ND  B850B 302       4.054 155.035-215.910  0.00  1.00      C2    
ATOM   4552  MG  B850B 307       9.008 171.418-224.880  0.00  1.00      C2    
ATOM   4553  NB  B850B 307       6.977 171.123-224.560  0.00  1.00      C2    
ATOM   4554  ND  B850B 307      11.050 171.502-224.920  0.00  1.00      C2    
ATOM   4555  MG  B850B 301      12.943 158.321-212.750  0.00  1.00      C3    
ATOM   4556  NB  B850B 301      11.101 157.423-213.070  0.00  1.00      C3    
ATOM   4557  ND  B850B 301      14.546 159.547-212.260  0.00  1.00      C3    
ATOM   4558  MG  B850B 302      22.129 160.364-210.760  0.00  1.00      C3    
ATOM   4559  NB  B850B 302      23.978 160.900-209.990  0.00  1.00      C3    
ATOM   4560  ND  B850B 302      20.572 159.360-211.660  0.00  1.00      C3    
ATOM   4561  MG  B850B 307      31.478 171.103-222.370  0.00  1.00      C3    
ATOM   4562  NB  B850B 307      29.858 171.896-221.290  0.00  1.00      C3    
ATOM   4563  ND  B850B 307      33.014 169.982-223.120  0.00  1.00      C3    
ATOM   4564  MG  B850B 301      30.439 156.261-211.910  0.00  1.00      C4    
ATOM   4565  NB  B850B 301      28.463 156.562-211.510  0.00  1.00      C4    
ATOM   4566  ND  B850B 301      32.453 156.125-212.120  0.00  1.00      C4    
ATOM   4567  MG  B850B 302      39.533 152.755-213.120  0.00  1.00      C4    
ATOM   4568  NB  B850B 302      41.591 152.268-213.070  0.00  1.00      C4    
ATOM   4569  ND  B850B 302      37.494 152.720-213.480  0.00  1.00      C4    
ATOM   4570  MG  B850B 307      48.149 158.650-227.800  0.00  1.00      C4    
ATOM   4571  NB  B850B 307      47.721 160.002-226.270  0.00  1.00      C4    
ATOM   4572  ND  B850B 307      48.466 156.948-228.980  0.00  1.00      C4    
ATOM   4573  MG  B850B 301      43.118 145.343-217.360  0.00  1.00      C5    
ATOM   4574  NB  B850B 301      42.013 146.696-216.310  0.00  1.00      C5    
ATOM   4575  ND  B850B 301      44.544 144.124-218.240  0.00  1.00      C5    
ATOM   4576  MG  B850B 302      47.033 137.626-222.060  0.00  1.00      C5    
ATOM   4577  NB  B850B 302      48.243 136.026-222.630  0.00  1.00      C5    
ATOM   4578  ND  B850B 302      45.475 138.893-221.570  0.00  1.00      C5    
ATOM   4579  MG  B850B 307      52.219 139.670-239.200  0.00  1.00      C5    
ATOM   4580  NB  B850B 307      53.417 140.560-237.720  0.00  1.00      C5    
ATOM   4581  ND  B850B 307      50.988 138.676-240.450  0.00  1.00      C5    
ATOM   4582  MG  B850B 301      44.175 130.610-226.520  0.00  1.00      C6    
ATOM   4583  NB  B850B 301      44.355 132.348-225.390  0.00  1.00      C6    
ATOM   4584  ND  B850B 301      44.316 128.841-227.740  0.00  1.00      C6    
ATOM   4585  MG  B850B 302      41.354 122.665-231.170  0.00  1.00      C6    
ATOM   4586  NB  B850B 302      40.897 120.680-231.720  0.00  1.00      C6    
ATOM   4587  ND  B850B 302      41.307 124.578-230.450  0.00  1.00      C6    
ATOM   4588  MG  B850B 307      41.642 123.830-249.630  0.00  1.00      C6    
ATOM   4589  NB  B850B 307      43.457 123.668-248.660  0.00  1.00      C6    
ATOM   4590  ND  B850B 307      39.645 123.738-250.300  0.00  1.00      C6    
ATOM   4591  MG  B850B 301      34.192 118.182-235.280  0.00  1.00      C7    
ATOM   4592  NB  B850B 301      35.570 119.196-234.040  0.00  1.00      C7    
ATOM   4593  ND  B850B 301      33.107 117.119-236.660  0.00  1.00      C7    
ATOM   4594  MG  B850B 302      25.985 113.465-238.930  0.00  1.00      C7    
ATOM   4595  NB  B850B 302      24.539 112.164-239.680  0.00  1.00      C7    
ATOM   4596  ND  B850B 302      27.062 114.904-238.000  0.00  1.00      C7    
ATOM   4597  MG  B850B 307      21.446 118.911-255.430  0.00  1.00      C7    
ATOM   4598  NB  B850B 307      23.140 117.696-255.190  0.00  1.00      C7    
ATOM   4599  ND  B850B 307      19.649 120.025-255.350  0.00  1.00      C7    
ATOM   4600  MG  B850B 301      17.037 114.984-238.680  0.00  1.00      C8    
ATOM   4601  NB  B850B 301      19.115 114.899-238.320  0.00  1.00      C8    
ATOM   4602  ND  B850B 301      15.094 114.647-239.390  0.00  1.00      C8    
ATOM   4603  MG  B850B 302       7.750 115.662-238.930  0.00  1.00      C8    
ATOM   4604  NB  B850B 302       5.746 115.117-239.070  0.00  1.00      C8    
ATOM   4605  ND  B850B 302       9.640 116.495-238.610  0.00  1.00      C8    
ATOM   4606  MG  B850B 307       1.015 124.929-253.310  0.00  1.00      C8    
ATOM   4607  NB  B850B 307       1.944 123.029-253.620  0.00  1.00      C8    
ATOM   4608  ND  B850B 307       0.022 126.597-252.680  0.00  1.00      C8    
ATOM   4609  MG  B850B 301       0.799 122.195-236.290  0.00  1.00      C9    
ATOM   4610  NB  B850B 301       2.449 120.927-236.390  0.00  1.00      C9    
ATOM   4611  ND  B850B 301      -0.929 123.306-236.200  0.00  1.00      C9    
ATOM   4612  MG  B850B 302      -5.747 128.698-232.890  0.00  1.00      C9    
ATOM   4613  NB  B850B 302      -7.364 129.842-232.170  0.00  1.00      C9    
ATOM   4614  ND  B850B 302      -3.820 128.023-233.270  0.00  1.00      C9    
ATOM   4615  MG  B850B 307      -9.499 141.529-245.070  0.00  1.00      C9    
ATOM   4616  NB  B850B 307     -10.136 139.569-245.500  0.00  1.00      C9    
ATOM   4617  ND  B850B 307      -8.989 143.375-244.280  0.00  1.00      C9    
ATOM   4618  MG  B850B 301    -190.140   5.308-186.370  0.00  1.00      C1    
ATOM   4619  NB  B850B 301    -188.540   5.889-187.510  0.00  1.00      C1    
ATOM   4620  ND  B850B 301    -191.640   4.408-185.370  0.00  1.00      C1    
ATOM   4621  MG  B850B 302    -197.090   4.545-179.290  0.00  1.00      C1    
ATOM   4622  NB  B850B 302    -198.430   3.967-177.820  0.00  1.00      C1    
ATOM   4623  ND  B850B 302    -195.760   5.335-180.610  0.00  1.00      C1    
ATOM   4624  MG  B850B 307    -214.010   5.068-185.050  0.00  1.00      C1    
ATOM   4625  NB  B850B 307    -213.070   3.405-185.910  0.00  1.00      C1    
ATOM   4626  ND  B850B 307    -214.810   6.677-184.120  0.00  1.00      C1    
ATOM   4627  MG  B850B 301    -201.170   9.841-173.150  0.00  1.00      C2    
ATOM   4628  NB  B850B 301    -199.750   8.915-174.400  0.00  1.00      C2    
ATOM   4629  ND  B850B 301    -202.630  10.488-171.820  0.00  1.00      C2    
ATOM   4630  MG  B850B 302    -205.950  15.709-167.450  0.00  1.00      C2    
ATOM   4631  NB  B850B 302    -207.150  16.348-165.890  0.00  1.00      C2    
ATOM   4632  ND  B850B 302    -204.590  15.375-169.050  0.00  1.00      C2    
ATOM   4633  MG  B850B 307    -222.580  20.948-173.360  0.00  1.00      C2    
ATOM   4634  NB  B850B 307    -222.260  18.901-173.200  0.00  1.00      C2    
ATOM   4635  ND  B850B 307    -222.620  22.991-173.310  0.00  1.00      C2    
ATOM   4636  MG  B850B 301    -206.740  24.174-164.830  0.00  1.00      C3    
ATOM   4637  NB  B850B 301    -206.000  22.334-165.440  0.00  1.00      C3    
ATOM   4638  ND  B850B 301    -207.760  25.775-163.990  0.00  1.00      C3    
ATOM   4639  MG  B850B 302    -207.970  33.301-162.060  0.00  1.00      C3    
ATOM   4640  NB  B850B 302    -208.250  35.125-161.110  0.00  1.00      C3    
ATOM   4641  ND  B850B 302    -207.270  31.767-163.240  0.00  1.00      C3    
ATOM   4642  MG  B850B 307    -221.060  43.287-170.210  0.00  1.00      C3    
ATOM   4643  NB  B850B 307    -221.600  41.636-169.020  0.00  1.00      C3    
ATOM   4644  ND  B850B 307    -220.130  44.836-171.160  0.00  1.00      C3    
ATOM   4645  MG  B850B 301    -204.090  41.587-163.920  0.00  1.00      C4    
ATOM   4646  NB  B850B 301    -204.320  39.602-163.520  0.00  1.00      C4    
ATOM   4647  ND  B850B 301    -203.960  43.606-164.080  0.00  1.00      C4    
ATOM   4648  MG  B850B 302    -200.770  50.668-165.650  0.00  1.00      C4    
ATOM   4649  NB  B850B 302    -200.230  52.714-165.650  0.00  1.00      C4    
ATOM   4650  ND  B850B 302    -200.880  48.646-166.080  0.00  1.00      C4    
ATOM   4651  MG  B850B 307    -209.980  59.974-178.030  0.00  1.00      C4    
ATOM   4652  NB  B850B 307    -210.910  59.504-176.220  0.00  1.00      C4    
ATOM   4653  ND  B850B 307    -208.620  60.314-179.590  0.00  1.00      C4    
ATOM   4654  MG  B850B 301    -194.590  54.311-171.500  0.00  1.00      C5    
ATOM   4655  NB  B850B 301    -195.660  53.184-170.190  0.00  1.00      C5    
ATOM   4656  ND  B850B 301    -193.600  55.753-172.610  0.00  1.00      C5    
ATOM   4657  MG  B850B 302    -188.220  58.297-177.870  0.00  1.00      C5    
ATOM   4658  NB  B850B 302    -186.790  59.505-178.790  0.00  1.00      C5    
ATOM   4659  ND  B850B 302    -189.360  56.740-177.130  0.00  1.00      C5    
ATOM   4660  MG  B850B 307    -194.410  64.218-193.720  0.00  1.00      C5    
ATOM   4661  NB  B850B 307    -194.870  65.368-192.030  0.00  1.00      C5    
ATOM   4662  ND  B850B 307    -193.800  63.026-195.230  0.00  1.00      C5    
ATOM   4663  MG  B850B 301    -182.640  55.518-184.070  0.00  1.00      C6    
ATOM   4664  NB  B850B 301    -184.030  55.679-182.530  0.00  1.00      C6    
ATOM   4665  ND  B850B 301    -181.230  55.682-185.690  0.00  1.00      C6    
ATOM   4666  MG  B850B 302    -176.210  52.770-190.690  0.00  1.00      C6    
ATOM   4667  NB  B850B 302    -174.440  52.305-191.740  0.00  1.00      C6    
ATOM   4668  ND  B850B 302    -177.880  52.722-189.510  0.00  1.00      C6    
ATOM   4669  MG  B850B 307    -182.010  53.839-208.210  0.00  1.00      C6    
ATOM   4670  NB  B850B 307    -181.560  55.609-207.260  0.00  1.00      C6    
ATOM   4671  ND  B850B 307    -182.140  51.869-208.960  0.00  1.00      C6    
ATOM   4672  MG  B850B 301    -173.100  45.715-196.050  0.00  1.00      C7    
ATOM   4673  NB  B850B 301    -173.730  47.056-194.550  0.00  1.00      C7    
ATOM   4674  ND  B850B 301    -172.450  44.672-197.700  0.00  1.00      C7    
ATOM   4675  MG  B850B 302    -169.670  37.594-201.080  0.00  1.00      C7    
ATOM   4676  NB  B850B 302    -168.640  36.161-202.190  0.00  1.00      C7    
ATOM   4677  ND  B850B 302    -170.800  38.654-199.770  0.00  1.00      C7    
ATOM   4678  MG  B850B 307    -179.240  33.826-215.800  0.00  1.00      C7    
ATOM   4679  NB  B850B 307    -177.960  35.491-215.820  0.00  1.00      C7    
ATOM   4680  ND  B850B 307    -180.350  32.045-215.510  0.00  1.00      C7    
ATOM   4681  MG  B850B 301    -171.310  28.668-200.780  0.00  1.00      C8    
ATOM   4682  NB  B850B 301    -171.080  30.728-200.380  0.00  1.00      C8    
ATOM   4683  ND  B850B 301    -171.210  26.751-201.610  0.00  1.00      C8    
ATOM   4684  MG  B850B 302    -172.260  19.411-201.180  0.00  1.00      C8    
ATOM   4685  NB  B850B 302    -171.820  17.407-201.530  0.00  1.00      C8    
ATOM   4686  ND  B850B 302    -172.940  21.299-200.590  0.00  1.00      C8    
ATOM   4687  MG  B850B 307    -185.040  13.420-212.960  0.00  1.00      C8    
ATOM   4688  NB  B850B 307    -183.260  14.332-213.710  0.00  1.00      C8    
ATOM   4689  ND  B850B 307    -186.520  12.428-211.960  0.00  1.00      C8    
ATOM   4690  MG  B850B 301    -178.090  12.458-197.210  0.00  1.00      C9    
ATOM   4691  NB  B850B 301    -176.840  14.091-197.570  0.00  1.00      C9    
ATOM   4692  ND  B850B 301    -179.180  10.745-196.910  0.00  1.00      C9    
ATOM   4693  MG  B850B 302    -183.680   5.879-192.520  0.00  1.00      C9    
ATOM   4694  NB  B850B 302    -184.640   4.251-191.590  0.00  1.00      C9    
ATOM   4695  ND  B850B 302    -183.070   7.809-192.980  0.00  1.00      C9    
ATOM   4696  MG  B850B 307    -199.270   2.832-201.150  0.00  1.00      C9    
ATOM   4697  NB  B850B 307    -197.500   2.183-202.090  0.00  1.00      C9    
ATOM   4698  ND  B850B 307    -200.840   3.338-199.900  0.00  1.00      C9    
ATOM   4699  MG  B850B 301    -186.850  82.825-170.710  0.00  1.00      C1    
ATOM   4700  NB  B850B 301    -185.230  82.819-171.970  0.00  1.00      C1    
ATOM   4701  ND  B850B 301    -188.510  82.504-169.610  0.00  1.00      C1    
ATOM   4702  MG  B850B 302    -193.090  84.394-163.120  0.00  1.00      C1    
ATOM   4703  NB  B850B 302    -194.450  84.291-161.550  0.00  1.00      C1    
ATOM   4704  ND  B850B 302    -191.650  84.687-164.520  0.00  1.00      C1    
ATOM   4705  MG  B850B 307    -208.960  91.364-167.520  0.00  1.00      C1    
ATOM   4706  NB  B850B 307    -208.760  89.508-168.460  0.00  1.00      C1    
ATOM   4707  ND  B850B 307    -209.030  93.112-166.500  0.00  1.00      C1    
ATOM   4708  MG  B850B 301    -194.470  90.561-156.600  0.00  1.00      C2    
ATOM   4709  NB  B850B 301    -193.590  89.230-157.970  0.00  1.00      C2    
ATOM   4710  ND  B850B 301    -195.500  91.646-155.150  0.00  1.00      C2    
ATOM   4711  MG  B850B 302    -196.330  97.540-150.470  0.00  1.00      C2    
ATOM   4712  NB  B850B 302    -197.100  98.511-148.810  0.00  1.00      C2    
ATOM   4713  ND  B850B 302    -195.310  96.793-152.170  0.00  1.00      C2    
ATOM   4714  MG  B850B 307    -210.190 108.787-154.980  0.00  1.00      C2    
ATOM   4715  NB  B850B 307    -210.650 106.764-154.870  0.00  1.00      C2    
ATOM   4716  ND  B850B 307    -209.470 110.698-154.900  0.00  1.00      C2    
ATOM   4717  MG  B850B 301    -193.740 105.582-147.690  0.00  1.00      C3    
ATOM   4718  NB  B850B 301    -193.780 103.625-148.370  0.00  1.00      C3    
ATOM   4719  ND  B850B 301    -194.030 107.411-146.750  0.00  1.00      C3    
ATOM   4720  MG  B850B 302    -191.300 114.398-144.710  0.00  1.00      C3    
ATOM   4721  NB  B850B 302    -190.820 116.153-143.720  0.00  1.00      C3    
ATOM   4722  ND  B850B 302    -191.300 112.762-145.960  0.00  1.00      C3    
ATOM   4723  MG  B850B 307    -200.280 128.839-151.670  0.00  1.00      C3    
ATOM   4724  NB  B850B 307    -201.300 127.455-150.470  0.00  1.00      C3    
ATOM   4725  ND  B850B 307    -198.900 129.972-152.680  0.00  1.00      C3    
ATOM   4726  MG  B850B 301    -184.760 120.731-146.760  0.00  1.00      C4    
ATOM   4727  NB  B850B 301    -185.690 118.960-146.370  0.00  1.00      C4    
ATOM   4728  ND  B850B 301    -183.900 122.565-146.910  0.00  1.00      C4    
ATOM   4729  MG  B850B 302    -178.430 128.009-148.630  0.00  1.00      C4    
ATOM   4730  NB  B850B 302    -177.180 129.711-148.650  0.00  1.00      C4    
ATOM   4731  ND  B850B 302    -179.310 126.191-149.080  0.00  1.00      C4    
ATOM   4732  MG  B850B 307    -184.350 140.559-160.120  0.00  1.00      C4    
ATOM   4733  NB  B850B 307    -185.260 140.391-158.250  0.00  1.00      C4    
ATOM   4734  ND  B850B 307    -183.080 140.439-161.790  0.00  1.00      C4    
ATOM   4735  MG  B850B 301    -171.760 129.349-154.910  0.00  1.00      C5    
ATOM   4736  NB  B850B 301    -173.080 128.645-153.530  0.00  1.00      C5    
ATOM   4737  ND  B850B 301    -170.380 130.368-156.080  0.00  1.00      C5    
ATOM   4738  MG  B850B 302    -164.820 130.961-161.710  0.00  1.00      C5    
ATOM   4739  NB  B850B 302    -163.100 131.591-162.720  0.00  1.00      C5    
ATOM   4740  ND  B850B 302    -166.400 129.906-160.900  0.00  1.00      C5    
ATOM   4741  MG  B850B 307    -169.430 139.398-176.940  0.00  1.00      C5    
ATOM   4742  NB  B850B 307    -169.320 140.564-175.200  0.00  1.00      C5    
ATOM   4743  ND  B850B 307    -169.420 138.127-178.510  0.00  1.00      C5    
ATOM   4744  MG  B850B 301    -161.100 126.575-168.360  0.00  1.00      C6    
ATOM   4745  NB  B850B 301    -162.230 127.174-166.710  0.00  1.00      C6    
ATOM   4746  ND  B850B 301    -159.850 126.275-170.080  0.00  1.00      C6    
ATOM   4747  MG  B850B 302    -156.620 121.922-175.500  0.00  1.00      C6    
ATOM   4748  NB  B850B 302    -155.230 120.881-176.690  0.00  1.00      C6    
ATOM   4749  ND  B850B 302    -158.110 122.446-174.190  0.00  1.00      C6    
ATOM   4750  MG  B850B 307    -162.800 125.779-192.500  0.00  1.00      C6    
ATOM   4751  NB  B850B 307    -161.660 127.218-191.560  0.00  1.00      C6    
ATOM   4752  ND  B850B 307    -163.700 124.030-193.250  0.00  1.00      C6    
ATOM   4753  MG  B850B 301    -156.730 114.445-181.190  0.00  1.00      C7    
ATOM   4754  NB  B850B 301    -156.710 115.861-179.620  0.00  1.00      C7    
ATOM   4755  ND  B850B 301    -156.630 113.305-182.900  0.00  1.00      C7    
ATOM   4756  MG  B850B 302    -156.920 105.847-186.570  0.00  1.00      C7    
ATOM   4757  NB  B850B 302    -156.570 104.181-187.770  0.00  1.00      C7    
ATOM   4758  ND  B850B 302    -157.480 107.193-185.160  0.00  1.00      C7    
ATOM   4759  MG  B850B 307    -168.190 106.489-200.540  0.00  1.00      C7    
ATOM   4760  NB  B850B 307    -166.390 107.563-200.640  0.00  1.00      C7    
ATOM   4761  ND  B850B 307    -169.850 105.231-200.190  0.00  1.00      C7    
ATOM   4762  MG  B850B 301    -161.730  98.151-186.250  0.00  1.00      C8    
ATOM   4763  NB  B850B 301    -160.720  99.964-185.850  0.00  1.00      C8    
ATOM   4764  ND  B850B 301    -162.400  96.370-187.120  0.00  1.00      C8    
ATOM   4765  MG  B850B 302    -166.080  89.926-186.700  0.00  1.00      C8    
ATOM   4766  NB  B850B 302    -166.440  87.918-187.110  0.00  1.00      C8    
ATOM   4767  ND  B850B 302    -165.960  91.905-186.040  0.00  1.00      C8    
ATOM   4768  MG  B850B 307    -180.940  89.569-197.510  0.00  1.00      C8    
ATOM   4769  NB  B850B 307    -179.000  89.789-198.390  0.00  1.00      C8    
ATOM   4770  ND  B850B 307    -182.610  89.153-196.410  0.00  1.00      C8    
ATOM   4771  MG  B850B 301    -173.780  85.458-182.380  0.00  1.00      C9    
ATOM   4772  NB  B850B 301    -172.040  86.530-182.810  0.00  1.00      C9    
ATOM   4773  ND  B850B 301    -175.410  84.260-182.010  0.00  1.00      C9    
ATOM   4774  MG  B850B 302    -181.080  81.222-177.340  0.00  1.00      C9    
ATOM   4775  NB  B850B 302    -182.510  80.029-176.360  0.00  1.00      C9    
ATOM   4776  ND  B850B 302    -179.830  82.810-177.830  0.00  1.00      C9    
ATOM   4777  MG  B850B 307    -197.240  84.507-184.750  0.00  1.00      C9    
ATOM   4778  NB  B850B 307    -195.910  83.290-185.840  0.00  1.00      C9    
ATOM   4779  ND  B850B 307    -198.420  85.504-183.370  0.00  1.00      C9    
ATOM   4780  MG  B850B 301    -226.500 -40.932-133.930  0.00  1.00      C1    
ATOM   4781  NB  B850B 301    -225.400 -40.022-135.410  0.00  1.00      C1    
ATOM   4782  ND  B850B 301    -227.470 -42.131-132.640  0.00  1.00      C1    
ATOM   4783  MG  B850B 302    -231.140 -43.125-125.410  0.00  1.00      C1    
ATOM   4784  NB  B850B 302    -231.910 -43.966-123.680  0.00  1.00      C1    
ATOM   4785  ND  B850B 302    -230.380 -42.077-126.980  0.00  1.00      C1    
ATOM   4786  MG  B850B 307    -248.630 -46.535-126.840  0.00  1.00      C1    
ATOM   4787  NB  B850B 307    -247.590 -47.958-127.960  0.00  1.00      C1    
ATOM   4788  ND  B850B 307    -249.510 -45.131-125.680  0.00  1.00      C1    
ATOM   4789  MG  B850B 301    -234.640 -38.783-118.250  0.00  1.00      C2    
ATOM   4790  NB  B850B 301    -233.410 -39.387-119.840  0.00  1.00      C2    
ATOM   4791  ND  B850B 301    -235.840 -38.461-116.580  0.00  1.00      C2    
ATOM   4792  MG  B850B 302    -239.060 -34.052-111.330  0.00  1.00      C2    
ATOM   4793  NB  B850B 302    -239.940 -33.674-109.500  0.00  1.00      C2    
ATOM   4794  ND  B850B 302    -238.090 -34.096-113.220  0.00  1.00      C2    
ATOM   4795  MG  B850B 307    -257.360 -32.804-112.790  0.00  1.00      C2    
ATOM   4796  NB  B850B 307    -256.570 -34.725-112.790  0.00  1.00      C2    
ATOM   4797  ND  B850B 307    -257.850 -30.823-112.650  0.00  1.00      C2    
ATOM   4798  MG  B850B 301    -241.040 -25.940-108.270  0.00  1.00      C3    
ATOM   4799  NB  B850B 301    -240.080 -27.575-109.110  0.00  1.00      C3    
ATOM   4800  ND  B850B 301    -242.150 -24.596-107.140  0.00  1.00      C3    
ATOM   4801  MG  B850B 302    -243.560 -17.282-104.910  0.00  1.00      C3    
ATOM   4802  NB  B850B 302    -243.990 -15.553-103.850  0.00  1.00      C3    
ATOM   4803  ND  B850B 302    -242.840 -18.638-106.290  0.00  1.00      C3    
ATOM   4804  MG  B850B 307    -260.140 -10.651-109.210  0.00  1.00      C3    
ATOM   4805  NB  B850B 307    -259.980 -12.360-108.000  0.00  1.00      C3    
ATOM   4806  ND  B850B 307    -259.840  -8.948-110.300  0.00  1.00      C3    
ATOM   4807  MG  B850B 301    -242.200  -8.366-107.330  0.00  1.00      C4    
ATOM   4808  NB  B850B 301    -241.880 -10.347-106.970  0.00  1.00      C4    
ATOM   4809  ND  B850B 301    -242.560  -6.372-107.440  0.00  1.00      C4    
ATOM   4810  MG  B850B 302    -241.520   1.198-109.450  0.00  1.00      C4    
ATOM   4811  NB  B850B 302    -241.470   3.313-109.500  0.00  1.00      C4    
ATOM   4812  ND  B850B 302    -241.280  -0.803-109.930  0.00  1.00      C4    
ATOM   4813  MG  B850B 307    -255.340   7.974-118.830  0.00  1.00      C4    
ATOM   4814  NB  B850B 307    -255.660   7.336-116.870  0.00  1.00      C4    
ATOM   4815  ND  B850B 307    -254.520   8.584-120.660  0.00  1.00      C4    
ATOM   4816  MG  B850B 301    -237.950   6.044-116.490  0.00  1.00      C5    
ATOM   4817  NB  B850B 301    -238.380   4.727-115.000  0.00  1.00      C5    
ATOM   4818  ND  B850B 301    -237.610   7.654-117.750  0.00  1.00      C5    
ATOM   4819  MG  B850B 302    -234.410  11.257-124.060  0.00  1.00      C5    
ATOM   4820  NB  B850B 302    -233.550  12.743-125.250  0.00  1.00      C5    
ATOM   4821  ND  B850B 302    -234.950   9.496-123.130  0.00  1.00      C5    
ATOM   4822  MG  B850B 307    -245.480  15.358-137.670  0.00  1.00      C5    
ATOM   4823  NB  B850B 307    -245.750  16.403-135.870  0.00  1.00      C5    
ATOM   4824  ND  B850B 307    -245.010  14.309-139.330  0.00  1.00      C5    
ATOM   4825  MG  B850B 301    -230.050   9.706-131.540  0.00  1.00      C6    
ATOM   4826  NB  B850B 301    -231.020   9.575-129.700  0.00  1.00      C6    
ATOM   4827  ND  B850B 301    -229.160  10.156-133.440  0.00  1.00      C6    
ATOM   4828  MG  B850B 302    -225.010   8.370-139.630  0.00  1.00      C6    
ATOM   4829  NB  B850B 302    -223.500   8.299-141.100  0.00  1.00      C6    
ATOM   4830  ND  B850B 302    -226.280   7.967-138.080  0.00  1.00      C6    
ATOM   4831  MG  B850B 307    -235.040   7.805-155.150  0.00  1.00      C6    
ATOM   4832  NB  B850B 307    -234.780   9.646-154.270  0.00  1.00      C6    
ATOM   4833  ND  B850B 307    -234.910   5.844-155.920  0.00  1.00      C6    
ATOM   4834  MG  B850B 301    -221.830   2.111-145.870  0.00  1.00      C7    
ATOM   4835  NB  B850B 301    -222.350   3.300-144.210  0.00  1.00      C7    
ATOM   4836  ND  B850B 301    -221.390   1.214-147.670  0.00  1.00      C7    
ATOM   4837  MG  B850B 302    -218.030  -5.110-151.900  0.00  1.00      C7    
ATOM   4838  NB  B850B 302    -217.010  -6.292-153.280  0.00  1.00      C7    
ATOM   4839  ND  B850B 302    -219.000  -4.310-150.320  0.00  1.00      C7    
ATOM   4840  MG  B850B 307    -229.840 -11.190-163.980  0.00  1.00      C7    
ATOM   4841  NB  B850B 307    -229.010  -9.281-164.240  0.00  1.00      C7    
ATOM   4842  ND  B850B 307    -230.420 -13.170-163.500  0.00  1.00      C7    
ATOM   4843  MG  B850B 301    -217.500 -14.168-151.560  0.00  1.00      C8    
ATOM   4844  NB  B850B 301    -217.650 -12.103-151.150  0.00  1.00      C8    
ATOM   4845  ND  B850B 301    -217.190 -16.027-152.470  0.00  1.00      C8    
ATOM   4846  MG  B850B 302    -216.440 -23.407-152.090  0.00  1.00      C8    
ATOM   4847  NB  B850B 302    -215.660 -25.265-152.610  0.00  1.00      C8    
ATOM   4848  ND  B850B 302    -217.350 -21.711-151.280  0.00  1.00      C8    
ATOM   4849  MG  B850B 307    -230.060 -32.328-160.620  0.00  1.00      C8    
ATOM   4850  NB  B850B 307    -228.770 -31.050-161.750  0.00  1.00      C8    
ATOM   4851  ND  B850B 307    -230.990 -33.612-159.330  0.00  1.00      C8    
ATOM   4852  MG  B850B 301    -219.400 -31.427-147.100  0.00  1.00      C9    
ATOM   4853  NB  B850B 301    -218.680 -29.562-147.690  0.00  1.00      C9    
ATOM   4854  ND  B850B 301    -219.980 -33.338-146.610  0.00  1.00      C9    
ATOM   4855  MG  B850B 302    -222.050 -39.019-141.440  0.00  1.00      C9    
ATOM   4856  NB  B850B 302    -222.370 -40.807-140.370  0.00  1.00      C9    
ATOM   4857  ND  B850B 302    -222.020 -37.011-141.970  0.00  1.00      C9    
ATOM   4858  MG  B850B 307    -238.200 -45.655-146.120  0.00  1.00      C9    
ATOM   4859  NB  B850B 307    -236.620 -45.903-147.500  0.00  1.00      C9    
ATOM   4860  ND  B850B 307    -239.490 -45.496-144.510  0.00  1.00      C9    
ATOM   4861  MG  B850B 301    -171.910  25.129 201.820  0.00  1.00      C1    
ATOM   4862  NB  B850B 301    -172.870  26.286 200.419  0.00  1.00      C1    
ATOM   4863  ND  B850B 301    -171.190  23.733 203.082  0.00  1.00      C1    
ATOM   4864  MG  B850B 302    -165.210  21.165 208.017  0.00  1.00      C1    
ATOM   4865  NB  B850B 302    -163.940  19.963 209.134  0.00  1.00      C1    
ATOM   4866  ND  B850B 302    -166.270  22.519 206.926  0.00  1.00      C1    
ATOM   4867  MG  B850B 307    -170.160  20.346 225.180  0.00  1.00      C1    
ATOM   4868  NB  B850B 307    -171.490  19.188 224.053  0.00  1.00      C1    
ATOM   4869  ND  B850B 307    -168.780  21.455 226.150  0.00  1.00      C1    
ATOM   4870  MG  B850B 301    -157.690  23.678 212.420  0.00  1.00      C2    
ATOM   4871  NB  B850B 301    -159.180  23.411 210.972  0.00  1.00      C2    
ATOM   4872  ND  B850B 301    -156.190  23.649 213.865  0.00  1.00      C2    
ATOM   4873  MG  B850B 302    -150.400  26.733 217.647  0.00  1.00      C2    
ATOM   4874  NB  B850B 302    -148.690  26.679 218.812  0.00  1.00      C2    
ATOM   4875  ND  B850B 302    -152.050  27.116 216.371  0.00  1.00      C2    
ATOM   4876  MG  B850B 307    -154.100  30.451 235.290  0.00  1.00      C2    
ATOM   4877  NB  B850B 307    -154.560  28.531 234.640  0.00  1.00      C2    
ATOM   4878  ND  B850B 307    -153.450  32.354 235.655  0.00  1.00      C2    
ATOM   4879  MG  B850B 301    -145.380  33.820 219.585  0.00  1.00      C3    
ATOM   4880  NB  B850B 301    -146.520  32.389 218.606  0.00  1.00      C3    
ATOM   4881  ND  B850B 301    -144.080  34.908 220.783  0.00  1.00      C3    
ATOM   4882  MG  B850B 302    -140.000  41.403 222.060  0.00  1.00      C3    
ATOM   4883  NB  B850B 302    -138.560  42.801 222.554  0.00  1.00      C3    
ATOM   4884  ND  B850B 302    -141.600  40.419 221.208  0.00  1.00      C3    
ATOM   4885  MG  B850B 307    -144.530  50.852 237.153  0.00  1.00      C3    
ATOM   4886  NB  B850B 307    -143.870  48.864 237.326  0.00  1.00      C3    
ATOM   4887  ND  B850B 307    -145.010  52.749 236.554  0.00  1.00      C3    
ATOM   4888  MG  B850B 301    -139.430  50.421 219.702  0.00  1.00      C4    
ATOM   4889  NB  B850B 301    -139.630  48.396 219.589  0.00  1.00      C4    
ATOM   4890  ND  B850B 301    -138.990  52.392 219.910  0.00  1.00      C4    
ATOM   4891  MG  B850B 302    -138.480  60.050 218.024  0.00  1.00      C4    
ATOM   4892  NB  B850B 302    -137.890  62.072 217.824  0.00  1.00      C4    
ATOM   4893  ND  B850B 302    -139.490  58.252 217.840  0.00  1.00      C4    
ATOM   4894  MG  B850B 307    -147.340  70.753 229.496  0.00  1.00      C4    
ATOM   4895  NB  B850B 307    -145.730  69.628 230.202  0.00  1.00      C4    
ATOM   4896  ND  B850B 307    -148.760  71.758 228.335  0.00  1.00      C4    
ATOM   4897  MG  B850B 301    -143.150  66.244 212.958  0.00  1.00      C5    
ATOM   4898  NB  B850B 301    -142.200  64.618 213.733  0.00  1.00      C5    
ATOM   4899  ND  B850B 301    -143.800  68.094 212.296  0.00  1.00      C5    
ATOM   4900  MG  B850B 302    -148.200  72.939 207.802  0.00  1.00      C5    
ATOM   4901  NB  B850B 302    -148.750  74.590 206.653  0.00  1.00      C5    
ATOM   4902  ND  B850B 302    -147.930  71.061 208.620  0.00  1.00      C5    
ATOM   4903  MG  B850B 307    -161.450  81.976 216.021  0.00  1.00      C5    
ATOM   4904  NB  B850B 307    -159.480  82.494 216.530  0.00  1.00      C5    
ATOM   4905  ND  B850B 307    -163.260  81.393 215.341  0.00  1.00      C5    
ATOM   4906  MG  B850B 301    -155.070  73.075 202.322  0.00  1.00      C6    
ATOM   4907  NB  B850B 301    -153.520  72.542 203.603  0.00  1.00      C6    
ATOM   4908  ND  B850B 301    -156.610  73.941 201.086  0.00  1.00      C6    
ATOM   4909  MG  B850B 302    -162.360  73.511 196.044  0.00  1.00      C6    
ATOM   4910  NB  B850B 302    -163.550  73.684 194.307  0.00  1.00      C6    
ATOM   4911  ND  B850B 302    -161.210  72.836 197.591  0.00  1.00      C6    
ATOM   4912  MG  B850B 307    -178.650  78.526 203.224  0.00  1.00      C6    
ATOM   4913  NB  B850B 307    -177.220  79.998 202.998  0.00  1.00      C6    
ATOM   4914  ND  B850B 307    -179.930  76.861 203.093  0.00  1.00      C6    
ATOM   4915  MG  B850B 301    -169.640  68.949 192.248  0.00  1.00      C7    
ATOM   4916  NB  B850B 301    -167.800  69.671 192.973  0.00  1.00      C7    
ATOM   4917  ND  B850B 301    -171.540  68.554 191.565  0.00  1.00      C7    
ATOM   4918  MG  B850B 302    -176.920  63.341 187.945  0.00  1.00      C7    
ATOM   4919  NB  B850B 302    -178.430  62.489 186.783  0.00  1.00      C7    
ATOM   4920  ND  B850B 302    -175.330  63.768 189.128  0.00  1.00      C7    
ATOM   4921  MG  B850B 307    -191.870  62.338 197.849  0.00  1.00      C7    
ATOM   4922  NB  B850B 307    -191.430  64.135 196.861  0.00  1.00      C7    
ATOM   4923  ND  B850B 307    -192.090  60.383 198.629  0.00  1.00      C7    
ATOM   4924  MG  B850B 301    -179.230  54.560 188.099  0.00  1.00      C8    
ATOM   4925  NB  B850B 301    -178.240  56.426 188.177  0.00  1.00      C8    
ATOM   4926  ND  B850B 301    -180.600  53.012 187.757  0.00  1.00      C8    
ATOM   4927  MG  B850B 302    -182.330  45.791 187.584  0.00  1.00      C8    
ATOM   4928  NB  B850B 302    -183.260  44.080 186.855  0.00  1.00      C8    
ATOM   4929  ND  B850B 302    -181.190  47.282 188.509  0.00  1.00      C8    
ATOM   4930  MG  B850B 307    -195.040  41.286 200.075  0.00  1.00      C8    
ATOM   4931  NB  B850B 307    -195.530  42.673 198.524  0.00  1.00      C8    
ATOM   4932  ND  B850B 307    -194.340  39.807 201.297  0.00  1.00      C8    
ATOM   4933  MG  B850B 301    -180.450  37.084 191.906  0.00  1.00      C9    
ATOM   4934  NB  B850B 301    -180.340  38.943 190.970  0.00  1.00      C9    
ATOM   4935  ND  B850B 301    -180.640  35.192 192.687  0.00  1.00      C9    
ATOM   4936  MG  B850B 302    -177.770  28.562 196.007  0.00  1.00      C9    
ATOM   4937  NB  B850B 302    -177.340  26.593 196.626  0.00  1.00      C9    
ATOM   4938  ND  B850B 302    -177.660  30.620 195.756  0.00  1.00      C9    
ATOM   4939  MG  B850B 307    -186.540  25.436 211.505  0.00  1.00      C9    
ATOM   4940  NB  B850B 307    -187.680  25.405 209.729  0.00  1.00      C9    
ATOM   4941  ND  B850B 307    -185.160  25.278 213.038  0.00  1.00      C9    
ATOM   4942  MG  B850B 301    -229.120  20.948 134.091  0.00  1.00      C1    
ATOM   4943  NB  B850B 301    -229.660  21.908 132.355  0.00  1.00      C1    
ATOM   4944  ND  B850B 301    -228.750  19.718 135.641  0.00  1.00      C1    
ATOM   4945  MG  B850B 302    -224.500  18.094 142.427  0.00  1.00      C1    
ATOM   4946  NB  B850B 302    -223.580  17.103 143.995  0.00  1.00      C1    
ATOM   4947  ND  B850B 302    -225.250  19.261 140.937  0.00  1.00      C1    
ATOM   4948  MG  B850B 307    -234.640  17.914 157.156  0.00  1.00      C1    
ATOM   4949  NB  B850B 307    -235.440  16.557 155.783  0.00  1.00      C1    
ATOM   4950  ND  B850B 307    -233.730  19.218 158.404  0.00  1.00      C1    
ATOM   4951  MG  B850B 301    -219.000  21.636 148.719  0.00  1.00      C2    
ATOM   4952  NB  B850B 301    -219.930  21.125 146.904  0.00  1.00      C2    
ATOM   4953  ND  B850B 301    -218.050  21.853 150.558  0.00  1.00      C2    
ATOM   4954  MG  B850B 302    -214.030  25.746 155.661  0.00  1.00      C2    
ATOM   4955  NB  B850B 302    -212.800  25.940 157.303  0.00  1.00      C2    
ATOM   4956  ND  B850B 302    -215.210  25.875 153.898  0.00  1.00      C2    
ATOM   4957  MG  B850B 307    -223.490  30.225 170.806  0.00  1.00      C2    
ATOM   4958  NB  B850B 307    -223.570  28.231 170.230  0.00  1.00      C2    
ATOM   4959  ND  B850B 307    -223.130  32.205 171.176  0.00  1.00      C2    
ATOM   4960  MG  B850B 301    -210.450  33.413 158.401  0.00  1.00      C3    
ATOM   4961  NB  B850B 301    -211.100  31.814 157.253  0.00  1.00      C3    
ATOM   4962  ND  B850B 301    -209.690  34.702 159.840  0.00  1.00      C3    
ATOM   4963  MG  B850B 302    -206.740  41.645 161.715  0.00  1.00      C3    
ATOM   4964  NB  B850B 302    -205.630  43.210 162.506  0.00  1.00      C3    
ATOM   4965  ND  B850B 302    -207.890  40.452 160.501  0.00  1.00      C3    
ATOM   4966  MG  B850B 307    -216.570  51.564 173.650  0.00  1.00      C3    
ATOM   4967  NB  B850B 307    -215.860  49.668 174.209  0.00  1.00      C3    
ATOM   4968  ND  B850B 307    -216.970  53.359 172.755  0.00  1.00      C3    
ATOM   4969  MG  B850B 301    -206.100  50.500 158.818  0.00  1.00      C4    
ATOM   4970  NB  B850B 301    -206.110  48.462 158.838  0.00  1.00      C4    
ATOM   4971  ND  B850B 301    -205.900  52.515 158.965  0.00  1.00      C4    
ATOM   4972  MG  B850B 302    -205.380  60.045 156.622  0.00  1.00      C4    
ATOM   4973  NB  B850B 302    -204.910  62.098 156.428  0.00  1.00      C4    
ATOM   4974  ND  B850B 302    -206.140  58.146 156.300  0.00  1.00      C4    
ATOM   4975  MG  B850B 307    -218.230  70.534 163.655  0.00  1.00      C4    
ATOM   4976  NB  B850B 307    -216.850  69.626 164.935  0.00  1.00      C4    
ATOM   4977  ND  B850B 307    -219.280  71.312 162.014  0.00  1.00      C4    
ATOM   4978  MG  B850B 301    -208.610  65.390 149.782  0.00  1.00      C5    
ATOM   4979  NB  B850B 301    -207.840  63.923 150.967  0.00  1.00      C5    
ATOM   4980  ND  B850B 301    -209.160  67.118 148.775  0.00  1.00      C5    
ATOM   4981  MG  B850B 302    -212.220  71.189 142.688  0.00  1.00      C5    
ATOM   4982  NB  B850B 302    -212.490  72.697 141.273  0.00  1.00      C5    
ATOM   4983  ND  B850B 302    -212.090  69.406 143.724  0.00  1.00      C5    
ATOM   4984  MG  B850B 307    -228.040  79.370 145.425  0.00  1.00      C5    
ATOM   4985  NB  B850B 307    -226.380  80.115 146.476  0.00  1.00      C5    
ATOM   4986  ND  B850B 307    -229.480  78.565 144.268  0.00  1.00      C5    
ATOM   4987  MG  B850B 301    -216.950  70.273 135.337  0.00  1.00      C6    
ATOM   4988  NB  B850B 301    -215.860  69.984 137.083  0.00  1.00      C6    
ATOM   4989  ND  B850B 301    -218.060  70.897 133.604  0.00  1.00      C6    
ATOM   4990  MG  B850B 302    -221.840  69.559 127.070  0.00  1.00      C6    
ATOM   4991  NB  B850B 302    -222.410  69.498 125.041  0.00  1.00      C6    
ATOM   4992  ND  B850B 302    -221.200  69.107 128.958  0.00  1.00      C6    
ATOM   4993  MG  B850B 307    -239.890  73.374 128.249  0.00  1.00      C6    
ATOM   4994  NB  B850B 307    -238.590  74.963 128.345  0.00  1.00      C6    
ATOM   4995  ND  B850B 307    -240.940  71.583 127.878  0.00  1.00      C6    
ATOM   4996  MG  B850B 301    -227.150  64.049 121.624  0.00  1.00      C7    
ATOM   4997  NB  B850B 301    -225.690  64.999 122.822  0.00  1.00      C7    
ATOM   4998  ND  B850B 301    -228.690  63.421 120.418  0.00  1.00      C7    
ATOM   4999  MG  B850B 302    -232.220  57.466 115.799  0.00  1.00      C7    
ATOM   5000  NB  B850B 302    -233.200  56.393 114.307  0.00  1.00      C7    
ATOM   5001  ND  B850B 302    -231.130  58.127 117.375  0.00  1.00      C7    
ATOM   5002  MG  B850B 307    -249.440  55.619 120.540  0.00  1.00      C7    
ATOM   5003  NB  B850B 307    -248.840  57.383 119.576  0.00  1.00      C7    
ATOM   5004  ND  B850B 307    -249.760  53.708 121.392  0.00  1.00      C7    
ATOM   5005  MG  B850B 301    -233.790  48.528 116.047  0.00  1.00      C8    
ATOM   5006  NB  B850B 301    -233.030  50.484 116.255  0.00  1.00      C8    
ATOM   5007  ND  B850B 301    -234.860  46.831 115.440  0.00  1.00      C8    
ATOM   5008  MG  B850B 302    -235.900  39.476 115.415  0.00  1.00      C8    
ATOM   5009  NB  B850B 302    -236.420  37.636 114.594  0.00  1.00      C8    
ATOM   5010  ND  B850B 302    -235.230  41.132 116.505  0.00  1.00      C8    
ATOM   5011  MG  B850B 307    -251.580  34.548 123.634  0.00  1.00      C8    
ATOM   5012  NB  B850B 307    -251.650  35.774 121.883  0.00  1.00      C8    
ATOM   5013  ND  B850B 307    -251.210  33.230 125.146  0.00  1.00      C8    
ATOM   5014  MG  B850B 301    -234.870  31.306 120.910  0.00  1.00      C9    
ATOM   5015  NB  B850B 301    -234.600  33.101 119.885  0.00  1.00      C9    
ATOM   5016  ND  B850B 301    -235.160  29.460 121.767  0.00  1.00      C9    
ATOM   5017  MG  B850B 302    -233.030  23.384 126.432  0.00  1.00      C9    
ATOM   5018  NB  B850B 302    -232.680  21.514 127.339  0.00  1.00      C9    
ATOM   5019  ND  B850B 302    -233.000  25.422 126.034  0.00  1.00      C9    
ATOM   5020  MG  B850B 307    -246.070  20.420 138.601  0.00  1.00      C9    
ATOM   5021  NB  B850B 307    -246.570  20.158 136.570  0.00  1.00      C9    
ATOM   5022  ND  B850B 307    -245.250  20.503 140.500  0.00  1.00      C9    
ATOM   5023  MG  B850B 301     -27.570  15.417-264.420  0.00  1.00      C1    
ATOM   5024  NB  B850B 301     -26.503  13.664-264.300  0.00  1.00      C1    
ATOM   5025  ND  B850B 301     -28.904  16.920-264.560  0.00  1.00      C1    
ATOM   5026  MG  B850B 302     -30.679  24.826-263.550  0.00  1.00      C1    
ATOM   5027  NB  B850B 302     -31.703  26.606-263.250  0.00  1.00      C1    
ATOM   5028  ND  B850B 302     -29.466  23.207-263.750  0.00  1.00      C1    
ATOM   5029  MG  B850B 307     -34.003  33.288-278.940  0.00  1.00      C1    
ATOM   5030  NB  B850B 307     -35.293  31.647-278.800  0.00  1.00      C1    
ATOM   5031  ND  B850B 307     -32.735  34.862-278.930  0.00  1.00      C1    
ATOM   5032  MG  B850B 301     -27.140  33.066-262.140  0.00  1.00      C2    
ATOM   5033  NB  B850B 301     -27.565  31.010-262.060  0.00  1.00      C2    
ATOM   5034  ND  B850B 301     -27.004  35.143-262.160  0.00  1.00      C2    
ATOM   5035  MG  B850B 302     -23.193  41.662-261.590  0.00  1.00      C2    
ATOM   5036  NB  B850B 302     -23.015  43.694-261.270  0.00  1.00      C2    
ATOM   5037  ND  B850B 302     -23.031  39.560-261.870  0.00  1.00      C2    
ATOM   5038  MG  B850B 307     -21.887  50.982-277.410  0.00  1.00      C2    
ATOM   5039  NB  B850B 307     -23.792  50.356-276.870  0.00  1.00      C2    
ATOM   5040  ND  B850B 307     -19.933  51.548-277.620  0.00  1.00      C2    
ATOM   5041  MG  B850B 301     -15.462  46.027-261.030  0.00  1.00      C3    
ATOM   5042  NB  B850B 301     -16.994  44.648-260.810  0.00  1.00      C3    
ATOM   5043  ND  B850B 301     -14.252  47.702-261.230  0.00  1.00      C3    
ATOM   5044  MG  B850B 302      -7.223  50.982-260.720  0.00  1.00      C3    
ATOM   5045  NB  B850B 302      -5.618  52.249-260.380  0.00  1.00      C3    
ATOM   5046  ND  B850B 302      -8.421  49.329-260.980  0.00  1.00      C3    
ATOM   5047  MG  B850B 307      -0.253  57.482-276.430  0.00  1.00      C3    
ATOM   5048  NB  B850B 307      -2.080  58.232-275.710  0.00  1.00      C3    
ATOM   5049  ND  B850B 307       1.558  56.573-276.700  0.00  1.00      C3    
ATOM   5050  MG  B850B 301       1.907  49.035-260.470  0.00  1.00      C4    
ATOM   5051  NB  B850B 301      -0.100  48.973-260.110  0.00  1.00      C4    
ATOM   5052  ND  B850B 301       3.899  49.334-260.720  0.00  1.00      C4    
ATOM   5053  MG  B850B 302      11.646  47.778-260.570  0.00  1.00      C4    
ATOM   5054  NB  B850B 302      13.754  47.898-260.440  0.00  1.00      C4    
ATOM   5055  ND  B850B 302       9.708  47.072-260.760  0.00  1.00      C4    
ATOM   5056  MG  B850B 307      19.313  48.566-276.860  0.00  1.00      C4    
ATOM   5057  NB  B850B 307      18.469  50.296-276.050  0.00  1.00      C4    
ATOM   5058  ND  B850B 307      20.118  46.658-277.190  0.00  1.00      C4    
ATOM   5059  MG  B850B 301      17.230  40.426-261.340  0.00  1.00      C5    
ATOM   5060  NB  B850B 301      15.760  41.774-260.930  0.00  1.00      C5    
ATOM   5061  ND  B850B 301      18.966  39.348-261.680  0.00  1.00      C5    
ATOM   5062  MG  B850B 302      23.235  32.695-262.400  0.00  1.00      C5    
ATOM   5063  NB  B850B 302      24.842  31.370-262.290  0.00  1.00      C5
[truncated: 3,158 more chars]
