# Supplementary material for: Overall energy conversion efficiency of a photosynthetic vesicle
Source: eLife. 2016 Aug 26;5:e09541. doi: 10.7554/eLife.09541 (PMC5001839; doi:10.7554/eLife.09541)
Supplement: Supplementary file 2. — (file: Vesicle30BCLdipoleLH1RCdimer.pdb) As explained for Supplementary file 1, but for BChls belonging to RC-LH1 dimers. DOI: http://dx.doi.org/10.7554/eLife.09541.011 [file elife-09541-supp2.pdb]

ATOM      1  MG  BCL B 100     197.198   0.536 206.343  1.00  0.00      BCL   
ATOM      2  NB  BCL B 100     198.723   0.162 204.959  1.00  0.00      BCL   
ATOM      3  ND  BCL B 100     195.628   1.261 207.497  1.00  0.00      BCL   
ATOM      4  MG  BCL B 101     189.160  -1.081 212.030  1.00  0.00      BCL   
ATOM      5  NB  BCL B 101     187.268  -1.256 212.946  1.00  0.00      BCL   
ATOM      6  ND  BCL B 101     190.982  -1.088 211.112  1.00  0.00      BCL   
ATOM      7  MG  BCL B 102     175.531  -5.454 222.043  1.00  0.00      BCL   
ATOM      8  NB  BCL B 102     177.230  -4.912 220.995  1.00  0.00      BCL   
ATOM      9  ND  BCL B 102     173.786  -5.865 223.063  1.00  0.00      BCL   
ATOM     10  MG  BCL B 103     167.830 -10.804 225.826  1.00  0.00      BCL   
ATOM     11  NB  BCL B 103     166.470 -12.033 226.735  1.00  0.00      BCL   
ATOM     12  ND  BCL B 103     169.369 -10.181 224.624  1.00  0.00      BCL   
ATOM     13  MG  BCL B 104     165.363 -18.135 227.086  1.00  0.00      BCL   
ATOM     14  NB  BCL B 104     166.731 -16.823 226.323  1.00  0.00      BCL   
ATOM     15  ND  BCL B 104     163.692 -18.955 228.020  1.00  0.00      BCL   
ATOM     16  MG  BCL B 105     159.990 -25.372 228.956  1.00  0.00      BCL   
ATOM     17  NB  BCL B 105     158.717 -26.969 229.213  1.00  0.00      BCL   
ATOM     18  ND  BCL B 105     161.674 -24.403 228.236  1.00  0.00      BCL   
ATOM     19  MG  BCL B 106     158.342 -33.818 228.692  1.00  0.00      BCL   
ATOM     20  NB  BCL B 106     159.283 -32.019 228.526  1.00  0.00      BCL   
ATOM     21  ND  BCL B 106     157.052 -35.434 228.938  1.00  0.00      BCL   
ATOM     22  MG  BCL B 107     156.869 -44.044 228.534  1.00  0.00      BCL   
ATOM     23  NB  BCL B 107     156.070 -45.873 228.598  1.00  0.00      BCL   
ATOM     24  ND  BCL B 107     157.903 -42.182 228.358  1.00  0.00      BCL   
ATOM     25  MG  BCL B 108     154.858 -52.712 226.018  1.00  0.00      BCL   
ATOM     26  NB  BCL B 108     156.201 -51.242 226.545  1.00  0.00      BCL   
ATOM     27  ND  BCL B 108     153.396 -54.064 225.614  1.00  0.00      BCL   
ATOM     28  MG  BCL B 109     152.032 -63.827 222.376  1.00  0.00      BCL   
ATOM     29  NB  BCL B 109     152.206 -65.796 223.050  1.00  0.00      BCL   
ATOM     30  ND  BCL B 109     152.190 -61.901 221.581  1.00  0.00      BCL   
ATOM     31  MG  BCL B 110     153.832 -68.469 214.928  1.00  0.00      BCL   
ATOM     32  NB  BCL B 110     155.279 -67.525 215.981  1.00  0.00      BCL   
ATOM     33  ND  BCL B 110     152.162 -69.392 214.044  1.00  0.00      BCL   
ATOM     34  MG  BCL B 111     152.309 -77.127 207.634  1.00  0.00      BCL   
ATOM     35  NB  BCL B 111     152.209 -79.020 206.852  1.00  0.00      BCL   
ATOM     36  ND  BCL B 111     152.776 -75.182 208.183  1.00  0.00      BCL   
ATOM     37  MG  BCL B 112     154.949 -80.902 202.448  1.00  0.00      BCL   
ATOM     38  NB  BCL B 112     154.711 -79.112 203.514  1.00  0.00      BCL   
ATOM     39  ND  BCL B 112     154.712 -82.808 201.676  1.00  0.00      BCL   
ATOM     40  MG  BCL B 113     157.105 -87.903 195.974  1.00  0.00      BCL   
ATOM     41  NB  BCL B 113     157.097 -89.663 194.946  1.00  0.00      BCL   
ATOM     42  ND  BCL B 113     157.137 -86.131 197.034  1.00  0.00      BCL   
ATOM     43  MG  BCL B 114     162.823 -92.250 194.493  1.00  0.00      BCL   
ATOM     44  NB  BCL B 114     162.357 -90.444 195.351  1.00  0.00      BCL   
ATOM     45  ND  BCL B 114     163.761 -93.731 193.368  1.00  0.00      BCL   
ATOM     46  MG  BCL B 115     164.565 -94.590 181.158  1.00  0.00      BCL   
ATOM     47  NB  BCL B 115     164.879 -95.027 179.153  1.00  0.00      BCL   
ATOM     48  ND  BCL B 115     164.253 -94.093 183.190  1.00  0.00      BCL   
ATOM     49  MG  BCL B 116     171.292 -93.244 177.802  1.00  0.00      BCL   
ATOM     50  NB  BCL B 116     170.176 -92.992 179.540  1.00  0.00      BCL   
ATOM     51  ND  BCL B 116     172.096 -93.928 176.122  1.00  0.00      BCL   
ATOM     52  MG  BCL B 117     177.568 -92.988 170.450  1.00  0.00      BCL   
ATOM     53  NB  BCL B 117     178.714 -92.982 168.778  1.00  0.00      BCL   
ATOM     54  ND  BCL B 117     176.553 -92.574 172.174  1.00  0.00      BCL   
ATOM     55  MG  BCL B 118     182.893 -90.211 166.314  1.00  0.00      BCL   
ATOM     56  NB  BCL B 118     181.547 -90.019 167.862  1.00  0.00      BCL   
ATOM     57  ND  BCL B 118     183.991 -90.803 164.629  1.00  0.00      BCL   
ATOM     58  MG  BCL B 119     191.283 -90.293 159.805  1.00  0.00      BCL   
ATOM     59  NB  BCL B 119     192.772 -90.835 158.468  1.00  0.00      BCL   
ATOM     60  ND  BCL B 119     189.931 -89.402 161.041  1.00  0.00      BCL   
ATOM     61  MG  BCL B 120     196.590 -86.767 161.817  1.00  0.00      BCL   
ATOM     62  NB  BCL B 120     195.708 -86.493 163.635  1.00  0.00      BCL   
ATOM     63  ND  BCL B 120     197.307 -87.370 159.955  1.00  0.00      BCL   
ATOM     64  MG  BCL B 121     203.066 -81.767 155.075  1.00  0.00      BCL   
ATOM     65  NB  BCL B 121     204.205 -80.730 153.809  1.00  0.00      BCL   
ATOM     66  ND  BCL B 121     201.804 -82.457 156.572  1.00  0.00      BCL   
ATOM     67  MG  BCL B 122     208.355 -74.389 156.655  1.00  0.00      BCL   
ATOM     68  NB  BCL B 122     207.363 -76.033 157.483  1.00  0.00      BCL   
ATOM     69  ND  BCL B 122     209.508 -73.234 155.392  1.00  0.00      BCL   
ATOM     70  MG  BCL B 123     212.589 -65.766 154.397  1.00  0.00      BCL   
ATOM     71  NB  BCL B 123     213.298 -63.880 153.894  1.00  0.00      BCL   
ATOM     72  ND  BCL B 123     211.485 -67.353 155.232  1.00  0.00      BCL   
ATOM     73  MG  BCL B 124     222.344 -55.281 158.655  1.00  0.00      BCL   
ATOM     74  NB  BCL B 124     221.972 -57.326 158.901  1.00  0.00      BCL   
ATOM     75  ND  BCL B 124     222.995 -53.411 158.135  1.00  0.00      BCL   
ATOM     76  MG  BCL B 125     221.938 -44.690 159.244  1.00  0.00      BCL   
ATOM     77  NB  BCL B 125     222.075 -42.650 159.432  1.00  0.00      BCL   
ATOM     78  ND  BCL B 125     221.413 -46.702 159.531  1.00  0.00      BCL   
ATOM     79  MG  BCL B 126     221.795 -38.340 162.993  1.00  0.00      BCL   
ATOM     80  NB  BCL B 126     221.571 -40.383 162.991  1.00  0.00      BCL   
ATOM     81  ND  BCL B 126     222.195 -36.347 162.531  1.00  0.00      BCL   
ATOM     82  MG  BCL B 127     223.707 -28.713 164.673  1.00  0.00      BCL   
ATOM     83  NB  BCL B 127     224.212 -26.723 164.925  1.00  0.00      BCL   
ATOM     84  ND  BCL B 127     223.149 -30.704 164.765  1.00  0.00      BCL   
ATOM     85  MG  BCL B 128     203.529   2.225 199.269  1.00  0.00      BCL   
ATOM     86  NB  BCL B 128     202.552   2.872 200.952  1.00  0.00      BCL   
ATOM     87  ND  BCL B 128     204.520   1.168 197.701  1.00  0.00      BCL   
ATOM     88  MG  BCL B 129     207.500   0.644 190.270  1.00  0.00      BCL   
ATOM     89  NB  BCL B 129     208.222   0.062 188.403  1.00  0.00      BCL   
ATOM     90  ND  BCL B 129     206.590   1.681 191.875  1.00  0.00      BCL   
ATOM     91  MG  BCL B 130     218.146   4.049 178.936  1.00  0.00      BCL   
ATOM     92  NB  BCL B 130     216.892   4.021 180.577  1.00  0.00      BCL   
ATOM     93  ND  BCL B 130     219.577   3.746 177.516  1.00  0.00      BCL   
ATOM     94  MG  BCL B 131     223.496  11.260 171.823  1.00  0.00      BCL   
ATOM     95  NB  BCL B 131     224.259  12.744 170.586  1.00  0.00      BCL   
ATOM     96  ND  BCL B 131     222.525  10.014 173.162  1.00  0.00      BCL   
ATOM     97  MG  BCL B 132     223.849  19.452 169.038  1.00  0.00      BCL   
ATOM     98  NB  BCL B 132     223.623  17.780 170.255  1.00  0.00      BCL   
ATOM     99  ND  BCL B 132     224.359  20.791 167.599  1.00  0.00      BCL   
ATOM    100  MG  BCL B 133     223.875  28.577 164.540  1.00  0.00      BCL   
ATOM    101  NB  BCL B 133     224.401  30.260 163.401  1.00  0.00      BCL   
ATOM    102  ND  BCL B 133     223.287  27.015 165.789  1.00  0.00      BCL   
ATOM    103  MG  BCL B 134     223.709  36.404 162.187  1.00  0.00      BCL   
ATOM    104  NB  BCL B 134     223.294  34.812 163.449  1.00  0.00      BCL   
ATOM    105  ND  BCL B 134     224.330  37.677 160.636  1.00  0.00      BCL   
ATOM    106  MG  BCL B 135     224.298  45.198 157.314  1.00  0.00      BCL   
ATOM    107  NB  BCL B 135     224.626  46.936 156.270  1.00  0.00      BCL   
ATOM    108  ND  BCL B 135     223.852  43.676 158.626  1.00  0.00      BCL   
ATOM    109  MG  BCL B 136     222.449  52.686 155.551  1.00  0.00      BCL   
ATOM    110  NB  BCL B 136     222.179  51.013 156.675  1.00  0.00      BCL   
ATOM    111  ND  BCL B 136     223.057  54.086 154.101  1.00  0.00      BCL   
ATOM    112  MG  BCL B 137     219.839  62.837 152.721  1.00  0.00      BCL   
ATOM    113  NB  BCL B 137     219.086  64.727 152.566  1.00  0.00      BCL   
ATOM    114  ND  BCL B 137     220.338  60.954 153.413  1.00  0.00      BCL   
ATOM    115  MG  BCL B 138     212.320  68.377 154.284  1.00  0.00      BCL   
ATOM    116  NB  BCL B 138     212.859  66.562 154.985  1.00  0.00      BCL   
ATOM    117  ND  BCL B 138     212.181  70.183 153.302  1.00  0.00      BCL   
ATOM    118  MG  BCL B 139     207.504  77.674 154.956  1.00  0.00      BCL   
ATOM    119  NB  BCL B 139     206.622  79.505 155.372  1.00  0.00      BCL   
ATOM    120  ND  BCL B 139     207.940  75.649 155.010  1.00  0.00      BCL   
ATOM    121  MG  BCL B 140     201.945  81.765 158.125  1.00  0.00      BCL   
ATOM    122  NB  BCL B 140     203.074  80.127 157.844  1.00  0.00      BCL   
ATOM    123  ND  BCL B 140     201.002  83.569 158.102  1.00  0.00      BCL   
ATOM    124  MG  BCL B 141     195.243  88.401 161.461  1.00  0.00      BCL   
ATOM    125  NB  BCL B 141     193.995  89.864 161.958  1.00  0.00      BCL   
ATOM    126  ND  BCL B 141     196.433  86.734 161.158  1.00  0.00      BCL   
ATOM    127  MG  BCL B 142     191.496  90.518 166.566  1.00  0.00      BCL   
ATOM    128  NB  BCL B 142     192.939  89.117 166.296  1.00  0.00      BCL   
ATOM    129  ND  BCL B 142     189.983  91.951 166.768  1.00  0.00      BCL   
ATOM    130  MG  BCL B 143     178.940  97.580 168.549  1.00  0.00      BCL   
ATOM    131  NB  BCL B 143     177.522  99.049 168.728  1.00  0.00      BCL   
ATOM    132  ND  BCL B 143     180.353  96.095 168.510  1.00  0.00      BCL   
ATOM    133  MG  BCL B 144     176.088  93.711 174.102  1.00  0.00      BCL   
ATOM    134  NB  BCL B 144     177.815  93.540 173.166  1.00  0.00      BCL   
ATOM    135  ND  BCL B 144     174.219  94.032 174.947  1.00  0.00      BCL   
ATOM    136  MG  BCL B 145     170.077  94.071 180.041  1.00  0.00      BCL   
ATOM    137  NB  BCL B 145     168.496  95.024 180.861  1.00  0.00      BCL   
ATOM    138  ND  BCL B 145     171.629  92.937 179.299  1.00  0.00      BCL   
ATOM    139  MG  BCL B 146     165.588  91.451 183.917  1.00  0.00      BCL   
ATOM    140  NB  BCL B 146     167.325  90.947 182.968  1.00  0.00      BCL   
ATOM    141  ND  BCL B 146     163.800  92.272 184.503  1.00  0.00      BCL   
ATOM    142  MG  BCL B 147     157.995  89.953 191.497  1.00  0.00      BCL   
ATOM    143  NB  BCL B 147     157.095  89.593 193.305  1.00  0.00      BCL   
ATOM    144  ND  BCL B 147     158.988  89.910 189.709  1.00  0.00      BCL   
ATOM    145  MG  BCL B 148     155.072  85.071 197.118  1.00  0.00      BCL   
ATOM    146  NB  BCL B 148     156.308  85.772 195.694  1.00  0.00      BCL   
ATOM    147  ND  BCL B 148     153.596  84.740 198.611  1.00  0.00      BCL   
ATOM    148  MG  BCL B 149     150.151  79.193 204.602  1.00  0.00      BCL   
ATOM    149  NB  BCL B 149     149.093  78.168 205.956  1.00  0.00      BCL   
ATOM    150  ND  BCL B 149     151.416  79.942 203.173  1.00  0.00      BCL   
ATOM    151  MG  BCL B 150     155.129  73.448 211.567  1.00  0.00      BCL   
ATOM    152  NB  BCL B 150     156.229  74.965 210.665  1.00  0.00      BCL   
ATOM    153  ND  BCL B 150     153.913  72.155 212.665  1.00  0.00      BCL   
ATOM    154  MG  BCL B 151     152.452  64.200 215.321  1.00  0.00      BCL   
ATOM    155  NB  BCL B 151     151.544  62.503 216.119  1.00  0.00      BCL   
ATOM    156  ND  BCL B 151     153.613  65.484 214.150  1.00  0.00      BCL   
ATOM    157  MG  BCL B 152     155.783  55.519 224.035  1.00  0.00      BCL   
ATOM    158  NB  BCL B 152     155.817  57.602 223.728  1.00  0.00      BCL   
ATOM    159  ND  BCL B 152     155.353  53.548 224.567  1.00  0.00      BCL   
ATOM    160  MG  BCL B 153     157.238  45.681 224.111  1.00  0.00      BCL   
ATOM    161  NB  BCL B 153     157.337  43.680 224.468  1.00  0.00      BCL   
ATOM    162  ND  BCL B 153     157.441  47.660 223.598  1.00  0.00      BCL   
ATOM    163  MG  BCL B 154     160.412  38.485 224.010  1.00  0.00      BCL   
ATOM    164  NB  BCL B 154     160.548  40.531 223.696  1.00  0.00      BCL   
ATOM    165  ND  BCL B 154     159.930  36.521 224.493  1.00  0.00      BCL   
ATOM    166  MG  BCL B 155     162.501  28.924 224.357  1.00  0.00      BCL   
ATOM    167  NB  BCL B 155     162.783  26.870 224.427  1.00  0.00      BCL   
ATOM    168  ND  BCL B 155     162.551  30.946 224.212  1.00  0.00      BCL   
ATOM    169  MG  BCL X 301     180.310 -60.389 191.528  1.00  0.00      X1    
ATOM    170  NB  BCL X 301     179.578 -62.239 192.066  1.00  0.00      X1    
ATOM    171  ND  BCL X 301     181.084 -58.418 191.199  1.00  0.00      X1    
ATOM    172  MG  BCL X 302     183.851 -43.481 195.678  1.00  0.00      X1    
ATOM    173  NB  BCL X 302     183.583 -45.455 196.318  1.00  0.00      X1    
ATOM    174  ND  BCL X 302     183.845 -41.488 195.167  1.00  0.00      X1    
ATOM    175  MG  BCL X 303     177.936 -49.700 198.139  1.00  0.00      X1    
ATOM    176  NB  BCL X 303     179.411 -48.396 198.791  1.00  0.00      X1    
ATOM    177  ND  BCL X 303     177.018 -51.171 197.002  1.00  0.00      X1    
ATOM    178  MG  BCL X 304     182.876 -37.450 205.984  1.00  0.00      X1    
ATOM    179  NB  BCL X 304     184.077 -35.792 205.473  1.00  0.00      X1    
ATOM    180  ND  BCL X 304     181.816 -39.083 206.477  1.00  0.00      X1    
ATOM    181  MG  BCL X 301     190.180  56.727 186.525  1.00  0.00      X2    
ATOM    182  NB  BCL X 301     190.756  58.614 185.930  1.00  0.00      X2    
ATOM    183  ND  BCL X 301     189.982  54.774 187.210  1.00  0.00      X2    
ATOM    184  MG  BCL X 302     190.431  43.327 187.712  1.00  0.00      X2    
ATOM    185  NB  BCL X 302     191.429  45.060 187.031  1.00  0.00      X2    
ATOM    186  ND  BCL X 302     189.850  41.382 187.901  1.00  0.00      X2    
ATOM    187  MG  BCL X 303     194.041  47.876 181.974  1.00  0.00      X2    
ATOM    188  NB  BCL X 303     194.419  46.475 183.414  1.00  0.00      X2    
ATOM    189  ND  BCL X 303     193.449  49.626 181.064  1.00  0.00      X2    
ATOM    190  MG  BCL X 304     199.855  35.214 184.716  1.00  0.00      X2    
ATOM    191  NB  BCL X 304     200.607  33.525 185.564  1.00  0.00      X2    
ATOM    192  ND  BCL X 304     199.116  37.059 184.197  1.00  0.00      X2    
ATOM    193  MG  BCL B 100     267.478 -25.526  96.274  1.00  0.00      BCL   
ATOM    194  NB  BCL B 100     268.183 -25.971  94.354  1.00  0.00      BCL   
ATOM    195  ND  BCL B 100     266.665 -24.719  98.009  1.00  0.00      BCL   
ATOM    196  MG  BCL B 101     262.700 -26.685 104.957  1.00  0.00      BCL   
ATOM    197  NB  BCL B 101     261.407 -26.735 106.623  1.00  0.00      BCL   
ATOM    198  ND  BCL B 101     263.912 -26.810 103.321  1.00  0.00      BCL   
ATOM    199  MG  BCL B 102     254.605 -30.290 120.011  1.00  0.00      BCL   
ATOM    200  NB  BCL B 102     255.704 -29.853 118.314  1.00  0.00      BCL   
ATOM    201  ND  BCL B 102     253.467 -30.592 121.705  1.00  0.00      BCL   
ATOM    202  MG  BCL B 103     248.917 -35.111 126.840  1.00  0.00      BCL   
ATOM    203  NB  BCL B 103     247.992 -36.256 128.262  1.00  0.00      BCL   
ATOM    204  ND  BCL B 103     249.812 -34.572 125.077  1.00  0.00      BCL   
ATOM    205  MG  BCL B 104     246.572 -42.248 129.071  1.00  0.00      BCL   
ATOM    206  NB  BCL B 104     247.577 -41.028 127.777  1.00  0.00      BCL   
ATOM    207  ND  BCL B 104     245.421 -42.960 130.655  1.00  0.00      BCL   
ATOM    208  MG  BCL B 105     241.921 -49.066 133.148  1.00  0.00      BCL   
ATOM    209  NB  BCL B 105     240.747 -50.557 133.948  1.00  0.00      BCL   
ATOM    210  ND  BCL B 105     243.192 -48.217 131.751  1.00  0.00      BCL   
ATOM    211  MG  BCL B 106     239.517 -57.318 133.650  1.00  0.00      BCL   
ATOM    212  NB  BCL B 106     240.455 -55.602 133.080  1.00  0.00      BCL   
ATOM    213  ND  BCL B 106     238.321 -58.825 134.447  1.00  0.00      BCL   
ATOM    214  MG  BCL B 107     237.143 -67.361 134.167  1.00  0.00      BCL   
ATOM    215  NB  BCL B 107     236.283 -69.115 134.582  1.00  0.00      BCL   
ATOM    216  ND  BCL B 107     238.166 -65.590 133.547  1.00  0.00      BCL   
ATOM    217  MG  BCL B 108     233.392 -75.705 132.818  1.00  0.00      BCL   
ATOM    218  NB  BCL B 108     234.965 -74.381 132.688  1.00  0.00      BCL   
ATOM    219  ND  BCL B 108     231.780 -76.906 133.110  1.00  0.00      BCL   
ATOM    220  MG  BCL B 109     228.176 -86.364 130.825  1.00  0.00      BCL   
ATOM    221  NB  BCL B 109     228.441 -88.368 131.350  1.00  0.00      BCL   
ATOM    222  ND  BCL B 109     228.150 -84.426 130.044  1.00  0.00      BCL   
ATOM    223  MG  BCL B 110     226.011 -90.817 123.359  1.00  0.00      BCL   
ATOM    224  NB  BCL B 110     227.859 -90.049 123.653  1.00  0.00      BCL   
ATOM    225  ND  BCL B 110     224.041 -91.553 123.316  1.00  0.00      BCL   
ATOM    226  MG  BCL B 111     220.567 -98.986 117.518  1.00  0.00      BCL   
ATOM    227  NB  BCL B 111     219.946-100.820 116.863  1.00  0.00      BCL   
ATOM    228  ND  BCL B 111     221.415 -97.114 117.800  1.00  0.00      BCL   
ATOM    229  MG  BCL B 112     220.241-102.740 111.699  1.00  0.00      BCL   
ATOM    230  NB  BCL B 112     220.677-100.990 112.759  1.00  0.00      BCL   
ATOM    231  ND  BCL B 112     219.501-104.590 111.115  1.00  0.00      BCL   
ATOM    232  MG  BCL B 113     218.597-109.620 104.944  1.00  0.00      BCL   
ATOM    233  NB  BCL B 113     217.961-111.320 104.029  1.00  0.00      BCL   
ATOM    234  ND  BCL B 113     219.269-107.900 105.878  1.00  0.00      BCL   
ATOM    235  MG  BCL B 114     222.605-114.370 101.061  1.00  0.00      BCL   
ATOM    236  NB  BCL B 114     222.748-112.570 102.037  1.00  0.00      BCL   
ATOM    237  ND  BCL B 114     222.795-115.880  99.636  1.00  0.00      BCL   
ATOM    238  MG  BCL B 115     217.989-116.280  88.356  1.00  0.00      BCL   
ATOM    239  NB  BCL B 115     217.332-116.650  86.423  1.00  0.00      BCL   
ATOM    240  ND  BCL B 115     218.664-115.840  90.313  1.00  0.00      BCL   
ATOM    241  MG  BCL B 116     222.612-115.370  82.345  1.00  0.00      BCL   
ATOM    242  NB  BCL B 116     222.418-115.100  84.398  1.00  0.00      BCL   
ATOM    243  ND  BCL B 116     222.513-116.050  80.482  1.00  0.00      BCL   
ATOM    244  MG  BCL B 117     224.948-115.340  72.961  1.00  0.00      BCL   
ATOM    245  NB  BCL B 117     225.224-115.370  70.954  1.00  0.00      BCL   
ATOM    246  ND  BCL B 117     224.853-114.920  74.957  1.00  0.00      BCL   
ATOM    247  MG  BCL B 118     228.115-112.860  66.880  1.00  0.00      BCL   
ATOM    248  NB  BCL B 118     227.625-112.620  68.867  1.00  0.00      BCL   
ATOM    249  ND  BCL B 118     228.284-113.470  64.881  1.00  0.00      BCL   
ATOM    250  MG  BCL B 119     232.675-113.390  57.304  1.00  0.00      BCL   
ATOM    251  NB  BCL B 119     233.352-114.000  55.442  1.00  0.00      BCL   
ATOM    252  ND  BCL B 119     232.109-112.440  59.014  1.00  0.00      BCL   
ATOM    253  MG  BCL B 120     238.637-110.430  56.728  1.00  0.00      BCL   
ATOM    254  NB  BCL B 120     238.688-110.160  58.749  1.00  0.00      BCL   
ATOM    255  ND  BCL B 120     238.387-111.010  54.742  1.00  0.00      BCL   
ATOM    256  MG  BCL B 121     241.882-105.720  47.801  1.00  0.00      BCL   
ATOM    257  NB  BCL B 121     242.433-104.730  46.159  1.00  0.00      BCL   
ATOM    258  ND  BCL B 121     241.359-106.360  49.705  1.00  0.00      BCL   
ATOM    259  MG  BCL B 122     248.009 -98.909  46.847  1.00  0.00      BCL   
ATOM    260  NB  BCL B 122     247.336-100.490  48.031  1.00  0.00      BCL   
ATOM    261  ND  BCL B 122     248.585 -97.805  45.202  1.00  0.00      BCL   
ATOM    262  MG  BCL B 123     251.608 -90.596  42.933  1.00  0.00      BCL   
ATOM    263  NB  BCL B 123     252.199 -88.758  42.166  1.00  0.00      BCL   
ATOM    264  ND  BCL B 123     250.843 -92.116  44.174  1.00  0.00      BCL   
ATOM    265  MG  BCL B 124     263.204 -81.191  42.376  1.00  0.00      BCL   
ATOM    266  NB  BCL B 124     262.784 -83.205  42.762  1.00  0.00      BCL   
ATOM    267  ND  BCL B 124     263.733 -79.364  41.619  1.00  0.00      BCL   
ATOM    268  MG  BCL B 125     264.133 -70.640  43.083  1.00  0.00      BCL   
ATOM    269  NB  BCL B 125     264.536 -68.630  43.190  1.00  0.00      BCL   
ATOM    270  ND  BCL B 125     263.598 -72.610  43.576  1.00  0.00      BCL   
ATOM    271  MG  BCL B 126     266.291 -64.471  46.500  1.00  0.00      BCL   
ATOM    272  NB  BCL B 126     265.893 -66.485  46.598  1.00  0.00      BCL   
ATOM    273  ND  BCL B 126     266.635 -62.502  45.908  1.00  0.00      BCL   
ATOM    274  MG  BCL B 127     269.675 -55.128  47.147  1.00  0.00      BCL   
ATOM    275  NB  BCL B 127     270.429 -53.202  47.146  1.00  0.00      BCL   
ATOM    276  ND  BCL B 127     269.026 -57.065  47.479  1.00  0.00      BCL   
ATOM    277  MG  BCL B 128     270.126 -24.087  87.115  1.00  0.00      BCL   
ATOM    278  NB  BCL B 128     270.068 -23.432  89.058  1.00  0.00      BCL   
ATOM    279  ND  BCL B 128     270.207 -25.157  85.269  1.00  0.00      BCL   
ATOM    280  MG  BCL B 129     269.498 -25.615  77.291  1.00  0.00      BCL   
ATOM    281  NB  BCL B 129     269.253 -26.175  75.298  1.00  0.00      BCL   
ATOM    282  ND  BCL B 129     269.504 -24.573  79.133  1.00  0.00      BCL   
ATOM    283  MG  BCL B 130     274.256 -22.657  62.390  1.00  0.00      BCL   
ATOM    284  NB  BCL B 130     273.867 -22.647  64.419  1.00  0.00      BCL   
ATOM    285  ND  BCL B 130     274.867 -23.021  60.480  1.00  0.00      BCL   
ATOM    286  MG  BCL B 131     276.548 -15.635  53.635  1.00  0.00      BCL   
ATOM    287  NB  BCL B 131     276.821 -14.171  52.188  1.00  0.00      BCL   
ATOM    288  ND  BCL B 131     276.160 -16.849  55.267  1.00  0.00      BCL   
ATOM    289  MG  BCL B 132     276.417  -7.392  50.987  1.00  0.00      BCL   
ATOM    290  NB  BCL B 132     276.596  -9.089  52.176  1.00  0.00      BCL   
ATOM    291  ND  BCL B 132     276.359  -6.041  49.471  1.00  0.00      BCL   
ATOM    292  MG  BCL B 133     275.321   1.883  46.953  1.00  0.00      BCL   
ATOM    293  NB  BCL B 133     275.446   3.562  45.699  1.00  0.00      BCL   
ATOM    294  ND  BCL B 133     275.203   0.325  48.333  1.00  0.00      BCL   
ATOM    295  MG  BCL B 134     274.885   9.789  44.923  1.00  0.00      BCL   
ATOM    296  NB  BCL B 134     274.923   8.186  46.237  1.00  0.00      BCL   
ATOM    297  ND  BCL B 134     274.870  11.070  43.258  1.00  0.00      BCL   
ATOM    298  MG  BCL B 135     274.092  18.702  40.301  1.00  0.00      BCL   
ATOM    299  NB  BCL B 135     274.087  20.449  39.221  1.00  0.00      BCL   
ATOM    300  ND  BCL B 135     274.131  17.169  41.674  1.00  0.00      BCL   
ATOM    301  MG  BCL B 136     272.387  26.392  39.552  1.00  0.00      BCL   
ATOM    302  NB  BCL B 136     272.485  24.702  40.678  1.00  0.00      BCL   
ATOM    303  ND  BCL B 136     272.418  27.796  37.984  1.00  0.00      BCL   
ATOM    304  MG  BCL B 137     269.788  36.844  38.190  1.00  0.00      BCL   
ATOM    305  NB  BCL B 137     269.232  38.798  38.388  1.00  0.00      BCL   
ATOM    306  ND  BCL B 137     270.357  34.897  38.585  1.00  0.00      BCL   
ATOM    307  MG  BCL B 138     264.329  42.943  42.953  1.00  0.00      BCL   
ATOM    308  NB  BCL B 138     264.945  41.059  43.337  1.00  0.00      BCL   
ATOM    309  ND  BCL B 138     263.943  44.795  42.136  1.00  0.00      BCL   
ATOM    310  MG  BCL B 139     261.243  52.584  45.708  1.00  0.00      BCL   
ATOM    311  NB  BCL B 139     260.821  54.465  46.475  1.00  0.00      BCL   
ATOM    312  ND  BCL B 139     261.460  50.529  45.562  1.00  0.00      BCL   
ATOM    313  MG  BCL B 140     258.104  57.001  51.030  1.00  0.00      BCL   
ATOM    314  NB  BCL B 140     258.825  55.285  50.273  1.00  0.00      BCL   
ATOM    315  ND  BCL B 140     257.429  58.879  51.432  1.00  0.00      BCL   
ATOM    316  MG  BCL B 141     254.268  64.042  57.012  1.00  0.00      BCL   
ATOM    317  NB  BCL B 141     253.521  65.585  58.016  1.00  0.00      BCL   
ATOM    318  ND  BCL B 141     255.031  62.293  56.209  1.00  0.00      BCL   
ATOM    319  MG  BCL B 142     253.412  66.252  63.255  1.00  0.00      BCL   
ATOM    320  NB  BCL B 142     254.441  64.744  62.368  1.00  0.00      BCL   
ATOM    321  ND  BCL B 142     252.295  67.801  64.113  1.00  0.00      BCL   
ATOM    322  MG  BCL B 143     243.806  74.284  70.647  1.00  0.00      BCL   
ATOM    323  NB  BCL B 143     242.766  75.861  71.442  1.00  0.00      BCL   
ATOM    324  ND  BCL B 143     244.902  72.685  69.980  1.00  0.00      BCL   
ATOM    325  MG  BCL B 144     243.365  70.439  76.890  1.00  0.00      BCL   
ATOM    326  NB  BCL B 144     244.468  70.160  75.280  1.00  0.00      BCL   
ATOM    327  ND  BCL B 144     242.109  70.884  78.482  1.00  0.00      BCL   
ATOM    328  MG  BCL B 145     240.695  71.061  84.891  1.00  0.00      BCL   
ATOM    329  NB  BCL B 145     239.745  72.112  86.332  1.00  0.00      BCL   
ATOM    330  ND  BCL B 145     241.636  69.830  83.533  1.00  0.00      BCL   
ATOM    331  MG  BCL B 146     238.172  68.675  90.366  1.00  0.00      BCL   
ATOM    332  NB  BCL B 146     239.246  68.064  88.740  1.00  0.00      BCL   
ATOM    333  ND  BCL B 146     236.922  69.622  91.690  1.00  0.00      BCL   
ATOM    334  MG  BCL B 147     234.645  67.513 100.543  1.00  0.00      BCL   
ATOM    335  NB  BCL B 147     234.614  67.155 102.562  1.00  0.00      BCL   
ATOM    336  ND  BCL B 147     234.728  67.462  98.500  1.00  0.00      BCL   
ATOM    337  MG  BCL B 148     234.074  62.664 106.877  1.00  0.00      BCL   
ATOM    338  NB  BCL B 148     234.607  63.316 105.051  1.00  0.00      BCL   
ATOM    339  ND  BCL B 148     233.393  62.398 108.873  1.00  0.00      BCL   
ATOM    340  MG  BCL B 149     232.457  56.916 115.773  1.00  0.00      BCL   
ATOM    341  NB  BCL B 149     232.019  55.929 117.457  1.00  0.00      BCL   
ATOM    342  ND  BCL B 149     233.019  57.613 113.929  1.00  0.00      BCL   
ATOM    343  MG  BCL B 150     239.433  50.464 119.773  1.00  0.00      BCL   
ATOM    344  NB  BCL B 150     240.157  51.917 118.474  1.00  0.00      BCL   
ATOM    345  ND  BCL B 150     238.714  49.235 121.299  1.00  0.00      BCL   
ATOM    346  MG  BCL B 151     237.825  41.328 124.328  1.00  0.00      BCL   
ATOM    347  NB  BCL B 151     237.208  39.684 125.448  1.00  0.00      BCL   
ATOM    348  ND  BCL B 151     238.461  42.557 122.762  1.00  0.00      BCL   
ATOM    349  MG  BCL B 152     243.830  32.021 130.631  1.00  0.00      BCL   
ATOM    350  NB  BCL B 152     243.925  34.105 130.341  1.00  0.00      BCL   
ATOM    351  ND  BCL B 152     243.492  30.074 131.299  1.00  0.00      BCL   
ATOM    352  MG  BCL B 153     244.204  22.100 130.047  1.00  0.00      BCL   
ATOM    353  NB  BCL B 153     244.257  20.085 130.322  1.00  0.00      BCL   
ATOM    354  ND  BCL B 153     244.348  24.074 129.498  1.00  0.00      BCL   
ATOM    355  MG  BCL B 154     246.286  14.667 128.537  1.00  0.00      BCL   
ATOM    356  NB  BCL B 154     246.466  16.705 128.195  1.00  0.00      BCL   
ATOM    357  ND  BCL B 154     245.881  12.733 129.184  1.00  0.00      BCL   
ATOM    358  MG  BCL B 155     247.373   4.955 127.911  1.00  0.00      BCL   
ATOM    359  NB  BCL B 155     247.456   2.883 127.848  1.00  0.00      BCL   
ATOM    360  ND  BCL B 155     247.549   6.970 127.760  1.00  0.00      BCL   
ATOM    361  MG  BCL X 301     239.939 -84.056  90.584  1.00  0.00      X1    
ATOM    362  NB  BCL X 301     239.347 -85.857  91.393  1.00  0.00      X1    
ATOM    363  ND  BCL X 301     240.673 -82.147  89.943  1.00  0.00      X1    
ATOM    364  MG  BCL X 302     246.579 -67.715  92.710  1.00  0.00      X1    
ATOM    365  NB  BCL X 302     246.434 -69.684  93.403  1.00  0.00      X1    
ATOM    366  ND  BCL X 302     246.539 -65.709  92.256  1.00  0.00      X1    
ATOM    367  MG  BCL X 303     241.808 -73.499  97.558  1.00  0.00      X1    
ATOM    368  NB  BCL X 303     243.537 -72.357  97.481  1.00  0.00      X1    
ATOM    369  ND  BCL X 303     240.340 -74.834  96.952  1.00  0.00      X1    
ATOM    370  MG  BCL X 304     250.887 -62.075 102.363  1.00  0.00      X1    
ATOM    371  NB  BCL X 304     251.888 -60.507 101.368  1.00  0.00      X1    
ATOM    372  ND  BCL X 304     250.004 -63.630 103.279  1.00  0.00      X1    
ATOM    373  MG  BCL X 301     257.854  31.868  81.693  1.00  0.00      X2    
ATOM    374  NB  BCL X 301     258.285  33.722  80.903  1.00  0.00      X2    
ATOM    375  ND  BCL X 301     257.794  29.912  82.394  1.00  0.00      X2    
ATOM    376  MG  BCL X 302     257.306  18.458  82.642  1.00  0.00      X2    
ATOM    377  NB  BCL X 302     258.059  20.126  81.587  1.00  0.00      X2    
ATOM    378  ND  BCL X 302     256.685  16.565  83.071  1.00  0.00      X2    
ATOM    379  MG  BCL X 303     258.405  22.922  75.895  1.00  0.00      X2    
ATOM    380  NB  BCL X 303     259.247  21.432  77.013  1.00  0.00      X2    
ATOM    381  ND  BCL X 303     257.642  24.754  75.346  1.00  0.00      X2    
ATOM    382  MG  BCL X 304     263.573   9.696  75.745  1.00  0.00      X2    
ATOM    383  NB  BCL X 304     264.456   7.913  76.167  1.00  0.00      X2    
ATOM    384  ND  BCL X 304     262.863  11.619  75.612  1.00  0.00      X2    
ATOM    385  MG  BCL B 100     278.594 -51.805 -34.152  1.00  0.00      BCL   
ATOM    386  NB  BCL B 100     278.335 -52.137 -36.203  1.00  0.00      BCL   
ATOM    387  ND  BCL B 100     278.711 -51.090 -32.203  1.00  0.00      BCL   
ATOM    388  MG  BCL B 101     278.033 -53.345 -24.309  1.00  0.00      BCL   
ATOM    389  NB  BCL B 101     277.607 -53.443 -22.246  1.00  0.00      BCL   
ATOM    390  ND  BCL B 101     278.383 -53.418 -26.318  1.00  0.00      BCL   
ATOM    391  MG  BCL B 102     277.074 -57.614  -7.398  1.00  0.00      BCL   
ATOM    392  NB  BCL B 102     277.351 -57.115  -9.387  1.00  0.00      BCL   
ATOM    393  ND  BCL B 102     276.772 -57.976  -5.390  1.00  0.00      BCL   
ATOM    394  MG  BCL B 103     274.524 -62.579   1.033  1.00  0.00      BCL   
ATOM    395  NB  BCL B 103     274.212 -63.771   2.666  1.00  0.00      BCL   
ATOM    396  ND  BCL B 103     274.601 -61.959  -0.919  1.00  0.00      BCL   
ATOM    397  MG  BCL B 104     272.709 -69.697   3.763  1.00  0.00      BCL   
ATOM    398  NB  BCL B 104     273.157 -68.446   2.211  1.00  0.00      BCL   
ATOM    399  ND  BCL B 104     272.308 -70.456   5.661  1.00  0.00      BCL   
ATOM    400  MG  BCL B 105     269.678 -76.491   9.185  1.00  0.00      BCL   
ATOM    401  NB  BCL B 105     268.835 -77.958  10.358  1.00  0.00      BCL   
ATOM    402  ND  BCL B 105     270.282 -75.619   7.406  1.00  0.00      BCL   
ATOM    403  MG  BCL B 106     266.939 -84.570  10.346  1.00  0.00      BCL   
ATOM    404  NB  BCL B 106     267.696 -82.882   9.493  1.00  0.00      BCL   
ATOM    405  ND  BCL B 106     266.074 -86.052  11.526  1.00  0.00      BCL   
ATOM    406  MG  BCL B 107     264.058 -94.434  11.430  1.00  0.00      BCL   
ATOM    407  NB  BCL B 107     263.300 -96.153  12.108  1.00  0.00      BCL   
ATOM    408  ND  BCL B 107     264.874 -92.693  10.497  1.00  0.00      BCL   
ATOM    409  MG  BCL B 108     259.294-102.350  11.531  1.00  0.00      BCL   
ATOM    410  NB  BCL B 108     260.771-101.140  10.772  1.00  0.00      BCL   
ATOM    411  ND  BCL B 108     257.865-103.460  12.459  1.00  0.00      BCL   
ATOM    412  MG  BCL B 109     252.711-112.430  11.611  1.00  0.00      BCL   
ATOM    413  NB  BCL B 109     252.981-114.480  11.875  1.00  0.00      BCL   
ATOM    414  ND  BCL B 109     252.535-110.430  11.008  1.00  0.00      BCL   
ATOM    415  MG  BCL B 110     247.055-116.090   5.705  1.00  0.00      BCL   
ATOM    416  NB  BCL B 110     248.910-115.480   5.178  1.00  0.00      BCL   
ATOM    417  ND  BCL B 110     245.206-116.680   6.512  1.00  0.00      BCL   
ATOM    418  MG  BCL B 111     238.822-123.350   2.551  1.00  0.00      BCL   
ATOM    419  NB  BCL B 111     237.797-125.080   2.163  1.00  0.00      BCL   
ATOM    420  ND  BCL B 111     239.887-121.570   2.507  1.00  0.00      BCL   
ATOM    421  MG  BCL B 112     235.601-126.590  -2.670  1.00  0.00      BCL   
ATOM    422  NB  BCL B 112     236.629-124.960  -1.841  1.00  0.00      BCL   
ATOM    423  ND  BCL B 112     234.501-128.320  -2.943  1.00  0.00      BCL   
ATOM    424  MG  BCL B 113     230.484-132.750  -8.277  1.00  0.00      BCL   
ATOM    425  NB  BCL B 113     229.346-134.320  -8.886  1.00  0.00      BCL   
ATOM    426  ND  BCL B 113     231.664-131.170  -7.667  1.00  0.00      BCL   
ATOM    427  MG  BCL B 114     231.885-137.430 -13.741  1.00  0.00      BCL   
ATOM    428  NB  BCL B 114     232.619-135.730 -12.854  1.00  0.00      BCL   
ATOM    429  ND  BCL B 114     231.280-138.830 -15.166  1.00  0.00      BCL   
ATOM    430  MG  BCL B 115     221.989-137.960 -23.129  1.00  0.00      BCL   
ATOM    431  NB  BCL B 115     220.516-138.120 -24.582  1.00  0.00      BCL   
ATOM    432  ND  BCL B 115     223.496-137.730 -21.661  1.00  0.00      BCL   
ATOM    433  MG  BCL B 116     223.561-136.880 -30.524  1.00  0.00      BCL   
ATOM    434  NB  BCL B 116     224.317-136.770 -28.590  1.00  0.00      BCL   
ATOM    435  ND  BCL B 116     222.586-137.390 -32.176  1.00  0.00      BCL   
ATOM    436  MG  BCL B 117     221.522-136.240 -39.956  1.00  0.00      BCL   
ATOM    437  NB  BCL B 117     220.884-136.110 -41.875  1.00  0.00      BCL   
ATOM    438  ND  BCL B 117     222.357-135.970 -38.110  1.00  0.00      BCL   
ATOM    439  MG  BCL B 118     221.919-133.490 -46.697  1.00  0.00      BCL   
ATOM    440  NB  BCL B 118     222.379-133.380 -44.691  1.00  0.00      BCL   
ATOM    441  ND  BCL B 118     221.130-133.940 -48.586  1.00  0.00      BCL   
ATOM    442  MG  BCL B 119     221.726-133.530 -57.314  1.00  0.00      BCL   
ATOM    443  NB  BCL B 119     221.450-134.030 -59.307  1.00  0.00      BCL   
ATOM    444  ND  BCL B 119     222.066-132.690 -55.491  1.00  0.00      BCL   
ATOM    445  MG  BCL B 120     227.086-130.950 -60.356  1.00  0.00      BCL   
ATOM    446  NB  BCL B 120     228.048-130.860 -58.560  1.00  0.00      BCL   
ATOM    447  ND  BCL B 120     225.932-131.350 -62.046  1.00  0.00      BCL   
ATOM    448  MG  BCL B 121     226.521-125.760 -69.580  1.00  0.00      BCL   
ATOM    449  NB  BCL B 121     226.387-124.680 -71.252  1.00  0.00      BCL   
ATOM    450  ND  BCL B 121     226.828-126.520 -67.673  1.00  0.00      BCL   
ATOM    451  MG  BCL B 122     232.242-119.330 -72.867  1.00  0.00      BCL   
ATOM    452  NB  BCL B 122     232.006-120.960 -71.577  1.00  0.00      BCL   
ATOM    453  ND  BCL B 122     232.141-118.130 -74.547  1.00  0.00      BCL   
ATOM    454  MG  BCL B 123     234.553-110.990 -77.609  1.00  0.00      BCL   
ATOM    455  NB  BCL B 123     234.924-109.140 -78.479  1.00  0.00      BCL   
ATOM    456  ND  BCL B 123     234.266-112.550 -76.225  1.00  0.00      BCL   
ATOM    457  MG  BCL B 124     245.586-102.390 -82.865  1.00  0.00      BCL   
ATOM    458  NB  BCL B 124     245.182-104.400 -82.420  1.00  0.00      BCL   
ATOM    459  ND  BCL B 124     245.906-100.550 -83.698  1.00  0.00      BCL   
ATOM    460  MG  BCL B 125     247.766 -92.030 -82.187  1.00  0.00      BCL   
ATOM    461  NB  BCL B 125     248.371 -90.068 -82.184  1.00  0.00      BCL   
ATOM    462  ND  BCL B 125     247.311 -93.992 -81.594  1.00  0.00      BCL   
ATOM    463  MG  BCL B 126     251.804 -86.327 -79.825  1.00  0.00      BCL   
ATOM    464  NB  BCL B 126     251.293 -88.310 -79.648  1.00  0.00      BCL   
ATOM    465  ND  BCL B 126     252.044 -84.345 -80.423  1.00  0.00      BCL   
ATOM    466  MG  BCL B 127     256.030 -77.326 -80.349  1.00  0.00      BCL   
ATOM    467  NB  BCL B 127     256.893 -75.463 -80.602  1.00  0.00      BCL   
ATOM    468  ND  BCL B 127     255.406 -79.235 -79.847  1.00  0.00      BCL   
ATOM    469  MG  BCL B 128     277.071 -49.800 -43.460  1.00  0.00      BCL   
ATOM    470  NB  BCL B 128     277.939 -49.305 -41.668  1.00  0.00      BCL   
ATOM    471  ND  BCL B 128     276.226 -50.717 -45.193  1.00  0.00      BCL   
ATOM    472  MG  BCL B 129     272.039 -50.464 -52.032  1.00  0.00      BCL   
ATOM    473  NB  BCL B 129     270.888 -50.839 -53.730  1.00  0.00      BCL   
ATOM    474  ND  BCL B 129     272.957 -49.581 -50.342  1.00  0.00      BCL   
ATOM    475  MG  BCL B 130     270.024 -46.620 -67.348  1.00  0.00      BCL   
ATOM    476  NB  BCL B 130     270.571 -46.752 -65.360  1.00  0.00      BCL   
ATOM    477  ND  BCL B 130     269.693 -46.867 -69.344  1.00  0.00      BCL   
ATOM    478  MG  BCL B 131     268.911 -39.074 -75.894  1.00  0.00      BCL   
ATOM    479  NB  BCL B 131     268.663 -37.517 -77.246  1.00  0.00      BCL   
ATOM    480  ND  BCL B 131     269.163 -40.389 -74.314  1.00  0.00      BCL   
ATOM    481  MG  BCL B 132     268.442 -30.651 -77.846  1.00  0.00      BCL   
ATOM    482  NB  BCL B 132     268.957 -32.449 -76.936  1.00  0.00      BCL   
ATOM    483  ND  BCL B 132     267.857 -29.178 -79.117  1.00  0.00      BCL   
ATOM    484  MG  BCL B 133     266.604 -21.020 -80.563  1.00  0.00      BCL   
ATOM    485  NB  BCL B 133     266.329 -19.256 -81.667  1.00  0.00      BCL   
ATOM    486  ND  BCL B 133     266.952 -22.675 -79.344  1.00  0.00      BCL   
ATOM    487  MG  BCL B 134     266.101 -12.962 -81.841  1.00  0.00      BCL   
ATOM    488  NB  BCL B 134     266.555 -14.667 -80.751  1.00  0.00      BCL   
ATOM    489  ND  BCL B 134     265.482 -11.550 -83.267  1.00  0.00      BCL   
ATOM    490  MG  BCL B 135     264.239  -3.664 -85.233  1.00  0.00      BCL   
ATOM    491  NB  BCL B 135     263.931  -1.838 -86.121  1.00  0.00      BCL   
ATOM    492  ND  BCL B 135     264.727  -5.305 -84.090  1.00  0.00      BCL   
ATOM    493  MG  BCL B 136     263.145   4.160 -84.810  1.00  0.00      BCL   
ATOM    494  NB  BCL B 136     263.561   2.380 -83.920  1.00  0.00      BCL   
ATOM    495  ND  BCL B 136     262.621   5.683 -86.166  1.00  0.00      BCL   
ATOM    496  MG  BCL B 137     261.256  14.844 -84.417  1.00  0.00      BCL   
ATOM    497  NB  BCL B 137     261.040  16.808 -83.908  1.00  0.00      BCL   
ATOM    498  ND  BCL B 137     261.746  12.836 -84.402  1.00  0.00      BCL   
ATOM    499  MG  BCL B 138     259.079  20.890 -77.462  1.00  0.00      BCL   
ATOM    500  NB  BCL B 138     259.612  18.943 -77.473  1.00  0.00      BCL   
ATOM    501  ND  BCL B 138     258.558  22.825 -77.939  1.00  0.00      BCL   
ATOM    502  MG  BCL B 139     258.487  30.461 -73.204  1.00  0.00      BCL   
ATOM    503  NB  BCL B 139     258.633  32.296 -72.249  1.00  0.00      BCL   
ATOM    504  ND  BCL B 139     258.413  28.414 -73.521  1.00  0.00      BCL   
ATOM    505  MG  BCL B 140     258.461  34.628 -66.855  1.00  0.00      BCL   
ATOM    506  NB  BCL B 140     258.602  32.935 -67.928  1.00  0.00      BCL   
ATOM    507  ND  BCL B 140     258.220  36.509 -66.114  1.00  0.00      BCL   
ATOM    508  MG  BCL B 141     258.362  41.399 -59.491  1.00  0.00      BCL   
ATOM    509  NB  BCL B 141     258.288  42.901 -58.194  1.00  0.00      BCL   
ATOM    510  ND  BCL B 141     258.518  39.674 -60.625  1.00  0.00      BCL   
ATOM    511  MG  BCL B 142     260.562  43.140 -53.432  1.00  0.00      BCL   
ATOM    512  NB  BCL B 142     260.941  41.643 -54.748  1.00  0.00      BCL   
ATOM    513  ND  BCL B 142     260.094  44.686 -52.100  1.00  0.00      BCL   
ATOM    514  MG  BCL B 143     256.029  51.177 -42.193  1.00  0.00      BCL   
ATOM    515  NB  BCL B 143     255.606  52.751 -40.951  1.00  0.00      BCL   
ATOM    516  ND  BCL B 143     256.557  49.567 -43.347  1.00  0.00      BCL   
ATOM    517  MG  BCL B 144     258.003  46.869 -36.581  1.00  0.00      BCL   
ATOM    518  NB  BCL B 144     258.251  46.649 -38.525  1.00  0.00      BCL   
ATOM    519  ND  BCL B 144     257.626  47.267 -34.579  1.00  0.00      BCL   
ATOM    520  MG  BCL B 145     259.199  47.011 -28.210  1.00  0.00      BCL   
ATOM    521  NB  BCL B 145     259.089  48.001 -26.453  1.00  0.00      BCL   
ATOM    522  ND  BCL B 145     259.321  45.834 -29.897  1.00  0.00      BCL   
ATOM    523  MG  BCL B 146     259.121  44.360 -22.294  1.00  0.00      BCL   
ATOM    524  NB  BCL B 146     259.303  43.813 -24.253  1.00  0.00      BCL   
ATOM    525  ND  BCL B 146     258.680  45.278 -20.512  1.00  0.00      BCL   
ATOM    526  MG  BCL B 147     260.334  42.608 -11.672  1.00  0.00      BCL   
ATOM    527  NB  BCL B 147     261.159  42.086  -9.869  1.00  0.00      BCL   
ATOM    528  ND  BCL B 147     259.504  42.720 -13.539  1.00  0.00      BCL   
ATOM    529  MG  BCL B 148     262.132  37.302  -5.964  1.00  0.00      BCL   
ATOM    530  NB  BCL B 148     261.869  38.065  -7.806  1.00  0.00      BCL   
ATOM    531  ND  BCL B 148     262.375  36.920  -3.888  1.00  0.00      BCL   
ATOM    532  MG  BCL B 149     264.035  30.964   2.461  1.00  0.00      BCL   
ATOM    533  NB  BCL B 149     264.287  29.874   4.121  1.00  0.00      BCL   
ATOM    534  ND  BCL B 149     263.793  31.771   0.593  1.00  0.00      BCL   
ATOM    535  MG  BCL B 150     271.385  23.737   2.652  1.00  0.00      BCL   
ATOM    536  NB  BCL B 150     271.603  25.240   1.231  1.00  0.00      BCL   
ATOM    537  ND  BCL B 150     271.293  22.439   4.284  1.00  0.00      BCL   
ATOM    538  MG  BCL B 151     271.053  14.390   7.044  1.00  0.00      BCL   
ATOM    539  NB  BCL B 151     270.833  12.704   8.250  1.00  0.00      BCL   
ATOM    540  ND  BCL B 151     271.053  15.696   5.414  1.00  0.00      BCL   
ATOM    541  MG  BCL B 152     278.268   4.201   9.602  1.00  0.00      BCL   
ATOM    542  NB  BCL B 152     278.430   6.290   9.391  1.00  0.00      BCL   
ATOM    543  ND  BCL B 152     278.068   2.233  10.266  1.00  0.00      BCL   
ATOM    544  MG  BCL B 153     277.367  -5.640   8.483  1.00  0.00      BCL   
ATOM    545  NB  BCL B 153     277.337  -7.670   8.618  1.00  0.00      BCL   
ATOM    546  ND  BCL B 153     277.449  -3.642   8.013  1.00  0.00      BCL   
ATOM    547  MG  BCL B 154     277.828 -13.048   5.883  1.00  0.00      BCL   
ATOM    548  NB  BCL B 154     278.040 -11.006   5.585  1.00  0.00      BCL   
ATOM    549  ND  BCL B 154     277.561 -14.996   6.558  1.00  0.00      BCL   
ATOM    550  MG  BCL B 155     277.566 -22.727   4.418  1.00  0.00      BCL   
ATOM    551  NB  BCL B 155     277.408 -24.787   4.234  1.00  0.00      BCL   
ATOM    552  ND  BCL B 155     277.855 -20.724   4.291  1.00  0.00      BCL   
ATOM    553  MG  BCL X 301     245.739-107.620 -29.515  1.00  0.00      X1    
ATOM    554  NB  BCL X 301     245.389-109.440 -28.606  1.00  0.00      X1    
ATOM    555  ND  BCL X 301     246.300-105.720 -30.332  1.00  0.00      X1    
ATOM    556  MG  BCL X 302     254.212 -92.011 -29.862  1.00  0.00      X1    
ATOM    557  NB  BCL X 302     254.193 -94.016 -29.263  1.00  0.00      X1    
ATOM    558  ND  BCL X 302     254.174 -89.976 -30.163  1.00  0.00      X1    
ATOM    559  MG  BCL X 303     251.515 -97.832 -23.652  1.00  0.00      X1    
ATOM    560  NB  BCL X 303     253.137 -96.810 -24.442  1.00  0.00      X1    
ATOM    561  ND  BCL X 303     249.808 -99.008 -23.599  1.00  0.00      X1    
ATOM    562  MG  BCL X 304     262.859 -87.499 -22.904  1.00  0.00      X1    
ATOM    563  NB  BCL X 304     263.470 -85.927 -24.171  1.00  0.00      X1    
ATOM    564  ND  BCL X 304     262.321 -89.060 -21.759  1.00  0.00      X1    
ATOM    565  MG  BCL X 301     269.247   7.125 -40.414  1.00  0.00      X2    
ATOM    566  NB  BCL X 301     269.467   9.004 -41.232  1.00  0.00      X2    
ATOM    567  ND  BCL X 301     269.309   5.126 -39.845  1.00  0.00      X2    
ATOM    568  MG  BCL X 302     267.854  -6.247 -39.903  1.00  0.00      X2    
ATOM    569  NB  BCL X 302     268.226  -4.554 -41.110  1.00  0.00      X2    
ATOM    570  ND  BCL X 302     267.301  -8.123 -39.325  1.00  0.00      X2    
ATOM    571  MG  BCL X 303     266.307  -1.328 -46.233  1.00  0.00      X2    
ATOM    572  NB  BCL X 303     267.403  -2.960 -45.672  1.00  0.00      X2    
ATOM    573  ND  BCL X 303     265.565   0.592 -46.304  1.00  0.00      X2    
ATOM    574  MG  BCL X 304     269.550 -14.821 -49.243  1.00  0.00      X2    
ATOM    575  NB  BCL X 304     270.349 -16.690 -49.336  1.00  0.00      X2    
ATOM    576  ND  BCL X 304     269.047 -12.849 -48.962  1.00  0.00      X2    
ATOM    577  MG  BCL B 100     145.644-182.670-163.960  1.00  0.00      BCL   
ATOM    578  NB  BCL B 100     144.643-182.010-165.670  1.00  0.00      BCL   
ATOM    579  ND  BCL B 100     146.775-182.930-162.230  1.00  0.00      BCL   
ATOM    580  MG  BCL B 101     147.121-187.130-155.160  1.00  0.00      BCL   
ATOM    581  NB  BCL B 101     147.371-187.730-153.150  1.00  0.00      BCL   
ATOM    582  ND  BCL B 101     146.722-186.640-157.100  1.00  0.00      BCL   
ATOM    583  MG  BCL B 102     148.577-196.000-140.180  1.00  0.00      BCL   
ATOM    584  NB  BCL B 102     148.516-195.050-142.020  1.00  0.00      BCL   
ATOM    585  ND  BCL B 102     148.719-196.840-138.300  1.00  0.00      BCL   
ATOM    586  MG  BCL B 103     145.992-201.350-132.000  1.00  0.00      BCL   
ATOM    587  NB  BCL B 103     145.461-202.660-130.520  1.00  0.00      BCL   
ATOM    588  ND  BCL B 103     145.885-200.210-133.700  1.00  0.00      BCL   
ATOM    589  MG  BCL B 104     140.793-206.590-129.370  1.00  0.00      BCL   
ATOM    590  NB  BCL B 104     141.480-205.350-130.840  1.00  0.00      BCL   
ATOM    591  ND  BCL B 104     140.569-207.630-127.580  1.00  0.00      BCL   
ATOM    592  MG  BCL B 105     135.772-211.910-123.780  1.00  0.00      BCL   
ATOM    593  NB  BCL B 105     134.560-212.950-122.480  1.00  0.00      BCL   
ATOM    594  ND  BCL B 105     136.246-210.940-125.550  1.00  0.00      BCL   
ATOM    595  MG  BCL B 106     128.840-216.760-122.190  1.00  0.00      BCL   
ATOM    596  NB  BCL B 106     130.235-215.620-123.140  1.00  0.00      BCL   
ATOM    597  ND  BCL B 106     127.604-217.800-120.870  1.00  0.00      BCL   
ATOM    598  MG  BCL B 107     120.594-222.820-120.750  1.00  0.00      BCL   
ATOM    599  NB  BCL B 107     119.127-223.910-119.950  1.00  0.00      BCL   
ATOM    600  ND  BCL B 107     122.042-221.650-121.800  1.00  0.00      BCL   
ATOM    601  MG  BCL B 108     112.071-226.020-119.140  1.00  0.00      BCL   
ATOM    602  NB  BCL B 108     113.672-225.670-120.390  1.00  0.00      BCL   
ATOM    603  ND  BCL B 108     110.627-226.380-117.760  1.00  0.00      BCL   
ATOM    604  MG  BCL B 109     100.862-229.780-116.900  1.00  0.00      BCL   
ATOM    605  NB  BCL B 109      99.750-231.540-116.970  1.00  0.00      BCL   
ATOM    606  ND  BCL B 109     101.897-227.980-117.170  1.00  0.00      BCL   
ATOM    607  MG  BCL B 110      92.817-227.110-119.790  1.00  0.00      BCL   
ATOM    608  NB  BCL B 110      94.338-227.510-121.070  1.00  0.00      BCL   
ATOM    609  ND  BCL B 110      91.395-226.800-118.280  1.00  0.00      BCL   
ATOM    610  MG  BCL B 111      81.410-226.660-119.380  1.00  0.00      BCL   
ATOM    611  NB  BCL B 111      79.437-227.220-119.400  1.00  0.00      BCL   
ATOM    612  ND  BCL B 111      83.314-225.930-119.760  1.00  0.00      BCL   
ATOM    613  MG  BCL B 112      75.512-225.300-122.770  1.00  0.00      BCL   
ATOM    614  NB  BCL B 112      77.547-224.990-122.380  1.00  0.00      BCL   
ATOM    615  ND  BCL B 112      73.523-225.860-122.650  1.00  0.00      BCL   
ATOM    616  MG  BCL B 113      66.251-224.890-125.880  1.00  0.00      BCL   
ATOM    617  NB  BCL B 113      64.240-225.190-126.020  1.00  0.00      BCL   
ATOM    618  ND  BCL B 113      68.293-224.620-125.750  1.00  0.00      BCL   
ATOM    619  MG  BCL B 114      62.470-227.120-131.750  1.00  0.00      BCL   
ATOM    620  NB  BCL B 114      64.368-226.610-131.160  1.00  0.00      BCL   
ATOM    621  ND  BCL B 114      60.706-227.280-132.850  1.00  0.00      BCL   
ATOM    622  MG  BCL B 115      52.604-218.450-135.480  1.00  0.00      BCL   
ATOM    623  NB  BCL B 115      51.059-217.210-136.090  1.00  0.00      BCL   
ATOM    624  ND  BCL B 115      54.213-219.680-134.860  1.00  0.00      BCL   
ATOM    625  MG  BCL B 116      52.224-215.810-142.630  1.00  0.00      BCL   
ATOM    626  NB  BCL B 116      53.386-216.870-141.270  1.00  0.00      BCL   
ATOM    627  ND  BCL B 116      50.731-215.030-143.680  1.00  0.00      BCL   
ATOM    628  MG  BCL B 117      48.492-210.700-149.940  1.00  0.00      BCL   
ATOM    629  NB  BCL B 117      47.577-209.530-151.330  1.00  0.00      BCL   
ATOM    630  ND  BCL B 117      49.782-211.650-148.680  1.00  0.00      BCL   
ATOM    631  MG  BCL B 118      48.624-206.390-155.830  1.00  0.00      BCL   
ATOM    632  NB  BCL B 118      49.600-207.310-154.270  1.00  0.00      BCL   
ATOM    633  ND  BCL B 118      47.226-205.590-157.170  1.00  0.00      BCL   
ATOM    634  MG  BCL B 119      45.342-202.390-165.100  1.00  0.00      BCL   
ATOM    635  NB  BCL B 119      44.235-201.870-166.770  1.00  0.00      BCL   
ATOM    636  ND  BCL B 119      46.674-202.640-163.580  1.00  0.00      BCL   
ATOM    637  MG  BCL B 120      49.837-202.380-170.050  1.00  0.00      BCL   
ATOM    638  NB  BCL B 120      51.086-203.520-168.900  1.00  0.00      BCL   
ATOM    639  ND  BCL B 120      48.287-201.400-171.030  1.00  0.00      BCL   
ATOM    640  MG  BCL B 121      50.215-194.810-177.460  1.00  0.00      BCL   
ATOM    641  NB  BCL B 121      50.355-193.320-178.780  1.00  0.00      BCL   
ATOM    642  ND  BCL B 121      50.477-196.250-175.990  1.00  0.00      BCL   
ATOM    643  MG  BCL B 122      57.459-192.070-182.450  1.00  0.00      BCL   
ATOM    644  NB  BCL B 122      56.587-193.620-181.350  1.00  0.00      BCL   
ATOM    645  ND  BCL B 122      57.695-190.510-183.780  1.00  0.00      BCL   
ATOM    646  MG  BCL B 123      63.221-185.460-186.980  1.00  0.00      BCL   
ATOM    647  NB  BCL B 123      64.456-183.990-187.750  1.00  0.00      BCL   
ATOM    648  ND  BCL B 123      62.388-186.970-185.760  1.00  0.00      BCL   
ATOM    649  MG  BCL B 124      74.962-183.390-195.980  1.00  0.00      BCL   
ATOM    650  NB  BCL B 124      73.477-184.810-195.580  1.00  0.00      BCL   
ATOM    651  ND  BCL B 124      76.168-181.900-196.700  1.00  0.00      BCL   
ATOM    652  MG  BCL B 125      83.582-177.220-195.490  1.00  0.00      BCL   
ATOM    653  NB  BCL B 125      85.309-176.110-195.600  1.00  0.00      BCL   
ATOM    654  ND  BCL B 125      82.134-178.630-194.930  1.00  0.00      BCL   
ATOM    655  MG  BCL B 126      90.847-176.160-194.790  1.00  0.00      BCL   
ATOM    656  NB  BCL B 126      89.225-177.400-194.570  1.00  0.00      BCL   
ATOM    657  ND  BCL B 126      92.162-174.610-195.250  1.00  0.00      BCL   
ATOM    658  MG  BCL B 127      99.599-171.700-196.430  1.00  0.00      BCL   
ATOM    659  NB  BCL B 127     101.360-170.720-196.890  1.00  0.00      BCL   
ATOM    660  ND  BCL B 127      98.044-172.940-195.860  1.00  0.00      BCL   
ATOM    661  MG  BCL B 128     143.211-176.880-171.280  1.00  0.00      BCL   
ATOM    662  NB  BCL B 128     144.661-177.670-170.060  1.00  0.00      BCL   
ATOM    663  ND  BCL B 128     141.512-176.440-172.490  1.00  0.00      BCL   
ATOM    664  MG  BCL B 129     136.813-171.370-176.560  1.00  0.00      BCL   
ATOM    665  NB  BCL B 129     135.277-170.370-177.550  1.00  0.00      BCL   
ATOM    666  ND  BCL B 129     138.526-171.860-175.420  1.00  0.00      BCL   
ATOM    667  MG  BCL B 130     133.509-161.720-188.790  1.00  0.00      BCL   
ATOM    668  NB  BCL B 130     134.378-162.860-187.300  1.00  0.00      BCL   
ATOM    669  ND  BCL B 130     132.532-160.980-190.410  1.00  0.00      BCL   
ATOM    670  MG  BCL B 131     135.285-152.360-195.140  1.00  0.00      BCL   
ATOM    671  NB  BCL B 131     135.759-150.570-196.080  1.00  0.00      BCL   
ATOM    672  ND  BCL B 131     135.041-154.060-193.980  1.00  0.00      BCL   
ATOM    673  MG  BCL B 132     140.024-145.160-195.910  1.00  0.00      BCL   
ATOM    674  NB  BCL B 132     139.441-147.110-195.500  1.00  0.00      BCL   
ATOM    675  ND  BCL B 132     140.236-143.270-196.630  1.00  0.00      BCL   
ATOM    676  MG  BCL B 133     144.410-136.000-196.610  1.00  0.00      BCL   
ATOM    677  NB  BCL B 133     145.078-134.140-197.300  1.00  0.00      BCL   
ATOM    678  ND  BCL B 133     143.899-137.870-195.840  1.00  0.00      BCL   
ATOM    679  MG  BCL B 134     149.080-129.300-196.800  1.00  0.00      BCL   
ATOM    680  NB  BCL B 134     148.569-131.210-196.200  1.00  0.00      BCL   
ATOM    681  ND  BCL B 134     149.182-127.380-197.650  1.00  0.00      BCL   
ATOM    682  MG  BCL B 135     153.028-120.120-198.120  1.00  0.00      BCL   
ATOM    683  NB  BCL B 135     153.779-118.270-198.600  1.00  0.00      BCL   
ATOM    684  ND  BCL B 135     152.601-122.030-197.480  1.00  0.00      BCL   
ATOM    685  MG  BCL B 136     157.638-113.890-196.550  1.00  0.00      BCL   
ATOM    686  NB  BCL B 136     156.993-115.770-196.120  1.00  0.00      BCL   
ATOM    687  ND  BCL B 136     157.900-111.970-197.370  1.00  0.00      BCL   
ATOM    688  MG  BCL B 137     163.607-105.080-194.400  1.00  0.00      BCL   
ATOM    689  NB  BCL B 137     164.921-103.690-193.680  1.00  0.00      BCL   
ATOM    690  ND  BCL B 137     162.603-106.840-194.790  1.00  0.00      BCL   
ATOM    691  MG  BCL B 138     168.205-101.960-186.730  1.00  0.00      BCL   
ATOM    692  NB  BCL B 138     167.264-103.690-187.160  1.00  0.00      BCL   
ATOM    693  ND  BCL B 138     169.003-100.060-186.740  1.00  0.00      BCL   
ATOM    694  MG  BCL B 139     175.450 -96.138-181.870  1.00  0.00      BCL   
ATOM    695  NB  BCL B 139     177.058 -95.218-180.930  1.00  0.00      BCL   
ATOM    696  ND  BCL B 139     173.938 -97.491-182.290  1.00  0.00      BCL   
ATOM    697  MG  BCL B 140     180.083 -95.396-175.890  1.00  0.00      BCL   
ATOM    698  NB  BCL B 140     178.733 -96.329-177.050  1.00  0.00      BCL   
ATOM    699  ND  BCL B 140     181.394 -94.145-174.970  1.00  0.00      BCL   
ATOM    700  MG  BCL B 141     186.706 -93.065-168.770  1.00  0.00      BCL   
ATOM    701  NB  BCL B 141     188.041 -92.394-167.460  1.00  0.00      BCL   
ATOM    702  ND  BCL B 141     185.325 -94.007-169.990  1.00  0.00      BCL   
ATOM    703  MG  BCL B 142     191.151 -95.262-164.300  1.00  0.00      BCL   
ATOM    704  NB  BCL B 142     190.023 -96.094-165.760  1.00  0.00      BCL   
ATOM    705  ND  BCL B 142     192.257 -94.350-162.770  1.00  0.00      BCL   
ATOM    706  MG  BCL B 143     196.730 -90.931-151.580  1.00  0.00      BCL   
ATOM    707  NB  BCL B 143     197.858 -89.989-150.160  1.00  0.00      BCL   
ATOM    708  ND  BCL B 143     195.674 -91.990-152.990  1.00  0.00      BCL   
ATOM    709  MG  BCL B 144     196.845 -97.301-147.930  1.00  0.00      BCL   
ATOM    710  NB  BCL B 144     196.297 -96.884-149.780  1.00  0.00      BCL   
ATOM    711  ND  BCL B 144     197.441 -97.535-145.960  1.00  0.00      BCL   
ATOM    712  MG  BCL B 145     200.216-100.960-141.100  1.00  0.00      BCL   
ATOM    713  NB  BCL B 145     201.318-100.820-139.410  1.00  0.00      BCL   
ATOM    714  ND  BCL B 145     199.016-101.280-142.740  1.00  0.00      BCL   
ATOM    715  MG  BCL B 146     200.126-105.070-136.080  1.00  0.00      BCL   
ATOM    716  NB  BCL B 146     199.310-104.850-137.930  1.00  0.00      BCL   
ATOM    717  ND  BCL B 146     200.962-104.800-134.220  1.00  0.00      BCL   
ATOM    718  MG  BCL B 147     202.902-110.970-127.430  1.00  0.00      BCL   
ATOM    719  NB  BCL B 147     203.647-112.490-126.270  1.00  0.00      BCL   
ATOM    720  ND  BCL B 147     201.863-109.730-128.680  1.00  0.00      BCL   
ATOM    721  MG  BCL B 148     202.259-118.020-123.700  1.00  0.00      BCL   
ATOM    722  NB  BCL B 148     202.049-116.630-125.130  1.00  0.00      BCL   
ATOM    723  ND  BCL B 148     202.779-119.210-122.010  1.00  0.00      BCL   
ATOM    724  MG  BCL B 149     201.795-126.890-117.710  1.00  0.00      BCL   
ATOM    725  NB  BCL B 149     201.725-128.450-116.460  1.00  0.00      BCL   
ATOM    726  ND  BCL B 149     201.621-125.470-119.170  1.00  0.00      BCL   
ATOM    727  MG  BCL B 150     202.040-136.440-121.580  1.00  0.00      BCL   
ATOM    728  NB  BCL B 150     202.776-134.930-122.800  1.00  0.00      BCL   
ATOM    729  ND  BCL B 150     201.588-137.950-120.210  1.00  0.00      BCL   
ATOM    730  MG  BCL B 151     196.852-144.780-118.370  1.00  0.00      BCL   
ATOM    731  NB  BCL B 151     195.929-146.350-117.350  1.00  0.00      BCL   
ATOM    732  ND  BCL B 151     197.247-143.210-119.690  1.00  0.00      BCL   
ATOM    733  MG  BCL B 152     195.719-157.320-120.360  1.00  0.00      BCL   
ATOM    734  NB  BCL B 152     197.165-155.790-120.430  1.00  0.00      BCL   
ATOM    735  ND  BCL B 152     194.462-158.900-119.850  1.00  0.00      BCL   
ATOM    736  MG  BCL B 153     188.195-163.660-121.780  1.00  0.00      BCL   
ATOM    737  NB  BCL B 153     186.856-165.190-121.830  1.00  0.00      BCL   
ATOM    738  ND  BCL B 153     189.449-162.060-122.060  1.00  0.00      BCL   
ATOM    739  MG  BCL B 154     182.793-168.430-124.930  1.00  0.00      BCL   
ATOM    740  NB  BCL B 154     184.215-166.930-125.120  1.00  0.00      BCL   
ATOM    741  ND  BCL B 154     181.506-169.970-124.390  1.00  0.00      BCL   
ATOM    742  MG  BCL B 155     175.711-174.890-126.950  1.00  0.00      BCL   
ATOM    743  NB  BCL B 155     174.172-176.250-127.220  1.00  0.00      BCL   
ATOM    744  ND  BCL B 155     177.211-173.530-127.020  1.00  0.00      BCL   
ATOM    745  MG  BCL X 301      87.238-207.080-149.490  1.00  0.00      X1    
ATOM    746  NB  BCL X 301      86.051-208.560-148.680  1.00  0.00      X1    
ATOM    747  ND  BCL X 301      88.652-205.690-150.300  1.00  0.00      X1    
ATOM    748  MG  BCL X 302     103.364-200.200-152.360  1.00  0.00      X1    
ATOM    749  NB  BCL X 302     102.185-201.890-152.000  1.00  0.00      X1    
ATOM    750  ND  BCL X 302     104.610-198.560-152.440  1.00  0.00      X1    
ATOM    751  MG  BCL X 303      99.452-205.270-146.150  1.00  0.00      X1    
ATOM    752  NB  BCL X 303     101.012-205.140-147.510  1.00  0.00      X1    
ATOM    753  ND  BCL X 303      97.515-205.200-145.410  1.00  0.00      X1    
ATOM    754  MG  BCL X 304     114.330-204.320-149.850  1.00  0.00      X1    
ATOM    755  NB  BCL X 304     115.427-203.030-151.120  1.00  0.00      X1    
ATOM    756  ND  BCL X 304     113.255-205.590-148.730  1.00  0.00      X1    
ATOM    757  MG  BCL X 301     176.825-131.570-160.000  1.00  0.00      X2    
ATOM    758  NB  BCL X 301     177.992-130.000-160.660  1.00  0.00      X2    
ATOM    759  ND  BCL X 301     175.698-133.290-159.700  1.00  0.00      X2    
ATOM    760  MG  BCL X 302     167.081-140.840-160.070  1.00  0.00      X2    
ATOM    761  NB  BCL X 302     168.114-139.360-161.150  1.00  0.00      X2    
ATOM    762  ND  BCL X 302     165.620-142.130-159.460  1.00  0.00      X2    
ATOM    763  MG  BCL X 303     167.456-134.000-164.500  1.00  0.00      X2    
ATOM    764  NB  BCL X 303     167.278-136.030-164.650  1.00  0.00      X2    
ATOM    765  ND  BCL X 303     168.212-132.130-164.050  1.00  0.00      X2    
ATOM    766  MG  BCL X 304     159.765-144.680-169.830  1.00  0.00      X2    
ATOM    767  NB  BCL X 304     159.034-146.470-170.450  1.00  0.00      X2    
ATOM    768  ND  BCL X 304     160.822-143.040-169.180  1.00  0.00      X2    
ATOM    769  MG  BCL B 100    -138.610 235.955  81.085  1.00  0.00      BCL   
ATOM    770  NB  BCL B 100    -138.610 236.693  79.125  1.00  0.00      BCL   
ATOM    771  ND  BCL B 100    -138.840 234.908  82.867  1.00  0.00      BCL   
ATOM    772  MG  BCL B 101    -135.120 233.189  90.014  1.00  0.00      BCL   
ATOM    773  NB  BCL B 101    -134.370 232.253  91.749  1.00  0.00      BCL   
ATOM    774  ND  BCL B 101    -135.690 234.164  88.312  1.00  0.00      BCL   
ATOM    775  MG  BCL B 102    -127.890 229.482 105.475  1.00  0.00      BCL   
ATOM    776  NB  BCL B 102    -128.840 230.032 103.722  1.00  0.00      BCL   
ATOM    777  ND  BCL B 102    -127.030 228.820 107.228  1.00  0.00      BCL   
ATOM    778  MG  BCL B 103    -120.850 228.037 112.585  1.00  0.00      BCL   
ATOM    779  NB  BCL B 103    -119.420 228.029 114.049  1.00  0.00      BCL   
ATOM    780  ND  BCL B 103    -121.760 228.360 110.777  1.00  0.00      BCL   
ATOM    781  MG  BCL B 104    -113.750 230.430 114.904  1.00  0.00      BCL   
ATOM    782  NB  BCL B 104    -115.290 230.466 113.562  1.00  0.00      BCL   
ATOM    783  ND  BCL B 104    -112.550 229.993 116.545  1.00  0.00      BCL   
ATOM    784  MG  BCL B 105    -105.620 230.861 119.197  1.00  0.00      BCL   
ATOM    785  NB  BCL B 105    -103.750 230.824 120.052  1.00  0.00      BCL   
ATOM    786  ND  BCL B 105    -107.010 231.324 117.735  1.00  0.00      BCL   
ATOM    787  MG  BCL B 106     -97.547 233.777 119.786  1.00  0.00      BCL   
ATOM    788  NB  BCL B 106     -99.470 233.503 119.175  1.00  0.00      BCL   
ATOM    789  ND  BCL B 106     -95.648 233.732 120.641  1.00  0.00      BCL   
ATOM    790  MG  BCL B 107     -88.034 237.768 120.381  1.00  0.00      BCL   
ATOM    791  NB  BCL B 107     -86.121 238.120 120.834  1.00  0.00      BCL   
ATOM    792  ND  BCL B 107     -90.051 237.528 119.715  1.00  0.00      BCL   
ATOM    793  MG  BCL B 108     -79.040 239.559 119.197  1.00  0.00      BCL   
ATOM    794  NB  BCL B 108     -81.029 240.049 118.987  1.00  0.00      BCL   
ATOM    795  ND  BCL B 108     -77.131 238.973 119.572  1.00  0.00      BCL   
ATOM    796  MG  BCL B 109     -67.294 241.491 117.441  1.00  0.00      BCL   
ATOM    797  NB  BCL B 109     -65.839 242.905 117.939  1.00  0.00      BCL   
ATOM    798  ND  BCL B 109     -68.826 240.296 116.673  1.00  0.00      BCL   
ATOM    799  MG  BCL B 110     -62.207 241.988 110.082  1.00  0.00      BCL   
ATOM    800  NB  BCL B 110     -63.920 243.047 110.277  1.00  0.00      BCL   
ATOM    801  ND  BCL B 110     -60.457 240.824 110.145  1.00  0.00      BCL   
ATOM    802  MG  BCL B 111     -52.236 242.090 104.509  1.00  0.00      BCL   
ATOM    803  NB  BCL B 111     -50.362 242.635 103.880  1.00  0.00      BCL   
ATOM    804  ND  BCL B 111     -54.257 241.693 104.753  1.00  0.00      BCL   
ATOM    805  MG  BCL B 112     -48.834 243.750  98.697  1.00  0.00      BCL   
ATOM    806  NB  BCL B 112     -50.542 243.124  99.741  1.00  0.00      BCL   
ATOM    807  ND  BCL B 112     -46.891 244.203  98.145  1.00  0.00      BCL   
ATOM    808  MG  BCL B 113     -42.111 246.122  92.007  1.00  0.00      BCL   
ATOM    809  NB  BCL B 113     -40.330 246.564  91.119  1.00  0.00      BCL   
ATOM    810  ND  BCL B 113     -43.920 245.706  92.911  1.00  0.00      BCL   
ATOM    811  MG  BCL B 114     -40.492 251.965  87.881  1.00  0.00      BCL   
ATOM    812  NB  BCL B 114     -42.062 251.072  88.857  1.00  0.00      BCL   
ATOM    813  ND  BCL B 114     -39.342 252.933  86.439  1.00  0.00      BCL   
ATOM    814  MG  BCL B 115     -35.890 248.732  75.443  1.00  0.00      BCL   
ATOM    815  NB  BCL B 115     -35.147 248.327  73.547  1.00  0.00      BCL   
ATOM    816  ND  BCL B 115     -36.692 249.118  77.362  1.00  0.00      BCL   
ATOM    817  MG  BCL B 116     -39.157 251.652  69.189  1.00  0.00      BCL   
ATOM    818  NB  BCL B 116     -39.322 251.434  71.251  1.00  0.00      BCL   
ATOM    819  ND  BCL B 116     -38.498 251.879  67.330  1.00  0.00      BCL   
ATOM    820  MG  BCL B 117     -40.284 253.071  59.689  1.00  0.00      BCL   
ATOM    821  NB  BCL B 117     -40.372 253.209  57.670  1.00  0.00      BCL   
ATOM    822  ND  BCL B 117     -40.629 252.841  61.690  1.00  0.00      BCL   
ATOM    823  MG  BCL B 118     -43.976 253.884  53.454  1.00  0.00      BCL   
ATOM    824  NB  BCL B 118     -43.941 253.443  55.467  1.00  0.00      BCL   
ATOM    825  ND  BCL B 118     -43.524 254.282  51.446  1.00  0.00      BCL   
ATOM    826  MG  BCL B 119     -45.949 257.418  43.637  1.00  0.00      BCL   
ATOM    827  NB  BCL B 119     -45.797 258.233  41.737  1.00  0.00      BCL   
ATOM    828  ND  BCL B 119     -46.436 256.486  45.381  1.00  0.00      BCL   
ATOM    829  MG  BCL B 120     -51.822 260.477  42.746  1.00  0.00      BCL   
ATOM    830  NB  BCL B 120     -52.128 260.457  44.763  1.00  0.00      BCL   
ATOM    831  ND  BCL B 120     -51.148 260.519  40.774  1.00  0.00      BCL   
ATOM    832  MG  BCL B 121     -57.284 259.912  33.678  1.00  0.00      BCL   
ATOM    833  NB  BCL B 121     -58.361 259.699  32.012  1.00  0.00      BCL   
ATOM    834  ND  BCL B 121     -56.511 259.957  35.604  1.00  0.00      BCL   
ATOM    835  MG  BCL B 122     -66.366 260.827  32.421  1.00  0.00      BCL   
ATOM    836  NB  BCL B 122     -64.720 261.269  33.632  1.00  0.00      BCL   
ATOM    837  ND  BCL B 122     -67.552 260.566  30.752  1.00  0.00      BCL   
ATOM    838  MG  BCL B 123     -75.098 258.676  28.358  1.00  0.00      BCL   
ATOM    839  NB  BCL B 123     -76.911 258.041  27.569  1.00  0.00      BCL   
ATOM    840  ND  BCL B 123     -73.454 259.009  29.631  1.00  0.00      BCL   
ATOM    841  MG  BCL B 124     -89.491 262.517  27.206  1.00  0.00      BCL   
ATOM    842  NB  BCL B 124     -87.624 263.376  27.604  1.00  0.00      BCL   
ATOM    843  ND  BCL B 124     -91.260 261.838  26.431  1.00  0.00      BCL   
ATOM    844  MG  BCL B 125     -98.603 257.119  27.918  1.00  0.00      BCL   
ATOM    845  NB  BCL B 125    -100.470 256.272  28.013  1.00  0.00      BCL   
ATOM    846  ND  BCL B 125     -96.708 257.865  28.429  1.00  0.00      BCL   
ATOM    847  MG  BCL B 126    -104.960 255.414  31.243  1.00  0.00      BCL   
ATOM    848  NB  BCL B 126    -103.100 256.277  31.352  1.00  0.00      BCL   
ATOM    849  ND  BCL B 126    -106.740 254.510  30.643  1.00  0.00      BCL   
ATOM    850  MG  BCL B 127    -114.530 252.707  31.751  1.00  0.00      BCL   
ATOM    851  NB  BCL B 127    -116.530 252.189  31.719  1.00  0.00      BCL   
ATOM    852  ND  BCL B 127    -112.590 253.334  32.108  1.00  0.00      BCL   
ATOM    853  MG  BCL B 128    -141.070 236.811  71.800  1.00  0.00      BCL   
ATOM    854  NB  BCL B 128    -141.620 236.474  73.746  1.00  0.00      BCL   
ATOM    855  ND  BCL B 128    -140.200 237.414  69.947  1.00  0.00      BCL   
ATOM    856  MG  BCL B 129    -139.190 236.724  62.018  1.00  0.00      BCL   
ATOM    857  NB  BCL B 129    -138.530 236.758  60.038  1.00  0.00      BCL   
ATOM    858  ND  BCL B 129    -140.090 236.207  63.862  1.00  0.00      BCL   
ATOM    859  MG  BCL B 130    -143.950 238.119  46.892  1.00  0.00      BCL   
ATOM    860  NB  BCL B 130    -143.790 237.897  48.939  1.00  0.00      BCL   
ATOM    861  ND  BCL B 130    -143.960 238.734  44.948  1.00  0.00      BCL   
ATOM    862  MG  BCL B 131    -150.730 235.435  38.060  1.00  0.00      BCL   
ATOM    863  NB  BCL B 131    -152.040 234.727  36.608  1.00  0.00      BCL   
ATOM    864  ND  BCL B 131    -149.570 235.911  39.705  1.00  0.00      BCL   
ATOM    865  MG  BCL B 132    -157.260 230.370  35.469  1.00  0.00      BCL   
ATOM    866  NB  BCL B 132    -156.020 231.566  36.637  1.00  0.00      BCL   
ATOM    867  ND  BCL B 132    -158.280 229.458  33.966  1.00  0.00      BCL   
ATOM    868  MG  BCL B 133    -164.020 223.853  31.552  1.00  0.00      BCL   
ATOM    869  NB  BCL B 133    -165.420 222.909  30.302  1.00  0.00      BCL   
ATOM    870  ND  BCL B 133    -162.730 224.737  32.928  1.00  0.00      BCL   
ATOM    871  MG  BCL B 134    -170.110 218.768  29.592  1.00  0.00      BCL   
ATOM    872  NB  BCL B 134    -168.870 219.802  30.894  1.00  0.00      BCL   
ATOM    873  ND  BCL B 134    -171.100 217.925  27.938  1.00  0.00      BCL   
ATOM    874  MG  BCL B 135    -176.740 212.680  25.071  1.00  0.00      BCL   
ATOM    875  NB  BCL B 135    -178.120 211.600  24.002  1.00  0.00      BCL   
ATOM    876  ND  BCL B 135    -175.560 213.677  26.431  1.00  0.00      BCL   
ATOM    877  MG  BCL B 136    -181.950 206.758  24.460  1.00  0.00      BCL   
ATOM    878  NB  BCL B 136    -180.670 207.882  25.569  1.00  0.00      BCL   
ATOM    879  ND  BCL B 136    -183.060 205.885  22.899  1.00  0.00      BCL   
ATOM    880  MG  BCL B 137    -188.860 198.465  23.301  1.00  0.00      BCL   
ATOM    881  NB  BCL B 137    -190.120 196.880  23.540  1.00  0.00      BCL   
ATOM    882  ND  BCL B 137    -187.630 200.085  23.653  1.00  0.00      BCL   
ATOM    883  MG  BCL B 138    -190.740 190.705  28.393  1.00  0.00      BCL   
ATOM    884  NB  BCL B 138    -189.590 192.326  28.733  1.00  0.00      BCL   
ATOM    885  ND  BCL B 138    -191.990 189.268  27.610  1.00  0.00      BCL   
ATOM    886  MG  BCL B 139    -196.830 182.692  31.369  1.00  0.00      BCL   
ATOM    887  NB  BCL B 139    -198.120 181.286  32.168  1.00  0.00      BCL   
ATOM    888  ND  BCL B 139    -195.280 184.065  31.199  1.00  0.00      BCL   
ATOM    889  MG  BCL B 140    -198.720 177.822  36.882  1.00  0.00      BCL   
ATOM    890  NB  BCL B 140    -197.730 179.374  36.076  1.00  0.00      BCL   
ATOM    891  ND  BCL B 140    -199.850 176.194  37.330  1.00  0.00      BCL   
ATOM    892  MG  BCL B 141    -202.350 170.882  43.106  1.00  0.00      BCL   
ATOM    893  NB  BCL B 141    -203.190 169.422  44.158  1.00  0.00      BCL   
ATOM    894  ND  BCL B 141    -201.350 172.485  42.252  1.00  0.00      BCL   
ATOM    895  MG  BCL B 142    -203.810 169.196  49.398  1.00  0.00      BCL   
ATOM    896  NB  BCL B 142    -203.170 170.868  48.448  1.00  0.00      BCL   
ATOM    897  ND  BCL B 142    -204.440 167.426  50.326  1.00  0.00      BCL   
ATOM    898  MG  BCL B 143    -204.900 157.076  57.358  1.00  0.00      BCL   
ATOM    899  NB  BCL B 143    -205.600 155.349  58.218  1.00  0.00      BCL   
ATOM    900  ND  BCL B 143    -204.230 158.867  56.622  1.00  0.00      BCL   
ATOM    901  MG  BCL B 144    -201.710 159.274  63.595  1.00  0.00      BCL   
ATOM    902  NB  BCL B 144    -202.080 160.252  61.924  1.00  0.00      BCL   
ATOM    903  ND  BCL B 144    -201.380 158.074  65.257  1.00  0.00      BCL   
ATOM    904  MG  BCL B 145    -200.870 157.136  71.735  1.00  0.00      BCL   
ATOM    905  NB  BCL B 145    -201.210 155.823  73.232  1.00  0.00      BCL   
ATOM    906  ND  BCL B 145    -200.390 158.553  70.320  1.00  0.00      BCL   
ATOM    907  MG  BCL B 146    -197.620 156.759  77.329  1.00  0.00      BCL   
ATOM    908  NB  BCL B 146    -197.710 157.907  75.643  1.00  0.00      BCL   
ATOM    909  ND  BCL B 146    -197.690 155.257  78.726  1.00  0.00      BCL   
ATOM    910  MG  BCL B 147    -194.900 155.079  87.680  1.00  0.00      BCL   
ATOM    911  NB  BCL B 147    -194.650 155.362  89.696  1.00  0.00      BCL   
ATOM    912  ND  BCL B 147    -194.850 155.077  85.635  1.00  0.00      BCL   
ATOM    913  MG  BCL B 148    -190.820 157.765  94.010  1.00  0.00      BCL   
ATOM    914  NB  BCL B 148    -191.610 157.726  92.161  1.00  0.00      BCL   
ATOM    915  ND  BCL B 148    -190.260 157.466  96.039  1.00  0.00      BCL   
ATOM    916  MG  BCL B 149    -185.460 160.256 102.951  1.00  0.00      BCL   
ATOM    917  NB  BCL B 149    -184.450 160.561 104.652  1.00  0.00      BCL   
ATOM    918  ND  BCL B 149    -186.310 160.212 101.082  1.00  0.00      BCL   
ATOM    919  MG  BCL B 150    -184.430 169.872 106.521  1.00  0.00      BCL   
ATOM    920  NB  BCL B 150    -186.000 169.543 105.192  1.00  0.00      BCL   
ATOM    921  ND  BCL B 150    -183.060 170.085 108.078  1.00  0.00      BCL   
ATOM    922  MG  BCL B 151    -176.220 174.146 111.109  1.00  0.00      BCL   
ATOM    923  NB  BCL B 151    -174.560 174.665 112.253  1.00  0.00      BCL   
ATOM    924  ND  BCL B 151    -177.540 173.865 109.516  1.00  0.00      BCL   
ATOM    925  MG  BCL B 152    -172.370 184.762 117.017  1.00  0.00      BCL   
ATOM    926  NB  BCL B 152    -174.110 183.603 116.733  1.00  0.00      BCL   
ATOM    927  ND  BCL B 152    -170.610 185.662 117.692  1.00  0.00      BCL   
ATOM    928  MG  BCL B 153    -164.530 190.851 116.359  1.00  0.00      BCL   
ATOM    929  NB  BCL B 153    -162.940 192.088 116.620  1.00  0.00      BCL   
ATOM    930  ND  BCL B 153    -166.200 189.783 115.813  1.00  0.00      BCL   
ATOM    931  MG  BCL B 154    -159.690 196.817 114.695  1.00  0.00      BCL   
ATOM    932  NB  BCL B 154    -161.430 195.752 114.355  1.00  0.00      BCL   
ATOM    933  ND  BCL B 154    -157.900 197.655 115.353  1.00  0.00      BCL   
ATOM    934  MG  BCL B 155    -152.440 203.358 113.957  1.00  0.00      BCL   
ATOM    935  NB  BCL B 155    -150.800 204.636 113.878  1.00  0.00      BCL   
ATOM    936  ND  BCL B 155    -154.170 202.313 113.807  1.00  0.00      BCL   
ATOM    937  MG  BCL X 301     -74.912 247.708  76.619  1.00  0.00      X1    
ATOM    938  NB  BCL X 301     -73.130 248.324  77.450  1.00  0.00      X1    
ATOM    939  ND  BCL X 301     -76.870 247.152  75.949  1.00  0.00      X1    
ATOM    940  MG  BCL X 302     -92.100 243.605  78.461  1.00  0.00      X1    
ATOM    941  NB  BCL X 302     -90.439 244.674  79.150  1.00  0.00      X1    
ATOM    942  ND  BCL X 302     -93.689 242.374  78.021  1.00  0.00      X1    
ATOM    943  MG  BCL X 303     -84.758 243.369  83.536  1.00  0.00      X1    
ATOM    944  NB  BCL X 303     -86.693 244.095  83.369  1.00  0.00      X1    
ATOM    945  ND  BCL X 303     -82.800 242.935  83.005  1.00  0.00      X1    
ATOM    946  MG  BCL X 304     -99.464 244.250  87.889  1.00  0.00      X1    
ATOM    947  NB  BCL X 304    -101.290 244.093  86.849  1.00  0.00      X1    
ATOM    948  ND  BCL X 304     -97.713 244.492  88.844  1.00  0.00      X1    
ATOM    949  MG  BCL X 301    -179.070 193.830  67.374  1.00  0.00      X2    
ATOM    950  NB  BCL X 301    -180.800 193.054  66.571  1.00  0.00      X2    
ATOM    951  ND  BCL X 301    -177.470 194.962  68.066  1.00  0.00      X2    
ATOM    952  MG  BCL X 302    -167.910 201.292  68.279  1.00  0.00      X2    
ATOM    953  NB  BCL X 302    -169.680 200.873  67.192  1.00  0.00      X2    
ATOM    954  ND  BCL X 302    -166.030 201.920  68.731  1.00  0.00      X2    
ATOM    955  MG  BCL X 303    -171.980 199.239  61.505  1.00  0.00      X2    
ATOM    956  NB  BCL X 303    -171.300 200.847  62.567  1.00  0.00      X2    
ATOM    957  ND  BCL X 303    -173.010 197.521  61.010  1.00  0.00      X2    
ATOM    958  MG  BCL X 304    -164.290 211.163  60.996  1.00  0.00      X2    
ATOM    959  NB  BCL X 304    -163.370 212.942  61.358  1.00  0.00      X2    
ATOM    960  ND  BCL X 304    -165.430 209.455  60.913  1.00  0.00      X2    
ATOM    961  MG  BCL B 100    -119.020 254.562 -49.959  1.00  0.00      BCL   
ATOM    962  NB  BCL B 100    -118.550 254.441 -51.996  1.00  0.00      BCL   
ATOM    963  ND  BCL B 100    -119.720 254.340 -48.012  1.00  0.00      BCL   
ATOM    964  MG  BCL B 101    -117.670 255.502 -40.116  1.00  0.00      BCL   
ATOM    965  NB  BCL B 101    -117.400 255.318 -38.034  1.00  0.00      BCL   
ATOM    966  ND  BCL B 101    -117.770 255.727 -42.142  1.00  0.00      BCL   
ATOM    967  MG  BCL B 102    -114.040 258.065 -23.223  1.00  0.00      BCL   
ATOM    968  NB  BCL B 102    -114.560 257.899 -25.218  1.00  0.00      BCL   
ATOM    969  ND  BCL B 102    -113.620 258.133 -21.205  1.00  0.00      BCL   
ATOM    970  MG  BCL B 103    -108.720 259.312 -14.716  1.00  0.00      BCL   
ATOM    971  NB  BCL B 103    -107.610 259.834 -13.080  1.00  0.00      BCL   
ATOM    972  ND  BCL B 103    -109.230 258.914 -16.663  1.00  0.00      BCL   
ATOM    973  MG  BCL B 104    -101.940 262.117 -11.964  1.00  0.00      BCL   
ATOM    974  NB  BCL B 104    -103.180 261.675 -13.525  1.00  0.00      BCL   
ATOM    975  ND  BCL B 104    -101.140 262.330 -10.055  1.00  0.00      BCL   
ATOM    976  MG  BCL B 105     -94.787 263.885  -6.455  1.00  0.00      BCL   
ATOM    977  NB  BCL B 105     -93.132 264.113  -5.252  1.00  0.00      BCL   
ATOM    978  ND  BCL B 105     -95.806 263.778  -8.255  1.00  0.00      BCL   
ATOM    979  MG  BCL B 106     -86.652 266.421  -5.228  1.00  0.00      BCL   
ATOM    980  NB  BCL B 106     -88.444 266.009  -6.104  1.00  0.00      BCL   
ATOM    981  ND  BCL B 106     -84.971 266.640  -4.018  1.00  0.00      BCL   
ATOM    982  MG  BCL B 107     -76.980 269.875  -4.089  1.00  0.00      BCL   
ATOM    983  NB  BCL B 107     -75.158 270.294  -3.388  1.00  0.00      BCL   
ATOM    984  ND  BCL B 107     -78.848 269.476  -5.048  1.00  0.00      BCL   
ATOM    985  MG  BCL B 108     -67.768 270.623  -3.808  1.00  0.00      BCL   
ATOM    986  NB  BCL B 108     -69.600 271.075  -4.634  1.00  0.00      BCL   
ATOM    987  ND  BCL B 108     -66.059 270.154  -2.814  1.00  0.00      BCL   
ATOM    988  MG  BCL B 109     -55.751 271.143  -3.471  1.00  0.00      BCL   
ATOM    989  NB  BCL B 109     -54.243 272.570  -3.243  1.00  0.00      BCL   
ATOM    990  ND  BCL B 109     -57.255 269.810  -4.042  1.00  0.00      BCL   
ATOM    991  MG  BCL B 110     -49.346 268.381  -9.094  1.00  0.00      BCL   
ATOM    992  NB  BCL B 110     -50.910 269.504  -9.716  1.00  0.00      BCL   
ATOM    993  ND  BCL B 110     -47.809 267.265  -8.193  1.00  0.00      BCL   
ATOM    994  MG  BCL B 111     -38.579 265.762 -11.864  1.00  0.00      BCL   
ATOM    995  NB  BCL B 111     -36.564 265.919 -12.214  1.00  0.00      BCL   
ATOM    996  ND  BCL B 111     -40.644 265.590 -11.949  1.00  0.00      BCL   
ATOM    997  MG  BCL B 112     -33.951 264.765 -16.934  1.00  0.00      BCL   
ATOM    998  NB  BCL B 112     -35.893 264.695 -16.145  1.00  0.00      BCL   
ATOM    999  ND  BCL B 112     -31.896 264.866 -17.164  1.00  0.00      BCL   
ATOM   1000  MG  BCL B 113     -25.832 263.912 -22.314  1.00  0.00      BCL   
ATOM   1001  NB  BCL B 113     -23.874 263.874 -22.876  1.00  0.00      BCL   
ATOM   1002  ND  BCL B 113     -27.819 263.980 -21.754  1.00  0.00      BCL   
ATOM   1003  MG  BCL B 114     -22.707 267.498 -27.895  1.00  0.00      BCL   
ATOM   1004  NB  BCL B 114     -24.536 267.150 -27.033  1.00  0.00      BCL   
ATOM   1005  ND  BCL B 114     -21.188 267.744 -29.299  1.00  0.00      BCL   
ATOM   1006  MG  BCL B 115     -16.308 259.292 -36.730  1.00  0.00      BCL   
ATOM   1007  NB  BCL B 115     -15.280 258.119 -38.101  1.00  0.00      BCL   
ATOM   1008  ND  BCL B 115     -17.399 260.459 -35.345  1.00  0.00      BCL   
ATOM   1009  MG  BCL B 116     -17.920 259.567 -44.189  1.00  0.00      BCL   
ATOM   1010  NB  BCL B 116     -18.499 260.213 -42.298  1.00  0.00      BCL   
ATOM   1011  ND  BCL B 116     -16.898 258.991 -45.790  1.00  0.00      BCL   
ATOM   1012  MG  BCL B 117     -17.036 257.059 -53.487  1.00  0.00      BCL   
ATOM   1013  NB  BCL B 117     -16.722 256.370 -55.366  1.00  0.00      BCL   
ATOM   1014  ND  BCL B 117     -17.780 257.676 -51.687  1.00  0.00      BCL   
ATOM   1015  MG  BCL B 118     -19.345 255.438 -60.211  1.00  0.00      BCL   
ATOM   1016  NB  BCL B 118     -19.748 255.851 -58.232  1.00  0.00      BCL   
ATOM   1017  ND  BCL B 118     -18.472 254.967 -62.058  1.00  0.00      BCL   
ATOM   1018  MG  BCL B 119     -18.944 254.770 -70.801  1.00  0.00      BCL   
ATOM   1019  NB  BCL B 119     -18.330 254.736 -72.781  1.00  0.00      BCL   
ATOM   1020  ND  BCL B 119     -19.870 254.649 -68.991  1.00  0.00      BCL   
ATOM   1021  MG  BCL B 120     -24.087 257.467 -74.106  1.00  0.00      BCL   
ATOM   1022  NB  BCL B 120     -24.768 258.281 -72.365  1.00  0.00      BCL   
ATOM   1023  ND  BCL B 120     -23.053 256.675 -75.734  1.00  0.00      BCL   
ATOM   1024  MG  BCL B 121     -27.764 253.518 -83.232  1.00  0.00      BCL   
ATOM   1025  NB  BCL B 121     -28.526 252.696 -84.882  1.00  0.00      BCL   
ATOM   1026  ND  BCL B 121     -27.370 254.306 -81.352  1.00  0.00      BCL   
ATOM   1027  MG  BCL B 122     -36.244 254.254 -86.761  1.00  0.00      BCL   
ATOM   1028  NB  BCL B 122     -34.813 255.074 -85.477  1.00  0.00      BCL   
ATOM   1029  ND  BCL B 122     -37.117 253.392 -88.421  1.00  0.00      BCL   
ATOM   1030  MG  BCL B 123     -44.258 251.037 -91.537  1.00  0.00      BCL   
ATOM   1031  NB  BCL B 123     -45.957 250.218 -92.406  1.00  0.00      BCL   
ATOM   1032  ND  BCL B 123     -42.855 251.782 -90.156  1.00  0.00      BCL   
ATOM   1033  MG  BCL B 124     -57.539 254.727 -97.302  1.00  0.00      BCL   
ATOM   1034  NB  BCL B 124     -55.684 255.588 -96.857  1.00  0.00      BCL   
ATOM   1035  ND  BCL B 124     -59.204 253.872 -98.133  1.00  0.00      BCL   
ATOM   1036  MG  BCL B 125     -67.253 250.500 -96.639  1.00  0.00      BCL   
ATOM   1037  NB  BCL B 125     -69.201 249.850 -96.649  1.00  0.00      BCL   
ATOM   1038  ND  BCL B 125     -65.408 251.302 -96.042  1.00  0.00      BCL   
ATOM   1039  MG  BCL B 126     -74.294 250.580 -94.443  1.00  0.00      BCL   
ATOM   1040  NB  BCL B 126     -72.389 251.328 -94.259  1.00  0.00      BCL   
ATOM   1041  ND  BCL B 126     -76.033 249.591 -95.033  1.00  0.00      BCL   
ATOM   1042  MG  BCL B 127     -84.060 248.747 -95.106  1.00  0.00      BCL   
ATOM   1043  NB  BCL B 127     -86.070 248.351 -95.387  1.00  0.00      BCL   
ATOM   1044  ND  BCL B 127     -82.157 249.377 -94.590  1.00  0.00      BCL   
ATOM   1045  MG  BCL B 128    -119.550 251.687 -59.148  1.00  0.00      BCL   
ATOM   1046  NB  BCL B 128    -120.500 252.194 -57.401  1.00  0.00      BCL   
ATOM   1047  ND  BCL B 128    -118.270 251.447 -60.841  1.00  0.00      BCL   
ATOM   1048  MG  BCL B 129    -115.880 247.553 -67.436  1.00  0.00      BCL   
ATOM   1049  NB  BCL B 129    -114.860 246.751 -69.072  1.00  0.00      BCL   
ATOM   1050  ND  BCL B 129    -117.170 247.871 -65.791  1.00  0.00      BCL   
ATOM   1051  MG  BCL B 130    -117.470 242.905 -82.578  1.00  0.00      BCL   
ATOM   1052  NB  BCL B 130    -117.730 243.525 -80.624  1.00  0.00      BCL   
ATOM   1053  ND  BCL B 130    -117.030 242.678 -84.556  1.00  0.00      BCL   
ATOM   1054  MG  BCL B 131    -122.760 237.177 -90.971  1.00  0.00      BCL   
ATOM   1055  NB  BCL B 131    -123.850 236.001 -92.291  1.00  0.00      BCL   
ATOM   1056  ND  BCL B 131    -121.870 238.226 -89.421  1.00  0.00      BCL   
ATOM   1057  MG  BCL B 132    -129.290 231.797 -92.807  1.00  0.00      BCL   
ATOM   1058  NB  BCL B 132    -128.150 233.307 -91.945  1.00  0.00      BCL   
ATOM   1059  ND  BCL B 132    -130.120 230.401 -94.029  1.00  0.00      BCL   
ATOM   1060  MG  BCL B 133    -135.990 224.564 -95.319  1.00  0.00      BCL   
ATOM   1061  NB  BCL B 133    -137.240 223.259 -96.388  1.00  0.00      BCL   
ATOM   1062  ND  BCL B 133    -134.880 225.871 -94.138  1.00  0.00      BCL   
ATOM   1063  MG  BCL B 134    -142.220 219.403 -96.484  1.00  0.00      BCL   
ATOM   1064  NB  BCL B 134    -141.130 220.819 -95.439  1.00  0.00      BCL   
ATOM   1065  ND  BCL B 134    -142.980 218.007 -97.860  1.00  0.00      BCL   
ATOM   1066  MG  BCL B 135    -148.620 212.310 -99.673  1.00  0.00      BCL   
ATOM   1067  NB  BCL B 135    -149.910 210.953-100.520  1.00  0.00      BCL   
ATOM   1068  ND  BCL B 135    -147.600 213.719 -98.575  1.00  0.00      BCL   
ATOM   1069  MG  BCL B 136    -154.360 206.892 -99.109  1.00  0.00      BCL   
ATOM   1070  NB  BCL B 136    -153.170 208.311 -98.262  1.00  0.00      BCL   
ATOM   1071  ND  BCL B 136    -155.260 205.512-100.410  1.00  0.00      BCL   
ATOM   1072  MG  BCL B 137    -161.960 199.164 -98.503  1.00  0.00      BCL   
ATOM   1073  NB  BCL B 137    -163.440 197.871 -97.962  1.00  0.00      BCL   
ATOM   1074  ND  BCL B 137    -160.610 200.730 -98.535  1.00  0.00      BCL   
ATOM   1075  MG  BCL B 138    -165.780 194.232 -91.376  1.00  0.00      BCL   
ATOM   1076  NB  BCL B 138    -164.500 195.797 -91.437  1.00  0.00      BCL   
ATOM   1077  ND  BCL B 138    -167.040 192.659 -91.804  1.00  0.00      BCL   
ATOM   1078  MG  BCL B 139    -173.320 188.399 -86.993  1.00  0.00      BCL   
ATOM   1079  NB  BCL B 139    -174.920 187.498 -86.029  1.00  0.00      BCL   
ATOM   1080  ND  BCL B 139    -171.600 189.514 -87.327  1.00  0.00      BCL   
ATOM   1081  MG  BCL B 140    -176.840 186.276 -80.609  1.00  0.00      BCL   
ATOM   1082  NB  BCL B 140    -175.520 187.321 -81.706  1.00  0.00      BCL   
ATOM   1083  ND  BCL B 140    -178.250 185.024 -79.837  1.00  0.00      BCL   
ATOM   1084  MG  BCL B 141    -182.460 182.630 -73.182  1.00  0.00      BCL   
ATOM   1085  NB  BCL B 141    -183.670 181.762 -71.867  1.00  0.00      BCL   
ATOM   1086  ND  BCL B 141    -181.120 183.703 -74.341  1.00  0.00      BCL   
ATOM   1087  MG  BCL B 142    -185.300 183.711 -67.235  1.00  0.00      BCL   
ATOM   1088  NB  BCL B 142    -184.270 184.822 -68.586  1.00  0.00      BCL   
ATOM   1089  ND  BCL B 142    -186.320 182.500 -65.863  1.00  0.00      BCL   
ATOM   1090  MG  BCL B 143    -189.470 175.926 -55.682  1.00  0.00      BCL   
ATOM   1091  NB  BCL B 143    -190.530 174.730 -54.402  1.00  0.00      BCL   
ATOM   1092  ND  BCL B 143    -188.440 177.232 -56.880  1.00  0.00      BCL   
ATOM   1093  MG  BCL B 144    -187.240 180.319 -50.232  1.00  0.00      BCL   
ATOM   1094  NB  BCL B 144    -187.160 180.550 -52.188  1.00  0.00      BCL   
ATOM   1095  ND  BCL B 144    -187.400 179.883 -48.208  1.00  0.00      BCL   
ATOM   1096  MG  BCL B 145    -188.250 181.633 -41.938  1.00  0.00      BCL   
ATOM   1097  NB  BCL B 145    -189.040 181.056 -40.167  1.00  0.00      BCL   
ATOM   1098  ND  BCL B 145    -187.330 182.330 -43.641  1.00  0.00      BCL   
ATOM   1099  MG  BCL B 146    -186.190 183.411 -36.054  1.00  0.00      BCL   
ATOM   1100  NB  BCL B 146    -185.810 183.779 -38.025  1.00  0.00      BCL   
ATOM   1101  ND  BCL B 146    -186.720 182.610 -34.241  1.00  0.00      BCL   
ATOM   1102  MG  BCL B 147    -185.720 185.954 -25.534  1.00  0.00      BCL   
ATOM   1103  NB  BCL B 147    -185.820 187.019 -23.784  1.00  0.00      BCL   
ATOM   1104  ND  BCL B 147    -185.290 185.121 -27.350  1.00  0.00      BCL   
ATOM   1105  MG  BCL B 148    -182.590 190.790 -19.988  1.00  0.00      BCL   
ATOM   1106  NB  BCL B 148    -183.010 190.040 -21.805  1.00  0.00      BCL   
ATOM   1107  ND  BCL B 148    -182.470 191.315 -17.932  1.00  0.00      BCL   
ATOM   1108  MG  BCL B 149    -178.740 196.450 -11.746  1.00  0.00      BCL   
ATOM   1109  NB  BCL B 149    -178.040 197.373 -10.114  1.00  0.00      BCL   
ATOM   1110  ND  BCL B 149    -179.210 195.689 -13.590  1.00  0.00      BCL   
ATOM   1111  MG  BCL B 150    -177.140 206.630 -12.035  1.00  0.00      BCL   
ATOM   1112  NB  BCL B 150    -178.450 205.862 -13.450  1.00  0.00      BCL   
ATOM   1113  ND  BCL B 150    -176.070 207.394 -10.414  1.00  0.00      BCL   
ATOM   1114  MG  BCL B 151    -169.450 212.022  -7.728  1.00  0.00      BCL   
ATOM   1115  NB  BCL B 151    -167.980 212.885  -6.530  1.00  0.00      BCL   
ATOM   1116  ND  BCL B 151    -170.470 211.179  -9.342  1.00  0.00      BCL   
ATOM   1117  MG  BCL B 152    -165.410 223.936  -5.676  1.00  0.00      BCL   
ATOM   1118  NB  BCL B 152    -167.200 222.842  -5.874  1.00  0.00      BCL   
ATOM   1119  ND  BCL B 152    -163.710 224.952  -5.023  1.00  0.00      BCL   
ATOM   1120  MG  BCL B 153    -156.860 228.873  -6.846  1.00  0.00      BCL   
ATOM   1121  NB  BCL B 153    -155.190 230.036  -6.730  1.00  0.00      BCL   
ATOM   1122  ND  BCL B 153    -158.520 227.753  -7.299  1.00  0.00      BCL   
ATOM   1123  MG  BCL B 154    -151.040 233.425  -9.544  1.00  0.00      BCL   
ATOM   1124  NB  BCL B 154    -152.820 232.394  -9.832  1.00  0.00      BCL   
ATOM   1125  ND  BCL B 154    -149.320 234.376  -8.876  1.00  0.00      BCL   
ATOM   1126  MG  BCL B 155    -142.980 238.769 -11.092  1.00  0.00      BCL   
ATOM   1127  NB  BCL B 155    -141.210 239.830 -11.288  1.00  0.00      BCL   
ATOM   1128  ND  BCL B 155    -144.780 237.832 -11.213  1.00  0.00      BCL   
ATOM   1129  MG  BCL X 301     -54.637 260.598 -44.099  1.00  0.00      X1    
ATOM   1130  NB  BCL X 301     -52.978 261.418 -43.191  1.00  0.00      X1    
ATOM   1131  ND  BCL X 301     -56.489 259.907 -44.926  1.00  0.00      X1    
ATOM   1132  MG  BCL X 302     -72.252 258.377 -44.750  1.00  0.00      X1    
ATOM   1133  NB  BCL X 302     -70.624 259.558 -44.172  1.00  0.00      X1    
ATOM   1134  ND  BCL X 302     -73.878 257.147 -45.028  1.00  0.00      X1    
ATOM   1135  MG  BCL X 303     -66.096 259.890 -38.461  1.00  0.00      X1    
ATOM   1136  NB  BCL X 303     -67.852 260.571 -39.329  1.00  0.00      X1    
ATOM   1137  ND  BCL X 303     -64.148 259.190 -38.326  1.00  0.00      X1    
ATOM   1138  MG  BCL X 304     -81.112 263.125 -38.232  1.00  0.00      X1    
ATOM   1139  NB  BCL X 304     -82.717 262.642 -39.514  1.00  0.00      X1    
ATOM   1140  ND  BCL X 304     -79.558 263.654 -37.075  1.00  0.00      X1    
ATOM   1141  MG  BCL X 301    -161.370 212.374 -55.088  1.00  0.00      X2    
ATOM   1142  NB  BCL X 301    -163.000 211.417 -55.897  1.00  0.00      X2    
ATOM   1143  ND  BCL X 301    -159.790 213.615 -54.544  1.00  0.00      X2    
ATOM   1144  MG  BCL X 302    -149.690 219.048 -54.640  1.00  0.00      X2    
ATOM   1145  NB  BCL X 302    -151.260 218.304 -55.847  1.00  0.00      X2    
ATOM   1146  ND  BCL X 302    -147.860 219.720 -54.051  1.00  0.00      X2    
ATOM   1147  MG  BCL X 303    -152.650 214.609 -60.823  1.00  0.00      X2    
ATOM   1148  NB  BCL X 303    -151.970 216.477 -60.340  1.00  0.00      X2    
ATOM   1149  ND  BCL X 303    -153.770 212.886 -60.834  1.00  0.00      X2    
ATOM   1150  MG  BCL X 304    -143.490 224.939 -64.146  1.00  0.00      X2    
ATOM   1151  NB  BCL X 304    -142.430 226.670 -64.303  1.00  0.00      X2    
ATOM   1152  ND  BCL X 304    -144.800 223.398 -63.818  1.00  0.00      X2    
ATOM   1153  MG  BCL B 100     -67.468 218.777-170.430  1.00  0.00      BCL   
ATOM   1154  NB  BCL B 100     -66.763 217.751-172.120  1.00  0.00      BCL   
ATOM   1155  ND  BCL B 100     -68.440 219.477-168.730  1.00  0.00      BCL   
ATOM   1156  MG  BCL B 101     -67.284 223.706-161.760  1.00  0.00      BCL   
ATOM   1157  NB  BCL B 101     -67.315 224.405-159.770  1.00  0.00      BCL   
ATOM   1158  ND  BCL B 101     -67.076 223.050-163.680  1.00  0.00      BCL   
ATOM   1159  MG  BCL B 102     -65.521 232.892-147.010  1.00  0.00      BCL   
ATOM   1160  NB  BCL B 102     -65.796 231.938-148.820  1.00  0.00      BCL   
ATOM   1161  ND  BCL B 102     -65.361 233.776-145.150  1.00  0.00      BCL   
ATOM   1162  MG  BCL B 103     -61.227 237.144-138.900  1.00  0.00      BCL   
ATOM   1163  NB  BCL B 103     -60.267 238.207-137.440  1.00  0.00      BCL   
ATOM   1164  ND  BCL B 103     -61.529 236.002-140.580  1.00  0.00      BCL   
ATOM   1165  MG  BCL B 104     -54.494 240.196-136.300  1.00  0.00      BCL   
ATOM   1166  NB  BCL B 104     -55.576 239.248-137.750  1.00  0.00      BCL   
ATOM   1167  ND  BCL B 104     -53.921 241.126-134.530  1.00  0.00      BCL   
ATOM   1168  MG  BCL B 105     -47.923 243.458-130.740  1.00  0.00      BCL   
ATOM   1169  NB  BCL B 105     -46.425 244.019-129.440  1.00  0.00      BCL   
ATOM   1170  ND  BCL B 105     -48.701 242.688-132.500  1.00  0.00      BCL   
ATOM   1171  MG  BCL B 106     -39.711 245.484-129.130  1.00  0.00      BCL   
ATOM   1172  NB  BCL B 106     -41.417 244.911-130.090  1.00  0.00      BCL   
ATOM   1173  ND  BCL B 106     -38.191 246.038-127.820  1.00  0.00      BCL   
ATOM   1174  MG  BCL B 107     -29.833 248.152-127.690  1.00  0.00      BCL   
ATOM   1175  NB  BCL B 107     -28.074 248.654-126.890  1.00  0.00      BCL   
ATOM   1176  ND  BCL B 107     -31.600 247.562-128.740  1.00  0.00      BCL   
ATOM   1177  MG  BCL B 108     -20.742 248.064-126.000  1.00  0.00      BCL   
ATOM   1178  NB  BCL B 108     -22.349 248.291-127.270  1.00  0.00      BCL   
ATOM   1179  ND  BCL B 108     -19.279 247.904-124.600  1.00  0.00      BCL   
ATOM   1180  MG  BCL B 109      -8.955 247.527-123.640  1.00  0.00      BCL   
ATOM   1181  NB  BCL B 109      -7.274 248.763-123.730  1.00  0.00      BCL   
ATOM   1182  ND  BCL B 109     -10.571 246.228-123.900  1.00  0.00      BCL   
ATOM   1183  MG  BCL B 110      -2.419 242.026-126.340  1.00  0.00      BCL   
ATOM   1184  NB  BCL B 110      -3.679 242.919-127.650  1.00  0.00      BCL   
ATOM   1185  ND  BCL B 110      -1.220 241.262-124.790  1.00  0.00      BCL   
ATOM   1186  MG  BCL B 111       8.032 237.458-125.730  1.00  0.00      BCL   
ATOM   1187  NB  BCL B 111      10.073 237.257-125.720  1.00  0.00      BCL   
ATOM   1188  ND  BCL B 111       5.997 237.464-126.120  1.00  0.00      BCL   
ATOM   1189  MG  BCL B 112      13.053 233.949-128.980  1.00  0.00      BCL   
ATOM   1190  NB  BCL B 112      11.040 234.409-128.610  1.00  0.00      BCL   
ATOM   1191  ND  BCL B 112      15.108 233.746-128.840  1.00  0.00      BCL   
ATOM   1192  MG  BCL B 113      21.550 230.104-131.910  1.00  0.00      BCL   
ATOM   1193  NB  BCL B 113      23.532 229.643-132.030  1.00  0.00      BCL   
ATOM   1194  ND  BCL B 113      19.547 230.596-131.810  1.00  0.00      BCL   
ATOM   1195  MG  BCL B 114      25.932 230.640-137.770  1.00  0.00      BCL   
ATOM   1196  NB  BCL B 114      23.973 230.871-137.200  1.00  0.00      BCL   
ATOM   1197  ND  BCL B 114      27.641 230.116-138.840  1.00  0.00      BCL   
ATOM   1198  MG  BCL B 115      31.978 218.872-141.130  1.00  0.00      BCL   
ATOM   1199  NB  BCL B 115      32.966 217.134-141.690  1.00  0.00      BCL   
ATOM   1200  ND  BCL B 115      30.924 220.619-140.570  1.00  0.00      BCL   
ATOM   1201  MG  BCL B 116      31.424 216.082-148.220  1.00  0.00      BCL   
ATOM   1202  NB  BCL B 116      30.718 217.527-146.900  1.00  0.00      BCL   
ATOM   1203  ND  BCL B 116      32.537 214.781-149.220  1.00  0.00      BCL   
ATOM   1204  MG  BCL B 117      33.088 209.764-155.350  1.00  0.00      BCL   
ATOM   1205  NB  BCL B 117      33.526 208.310-156.690  1.00  0.00      BCL   
ATOM   1206  ND  BCL B 117      32.228 211.160-154.130  1.00  0.00      BCL   
ATOM   1207  MG  BCL B 118      31.442 205.651-161.140  1.00  0.00      BCL   
ATOM   1208  NB  BCL B 118      30.857 206.906-159.610  1.00  0.00      BCL   
ATOM   1209  ND  BCL B 118      32.458 204.353-162.440  1.00  0.00      BCL   
ATOM   1210  MG  BCL B 119      33.109 200.480-170.260  1.00  0.00      BCL   
ATOM   1211  NB  BCL B 119      33.962 199.543-171.910  1.00  0.00      BCL   
ATOM   1212  ND  BCL B 119      31.947 201.234-168.770  1.00  0.00      BCL   
ATOM   1213  MG  BCL B 120      28.963 201.980-175.280  1.00  0.00      BCL   
ATOM   1214  NB  BCL B 120      28.205 203.522-174.190  1.00  0.00      BCL   
ATOM   1215  ND  BCL B 120      30.055 200.473-176.220  1.00  0.00      BCL   
ATOM   1216  MG  BCL B 121      25.907 194.877-182.540  1.00  0.00      BCL   
ATOM   1217  NB  BCL B 121      25.242 193.505-183.820  1.00  0.00      BCL   
ATOM   1218  ND  BCL B 121      26.177 196.352-181.100  1.00  0.00      BCL   
ATOM   1219  MG  BCL B 122      18.203 194.839-187.590  1.00  0.00      BCL   
ATOM   1220  NB  BCL B 122      19.571 195.989-186.510  1.00  0.00      BCL   
ATOM   1221  ND  BCL B 122      17.424 193.437-188.890  1.00  0.00      BCL   
ATOM   1222  MG  BCL B 123      10.461 190.669-192.070  1.00  0.00      BCL   
ATOM   1223  NB  BCL B 123       8.778 189.724-192.840  1.00  0.00      BCL   
ATOM   1224  ND  BCL B 123      11.776 191.796-190.870  1.00  0.00      BCL   
ATOM   1225  MG  BCL B 124      -1.151 192.787-201.230  1.00  0.00      BCL   
ATOM   1226  NB  BCL B 124       0.747 193.575-200.830  1.00  0.00      BCL   
ATOM   1227  ND  BCL B 124      -2.812 191.823-201.940  1.00  0.00      BCL   
ATOM   1228  MG  BCL B 125     -11.435 190.201-200.760  1.00  0.00      BCL   
ATOM   1229  NB  BCL B 125     -13.445 189.799-200.870  1.00  0.00      BCL   
ATOM   1230  ND  BCL B 125      -9.576 191.001-200.200  1.00  0.00      BCL   
ATOM   1231  MG  BCL B 126     -18.590 191.886-200.160  1.00  0.00      BCL   
ATOM   1232  NB  BCL B 126     -16.628 192.455-199.930  1.00  0.00      BCL   
ATOM   1233  ND  BCL B 126     -20.376 190.911-200.610  1.00  0.00      BCL   
ATOM   1234  MG  BCL B 127     -28.353 190.889-201.850  1.00  0.00      BCL   
ATOM   1235  NB  BCL B 127     -30.347 190.605-202.320  1.00  0.00      BCL   
ATOM   1236  ND  BCL B 127     -26.455 191.493-201.280  1.00  0.00      BCL   
ATOM   1237  MG  BCL B 128     -67.257 212.311-177.580  1.00  0.00      BCL   
ATOM   1238  NB  BCL B 128     -68.329 213.605-176.410  1.00  0.00      BCL   
ATOM   1239  ND  BCL B 128     -65.826 211.248-178.760  1.00  0.00      BCL   
ATOM   1240  MG  BCL B 129     -63.275 204.698-182.630  1.00  0.00      BCL   
ATOM   1241  NB  BCL B 129     -62.202 203.180-183.570  1.00  0.00      BCL   
ATOM   1242  ND  BCL B 129     -64.700 205.811-181.530  1.00  0.00      BCL   
ATOM   1243  MG  BCL B 130     -63.623 194.192-194.580  1.00  0.00      BCL   
ATOM   1244  NB  BCL B 130     -64.027 195.611-193.140  1.00  0.00      BCL   
ATOM   1245  ND  BCL B 130     -62.972 193.100-196.180  1.00  0.00      BCL   
ATOM   1246  MG  BCL B 131     -68.645 185.959-200.760  1.00  0.00      BCL   
ATOM   1247  NB  BCL B 131     -69.733 184.441-201.670  1.00  0.00      BCL   
ATOM   1248  ND  BCL B 131     -67.808 187.480-199.630  1.00  0.00      BCL   
ATOM   1249  MG  BCL B 132     -75.684 180.962-201.450  1.00  0.00      BCL   
ATOM   1250  NB  BCL B 132     -74.430 182.579-201.080  1.00  0.00      BCL   
ATOM   1251  ND  BCL B 132     -76.565 179.264-202.140  1.00  0.00      BCL   
ATOM   1252  MG  BCL B 133     -83.105 174.027-202.030  1.00  0.00      BCL   
ATOM   1253  NB  BCL B 133     -84.403 172.516-202.690  1.00  0.00      BCL   
ATOM   1254  ND  BCL B 133     -81.953 175.600-201.290  1.00  0.00      BCL   
ATOM   1255  MG  BCL B 134     -89.901 169.485-202.150  1.00  0.00      BCL   
ATOM   1256  NB  BCL B 134     -88.730 171.100-201.590  1.00  0.00      BCL   
ATOM   1257  ND  BCL B 134     -90.690 167.714-202.960  1.00  0.00      BCL   
ATOM   1258  MG  BCL B 135     -96.917 162.358-203.340  1.00  0.00      BCL   
ATOM   1259  NB  BCL B 135     -98.288 160.897-203.790  1.00  0.00      BCL   
ATOM   1260  ND  BCL B 135     -95.827 163.996-202.730  1.00  0.00      BCL   
ATOM   1261  MG  BCL B 136    -103.500 158.278-201.720  1.00  0.00      BCL   
ATOM   1262  NB  BCL B 136    -102.210 159.802-201.310  1.00  0.00      BCL   
ATOM   1263  ND  BCL B 136    -104.440 156.564-202.500  1.00  0.00      BCL   
ATOM   1264  MG  BCL B 137    -112.290 152.318-199.470  1.00  0.00      BCL   
ATOM   1265  NB  BCL B 137    -114.020 151.529-198.740  1.00  0.00      BCL   
ATOM   1266  ND  BCL B 137    -110.710 153.583-199.880  1.00  0.00      BCL   
ATOM   1267  MG  BCL B 138    -117.770 151.300-191.820  1.00  0.00      BCL   
ATOM   1268  NB  BCL B 138    -116.260 152.559-192.270  1.00  0.00      BCL   
ATOM   1269  ND  BCL B 138    -119.210 149.824-191.800  1.00  0.00      BCL   
ATOM   1270  MG  BCL B 139    -126.680 148.654-186.960  1.00  0.00      BCL   
ATOM   1271  NB  BCL B 139    -128.520 148.410-186.030  1.00  0.00      BCL   
ATOM   1272  ND  BCL B 139    -124.780 149.350-187.380  1.00  0.00      BCL   
ATOM   1273  MG  BCL B 140    -131.320 149.815-181.050  1.00  0.00      BCL   
ATOM   1274  NB  BCL B 140    -129.710 150.159-182.210  1.00  0.00      BCL   
ATOM   1275  ND  BCL B 140    -133.000 149.155-180.120  1.00  0.00      BCL   
ATOM   1276  MG  BCL B 141    -138.390 150.255-173.990  1.00  0.00      BCL   
ATOM   1277  NB  BCL B 141    -139.890 150.153-172.690  1.00  0.00      BCL   
ATOM   1278  ND  BCL B 141    -136.750 150.595-175.210  1.00  0.00      BCL   
ATOM   1279  MG  BCL B 142    -141.760 154.042-169.650  1.00  0.00      BCL   
ATOM   1280  NB  BCL B 142    -140.400 154.365-171.110  1.00  0.00      BCL   
ATOM   1281  ND  BCL B 142    -143.140 153.638-168.120  1.00  0.00      BCL   
ATOM   1282  MG  BCL B 143    -148.640 152.388-156.940  1.00  0.00      BCL   
ATOM   1283  NB  BCL B 143    -150.050 151.963-155.510  1.00  0.00      BCL   
ATOM   1284  ND  BCL B 143    -147.260 152.951-158.350  1.00  0.00      BCL   
ATOM   1285  MG  BCL B 144    -146.450 158.456-153.430  1.00  0.00      BCL   
ATOM   1286  NB  BCL B 144    -146.080 157.819-155.260  1.00  0.00      BCL   
ATOM   1287  ND  BCL B 144    -146.940 158.945-151.470  1.00  0.00      BCL   
ATOM   1288  MG  BCL B 145    -148.300 163.283-146.740  1.00  0.00      BCL   
ATOM   1289  NB  BCL B 145    -149.400 163.597-145.070  1.00  0.00      BCL   
ATOM   1290  ND  BCL B 145    -147.060 163.092-148.370  1.00  0.00      BCL   
ATOM   1291  MG  BCL B 146    -146.760 167.202-141.810  1.00  0.00      BCL   
ATOM   1292  NB  BCL B 146    -146.070 166.652-143.650  1.00  0.00      BCL   
ATOM   1293  ND  BCL B 146    -147.650 167.309-139.960  1.00  0.00      BCL   
ATOM   1294  MG  BCL B 147    -147.260 173.945-133.350  1.00  0.00      BCL   
ATOM   1295  NB  BCL B 147    -147.410 175.660-132.230  1.00  0.00      BCL   
ATOM   1296  ND  BCL B 147    -146.730 172.377-134.550  1.00  0.00      BCL   
ATOM   1297  MG  BCL B 148    -144.120 180.365-129.760  1.00  0.00      BCL   
ATOM   1298  NB  BCL B 148    -144.420 178.953-131.160  1.00  0.00      BCL   
ATOM   1299  ND  BCL B 148    -144.180 181.705-128.110  1.00  0.00      BCL   
ATOM   1300  MG  BCL B 149    -140.490 188.611-123.950  1.00  0.00      BCL   
ATOM   1301  NB  BCL B 149    -139.870 190.072-122.740  1.00  0.00      BCL   
ATOM   1302  ND  BCL B 149    -140.840 187.183-125.380  1.00  0.00      BCL   
ATOM   1303  MG  BCL B 150    -137.200 197.484-128.040  1.00  0.00      BCL   
ATOM   1304  NB  BCL B 150    -138.430 196.313-129.240  1.00  0.00      BCL   
ATOM   1305  ND  BCL B 150    -136.240 198.762-126.700  1.00  0.00      BCL   
ATOM   1306  MG  BCL B 151    -129.350 203.438-124.930  1.00  0.00      BCL   
ATOM   1307  NB  BCL B 151    -127.920 204.585-123.930  1.00  0.00      BCL   
ATOM   1308  ND  BCL B 151    -130.280 202.087-126.220  1.00  0.00      BCL   
ATOM   1309  MG  BCL B 152    -123.690 214.638-127.160  1.00  0.00      BCL   
ATOM   1310  NB  BCL B 152    -125.600 213.741-127.240  1.00  0.00      BCL   
ATOM   1311  ND  BCL B 152    -121.950 215.668-126.670  1.00  0.00      BCL   
ATOM   1312  MG  BCL B 153    -114.360 217.757-128.600  1.00  0.00      BCL   
ATOM   1313  NB  BCL B 153    -112.550 218.693-128.650  1.00  0.00      BCL   
ATOM   1314  ND  BCL B 153    -116.110 216.715-128.860  1.00  0.00      BCL   
ATOM   1315  MG  BCL B 154    -107.560 220.137-131.760  1.00  0.00      BCL   
ATOM   1316  NB  BCL B 154    -109.430 219.257-131.930  1.00  0.00      BCL   
ATOM   1317  ND  BCL B 154    -105.810 221.113-131.220  1.00  0.00      BCL   
ATOM   1318  MG  BCL B 155     -98.600 223.507-133.790  1.00  0.00      BCL   
ATOM   1319  NB  BCL B 155     -96.667 224.208-134.060  1.00  0.00      BCL   
ATOM   1320  ND  BCL B 155    -100.490 222.784-133.860  1.00  0.00      BCL   
ATOM   1321  MG  BCL X 301      -4.302 220.556-155.490  1.00  0.00      X1    
ATOM   1322  NB  BCL X 301      -2.663 221.523-154.700  1.00  0.00      X1    
ATOM   1323  ND  BCL X 301      -6.119 219.758-156.300  1.00  0.00      X1    
ATOM   1324  MG  BCL X 302     -21.802 219.965-158.490  1.00  0.00      X1    
ATOM   1325  NB  BCL X 302     -20.090 221.118-158.150  1.00  0.00      X1    
ATOM   1326  ND  BCL X 302     -23.559 218.896-158.550  1.00  0.00      X1    
ATOM   1327  MG  BCL X 303     -16.357 223.427-152.320  1.00  0.00      X1    
ATOM   1328  NB  BCL X 303     -17.846 223.837-153.710  1.00  0.00      X1    
ATOM   1329  ND  BCL X 303     -14.587 222.670-151.550  1.00  0.00      X1    
ATOM   1330  MG  BCL X 304     -30.525 227.868-156.260  1.00  0.00      X1    
ATOM   1331  NB  BCL X 304     -32.006 227.039-157.520  1.00  0.00      X1    
ATOM   1332  ND  BCL X 304     -29.069 228.690-155.150  1.00  0.00      X1    
ATOM   1333  MG  BCL X 301    -115.190 182.713-165.900  1.00  0.00      X2    
ATOM   1334  NB  BCL X 301    -116.850 181.664-166.540  1.00  0.00      X2    
ATOM   1335  ND  BCL X 301    -113.520 183.911-165.620  1.00  0.00      X2    
ATOM   1336  MG  BCL X 302    -102.730 187.788-166.000  1.00  0.00      X2    
ATOM   1337  NB  BCL X 302    -104.230 186.752-167.070  1.00  0.00      X2    
ATOM   1338  ND  BCL X 302    -100.910 188.468-165.400  1.00  0.00      X2    
ATOM   1339  MG  BCL X 303    -105.550 181.435-170.290  1.00  0.00      X2    
ATOM   1340  NB  BCL X 303    -104.640 183.255-170.480  1.00  0.00      X2    
ATOM   1341  ND  BCL X 303    -106.940 179.989-169.810  1.00  0.00      X2    
ATOM   1342  MG  BCL X 304     -94.448 188.421-175.720  1.00  0.00      X2    
ATOM   1343  NB  BCL X 304     -93.106 189.808-176.360  1.00  0.00      X2    
ATOM   1344  ND  BCL X 304     -96.035 187.302-175.050  1.00  0.00      X2    
ATOM   1345  MG  BCL B 100    -109.300-156.530 212.165  1.00  0.00      BCL   
ATOM   1346  NB  BCL B 100    -110.510-157.600 210.827  1.00  0.00      BCL   
ATOM   1347  ND  BCL B 100    -107.790-155.630 213.272  1.00  0.00      BCL   
ATOM   1348  MG  BCL B 101    -105.910-148.890 217.608  1.00  0.00      BCL   
ATOM   1349  NB  BCL B 101    -104.950-147.220 218.467  1.00  0.00      BCL   
ATOM   1350  ND  BCL B 101    -106.980-150.390 216.746  1.00  0.00      BCL   
ATOM   1351  MG  BCL B 102    -101.480-134.980 227.209  1.00  0.00      BCL   
ATOM   1352  NB  BCL B 102    -102.030-136.710 226.212  1.00  0.00      BCL   
ATOM   1353  ND  BCL B 102    -100.800-133.290 228.176  1.00  0.00      BCL   
ATOM   1354  MG  BCL B 103    -101.370-125.510 230.758  1.00  0.00      BCL   
ATOM   1355  NB  BCL B 103    -101.580-123.670 231.626  1.00  0.00      BCL   
ATOM   1356  ND  BCL B 103    -101.770-127.160 229.603  1.00  0.00      BCL   
ATOM   1357  MG  BCL B 104    -105.930-119.250 231.944  1.00  0.00      BCL   
ATOM   1358  NB  BCL B 104    -105.660-121.140 231.223  1.00  0.00      BCL   
ATOM   1359  ND  BCL B 104    -105.630-117.390 232.828  1.00  0.00      BCL   
ATOM   1360  MG  BCL B 105    -108.730-110.650 233.652  1.00  0.00      BCL   
ATOM   1361  NB  BCL B 105    -109.300-108.680 233.871  1.00  0.00      BCL   
ATOM   1362  ND  BCL B 105    -108.920-112.600 232.983  1.00  0.00      BCL   
ATOM   1363  MG  BCL B 106    -114.700-104.450 233.339  1.00  0.00      BCL   
ATOM   1364  NB  BCL B 106    -113.770-106.260 233.201  1.00  0.00      BCL   
ATOM   1365  ND  BCL B 106    -115.280-102.460 233.545  1.00  0.00      BCL   
ATOM   1366  MG  BCL B 107    -122.230 -97.377 233.136  1.00  0.00      BCL   
ATOM   1367  NB  BCL B 107    -123.260 -95.671 233.176  1.00  0.00      BCL   
ATOM   1368  ND  BCL B 107    -121.300 -99.298 232.992  1.00  0.00      BCL   
ATOM   1369  MG  BCL B 108    -128.210 -90.812 230.561  1.00  0.00      BCL   
ATOM   1370  NB  BCL B 108    -127.770 -92.742 231.128  1.00  0.00      BCL   
ATOM   1371  ND  BCL B 108    -128.480 -88.849 230.113  1.00  0.00      BCL   
ATOM   1372  MG  BCL B 109    -135.740 -82.200 226.836  1.00  0.00      BCL   
ATOM   1373  NB  BCL B 109    -137.440 -81.195 227.515  1.00  0.00      BCL   
ATOM   1374  ND  BCL B 109    -134.270 -83.456 226.047  1.00  0.00      BCL   
ATOM   1375  MG  BCL B 110    -140.700 -81.187 219.445  1.00  0.00      BCL   
ATOM   1376  NB  BCL B 110    -140.740 -82.887 220.541  1.00  0.00      BCL   
ATOM   1377  ND  BCL B 110    -140.510 -79.312 218.512  1.00  0.00      BCL   
ATOM   1378  MG  BCL B 111    -147.040 -75.144 212.109  1.00  0.00      BCL   
ATOM   1379  NB  BCL B 111    -148.540 -73.993 211.324  1.00  0.00      BCL   
ATOM   1380  ND  BCL B 111    -145.710 -76.630 212.671  1.00  0.00      BCL   
ATOM   1381  MG  BCL B 112    -151.730 -75.261 207.005  1.00  0.00      BCL   
ATOM   1382  NB  BCL B 112    -150.110 -76.068 208.063  1.00  0.00      BCL   
ATOM   1383  ND  BCL B 112    -153.170 -73.990 206.226  1.00  0.00      BCL   
ATOM   1384  MG  BCL B 113    -158.810 -73.158 200.598  1.00  0.00      BCL   
ATOM   1385  NB  BCL B 113    -160.270 -72.165 199.571  1.00  0.00      BCL   
ATOM   1386  ND  BCL B 113    -157.360 -74.177 201.658  1.00  0.00      BCL   
ATOM   1387  MG  BCL B 114    -165.680 -75.373 199.290  1.00  0.00      BCL   
ATOM   1388  NB  BCL B 114    -163.920 -76.009 200.133  1.00  0.00      BCL   
ATOM   1389  ND  BCL B 114    -167.450 -75.316 198.193  1.00  0.00      BCL   
ATOM   1390  MG  BCL B 115    -168.830 -75.780 186.013  1.00  0.00      BCL   
ATOM   1391  NB  BCL B 115    -169.400 -75.834 184.018  1.00  0.00      BCL   
ATOM   1392  ND  BCL B 115    -168.210 -75.760 188.034  1.00  0.00      BCL   
ATOM   1393  MG  BCL B 116    -171.650 -82.138 182.860  1.00  0.00      BCL   
ATOM   1394  NB  BCL B 116    -170.770 -81.328 184.564  1.00  0.00      BCL   
ATOM   1395  ND  BCL B 116    -172.700 -82.444 181.204  1.00  0.00      BCL   
ATOM   1396  MG  BCL B 117    -175.170 -87.599 175.699  1.00  0.00      BCL   
ATOM   1397  NB  BCL B 117    -175.850 -88.581 174.063  1.00  0.00      BCL   
ATOM   1398  ND  BCL B 117    -174.220 -86.964 177.392  1.00  0.00      BCL   
ATOM   1399  MG  BCL B 118    -176.030 -93.652 171.725  1.00  0.00      BCL   
ATOM   1400  NB  BCL B 118    -175.070 -92.623 173.233  1.00  0.00      BCL   
ATOM   1401  ND  BCL B 118    -177.170 -94.251 170.073  1.00  0.00      BCL   
ATOM   1402  MG  BCL B 119    -181.030-100.620 165.471  1.00  0.00      BCL   
ATOM   1403  NB  BCL B 119    -182.350-101.560 164.178  1.00  0.00      BCL   
ATOM   1404  ND  BCL B 119    -179.500-100.000 166.666  1.00  0.00      BCL   
ATOM   1405  MG  BCL B 120    -181.160-106.940 167.641  1.00  0.00      BCL   
ATOM   1406  NB  BCL B 120    -180.400-106.330 169.432  1.00  0.00      BCL   
ATOM   1407  ND  BCL B 120    -182.100-107.230 165.801  1.00  0.00      BCL   
ATOM   1408  MG  BCL B 121    -180.900-115.280 161.096  1.00  0.00      BCL   
ATOM   1409  NB  BCL B 121    -180.730-116.840 159.865  1.00  0.00      BCL   
ATOM   1410  ND  BCL B 121    -180.720-113.810 162.555  1.00  0.00      BCL   
ATOM   1411  MG  BCL B 122    -177.880-123.810 162.834  1.00  0.00      BCL   
ATOM   1412  NB  BCL B 122    -178.640-122.030 163.632  1.00  0.00      BCL   
ATOM   1413  ND  BCL B 122    -177.620-125.440 161.606  1.00  0.00      BCL   
ATOM   1414  MG  BCL B 123    -173.290-132.280 160.704  1.00  0.00      BCL   
ATOM   1415  NB  BCL B 123    -172.170-133.960 160.223  1.00  0.00      BCL   
ATOM   1416  ND  BCL B 123    -173.940-130.440 161.505  1.00  0.00      BCL   
ATOM   1417  MG  BCL B 124    -170.250-146.180 165.253  1.00  0.00      BCL   
ATOM   1418  NB  BCL B 124    -171.700-144.700 165.488  1.00  0.00      BCL   
ATOM   1419  ND  BCL B 124    -169.100-147.800 164.753  1.00  0.00      BCL   
ATOM   1420  MG  BCL B 125    -161.340-151.920 165.829  1.00  0.00      BCL   
ATOM   1421  NB  BCL B 125    -159.740-153.200 166.021  1.00  0.00      BCL   
ATOM   1422  ND  BCL B 125    -162.680-150.330 166.101  1.00  0.00      BCL   
ATOM   1423  MG  BCL B 126    -155.990-155.360 169.573  1.00  0.00      BCL   
ATOM   1424  NB  BCL B 126    -157.540-154.010 169.564  1.00  0.00      BCL   
ATOM   1425  ND  BCL B 126    -154.600-156.850 169.123  1.00  0.00      BCL   
ATOM   1426  MG  BCL B 127    -149.190-162.420 171.309  1.00  0.00      BCL   
ATOM   1427  NB  BCL B 127    -147.840-163.970 171.576  1.00  0.00      BCL   
ATOM   1428  ND  BCL B 127    -150.490-160.820 171.384  1.00  0.00      BCL   
ATOM   1429  MG  BCL B 128    -111.680-162.850 205.284  1.00  0.00      BCL   
ATOM   1430  NB  BCL B 128    -110.560-162.380 206.937  1.00  0.00      BCL   
ATOM   1431  ND  BCL B 128    -113.140-163.090 203.747  1.00  0.00      BCL   
ATOM   1432  MG  BCL B 129    -115.410-165.410 196.409  1.00  0.00      BCL   
ATOM   1433  NB  BCL B 129    -116.330-165.710 194.564  1.00  0.00      BCL   
ATOM   1434  ND  BCL B 129    -114.010-165.220 197.985  1.00  0.00      BCL   
ATOM   1435  MG  BCL B 130    -118.940-176.350 185.399  1.00  0.00      BCL   
ATOM   1436  NB  BCL B 130    -118.210-175.270 187.002  1.00  0.00      BCL   
ATOM   1437  ND  BCL B 130    -120.030-177.390 184.022  1.00  0.00      BCL   
ATOM   1438  MG  BCL B 131    -116.230-185.050 178.449  1.00  0.00      BCL   
ATOM   1439  NB  BCL B 131    -115.480-186.560 177.236  1.00  0.00      BCL   
ATOM   1440  ND  BCL B 131    -116.670-183.510 179.758  1.00  0.00      BCL   
ATOM   1441  MG  BCL B 132    -109.780-190.120 175.677  1.00  0.00      BCL   
ATOM   1442  NB  BCL B 132    -111.000-188.940 176.886  1.00  0.00      BCL   
ATOM   1443  ND  BCL B 132    -109.000-191.340 174.253  1.00  0.00      BCL   
ATOM   1444  MG  BCL B 133    -102.410-195.490 171.181  1.00  0.00      BCL   
ATOM   1445  NB  BCL B 133    -101.350-196.920 170.059  1.00  0.00      BCL   
ATOM   1446  ND  BCL B 133    -103.320-194.080 172.412  1.00  0.00      BCL   
ATOM   1447  MG  BCL B 134     -95.950-199.910 168.824  1.00  0.00      BCL   
ATOM   1448  NB  BCL B 134     -96.992-198.630 170.073  1.00  0.00      BCL   
ATOM   1449  ND  BCL B 134     -95.292-201.190 167.293  1.00  0.00      BCL   
ATOM   1450  MG  BCL B 135     -89.177-205.570 163.971  1.00  0.00      BCL   
ATOM   1451  NB  BCL B 135     -87.961-206.860 162.937  1.00  0.00      BCL   
ATOM   1452  ND  BCL B 135     -90.143-204.300 165.269  1.00  0.00      BCL   
ATOM   1453  MG  BCL B 136     -82.017-208.410 162.154  1.00  0.00      BCL   
ATOM   1454  NB  BCL B 136     -83.212-207.200 163.268  1.00  0.00      BCL   
ATOM   1455  ND  BCL B 136     -81.246-209.740 160.723  1.00  0.00      BCL   
ATOM   1456  MG  BCL B 137     -72.260-212.180 159.247  1.00  0.00      BCL   
ATOM   1457  NB  BCL B 137     -70.284-212.650 159.069  1.00  0.00      BCL   
ATOM   1458  ND  BCL B 137     -74.075-211.480 159.953  1.00  0.00      BCL   
ATOM   1459  MG  BCL B 138     -63.380-209.170 160.584  1.00  0.00      BCL   
ATOM   1460  NB  BCL B 138     -65.163-208.550 161.300  1.00  0.00      BCL   
ATOM   1461  ND  BCL B 138     -61.839-210.120 159.598  1.00  0.00      BCL   
ATOM   1462  MG  BCL B 139     -52.993-210.560 161.110  1.00  0.00      BCL   
ATOM   1463  NB  BCL B 139     -50.982-210.880 161.499  1.00  0.00      BCL   
ATOM   1464  ND  BCL B 139     -54.900-209.750 161.178  1.00  0.00      BCL   
ATOM   1465  MG  BCL B 140     -46.397-208.290 164.112  1.00  0.00      BCL   
ATOM   1466  NB  BCL B 140     -48.391-208.280 163.864  1.00  0.00      BCL   
ATOM   1467  ND  BCL B 140     -44.379-208.550 164.060  1.00  0.00      BCL   
ATOM   1468  MG  BCL B 141     -37.059-206.540 167.244  1.00  0.00      BCL   
ATOM   1469  NB  BCL B 141     -35.136-206.350 167.704  1.00  0.00      BCL   
ATOM   1470  ND  BCL B 141     -39.112-206.560 166.978  1.00  0.00      BCL   
ATOM   1471  MG  BCL B 142     -33.086-204.570 172.235  1.00  0.00      BCL   
ATOM   1472  NB  BCL B 142     -35.066-204.950 172.009  1.00  0.00      BCL   
ATOM   1473  ND  BCL B 142     -31.040-204.150 172.392  1.00  0.00      BCL   
ATOM   1474  MG  BCL B 143     -20.059-198.310 173.841  1.00  0.00      BCL   
ATOM   1475  NB  BCL B 143     -18.039-197.990 173.977  1.00  0.00      BCL   
ATOM   1476  ND  BCL B 143     -22.087-198.610 173.844  1.00  0.00      BCL   
ATOM   1477  MG  BCL B 144     -21.490-193.610 179.306  1.00  0.00      BCL   
ATOM   1478  NB  BCL B 144     -22.638-194.950 178.421  1.00  0.00      BCL   
ATOM   1479  ND  BCL B 144     -20.139-192.250 180.094  1.00  0.00      BCL   
ATOM   1480  MG  BCL B 145     -17.639-188.760 185.061  1.00  0.00      BCL   
ATOM   1481  NB  BCL B 145     -15.937-187.990 185.834  1.00  0.00      BCL   
ATOM   1482  ND  BCL B 145     -19.472-189.390 184.366  1.00  0.00      BCL   
ATOM   1483  MG  BCL B 146     -17.138-183.490 188.801  1.00  0.00      BCL   
ATOM   1484  NB  BCL B 146     -18.564-184.640 187.904  1.00  0.00      BCL   
ATOM   1485  ND  BCL B 146     -15.428-182.480 189.333  1.00  0.00      BCL   
ATOM   1486  MG  BCL B 147     -13.870-176.230 196.150  1.00  0.00      BCL   
ATOM   1487  NB  BCL B 147     -13.616-175.240 197.930  1.00  0.00      BCL   
ATOM   1488  ND  BCL B 147     -14.506-177.060 194.393  1.00  0.00      BCL   
ATOM   1489  MG  BCL B 148     -16.088-170.890 201.681  1.00  0.00      BCL   
ATOM   1490  NB  BCL B 148     -16.249-172.340 200.295  1.00  0.00      BCL   
ATOM   1491  ND  BCL B 148     -15.485-169.460 203.128  1.00  0.00      BCL   
ATOM   1492  MG  BCL B 149     -17.942-163.310 209.014  1.00  0.00      BCL   
ATOM   1493  NB  BCL B 149     -18.149-161.820 210.336  1.00  0.00      BCL   
ATOM   1494  ND  BCL B 149     -18.080-164.810 207.623  1.00  0.00      BCL   
ATOM   1495  MG  BCL B 150     -25.383-163.900 216.125  1.00  0.00      BCL   
ATOM   1496  NB  BCL B 150     -24.789-165.700 215.256  1.00  0.00      BCL   
ATOM   1497  ND  BCL B 150     -25.723-162.140 217.186  1.00  0.00      BCL   
ATOM   1498  MG  BCL B 151     -31.347-156.310 219.797  1.00  0.00      BCL   
ATOM   1499  NB  BCL B 151     -32.201-154.570 220.567  1.00  0.00      BCL   
ATOM   1500  ND  BCL B 151     -30.984-158.020 218.662  1.00  0.00      BCL   
ATOM   1501  MG  BCL B 152     -40.214-153.830 228.607  1.00  0.00      BCL   
ATOM   1502  NB  BCL B 152     -38.535-155.060 228.301  1.00  0.00      BCL   
ATOM   1503  ND  BCL B 152     -41.571-152.330 229.126  1.00  0.00      BCL   
ATOM   1504  MG  BCL B 153     -49.099-149.360 228.727  1.00  0.00      BCL   
ATOM   1505  NB  BCL B 153     -50.787-148.280 229.086  1.00  0.00      BCL   
ATOM   1506  ND  BCL B 153     -47.605-150.680 228.220  1.00  0.00      BCL   
ATOM   1507  MG  BCL B 154     -56.813-147.820 228.721  1.00  0.00      BCL   
ATOM   1508  NB  BCL B 154     -55.222-149.120 228.411  1.00  0.00      BCL   
ATOM   1509  ND  BCL B 154     -58.134-146.290 229.189  1.00  0.00      BCL   
ATOM   1510  MG  BCL B 155     -65.831-144.030 229.130  1.00  0.00      BCL   
ATOM   1511  NB  BCL B 155     -67.672-143.070 229.209  1.00  0.00      BCL   
ATOM   1512  ND  BCL B 155     -64.207-145.230 228.987  1.00  0.00      BCL   
ATOM   1513  MG  BCL X 301    -149.710-108.060 196.850  1.00  0.00      X1    
ATOM   1514  NB  BCL X 301    -150.790-106.380 197.366  1.00  0.00      X1    
ATOM   1515  ND  BCL X 301    -148.550-109.830 196.545  1.00  0.00      X1    
ATOM   1516  MG  BCL X 302    -137.840-120.570 201.105  1.00  0.00      X1    
ATOM   1517  NB  BCL X 302    -139.290-119.200 201.736  1.00  0.00      X1    
ATOM   1518  ND  BCL X 302    -136.210-121.730 200.593  1.00  0.00      X1    
ATOM   1519  MG  BCL X 303    -139.480-112.100 203.388  1.00  0.00      X1    
ATOM   1520  NB  BCL X 303    -139.250-114.040 204.083  1.00  0.00      X1    
ATOM   1521  ND  BCL X 303    -140.180-110.530 202.223  1.00  0.00      X1    
ATOM   1522  MG  BCL X 304    -132.160-122.990 211.377  1.00  0.00      X1    
ATOM   1523  NB  BCL X 304    -131.500-124.940 210.902  1.00  0.00      X1    
ATOM   1524  ND  BCL X 304    -132.880-121.170 211.838  1.00  0.00      X1    
ATOM   1525  MG  BCL X 301     -59.636-183.580 192.146  1.00  0.00      X2    
ATOM   1526  NB  BCL X 301     -58.433-185.150 191.568  1.00  0.00      X2    
ATOM   1527  ND  BCL X 301     -61.109-182.270 192.825  1.00  0.00      X2    
ATOM   1528  MG  BCL X 302     -70.724-176.050 193.339  1.00  0.00      X2    
ATOM   1529  NB  BCL X 302     -69.891-177.880 192.689  1.00  0.00      X2    
ATOM   1530  ND  BCL X 302     -71.979-174.450 193.511  1.00  0.00      X2    
ATOM   1531  MG  BCL X 303     -69.175-181.760 187.712  1.00  0.00      X2    
ATOM   1532  NB  BCL X 303     -70.514-181.230 189.163  1.00  0.00      X2    
ATOM   1533  ND  BCL X 303     -67.419-182.300 186.785  1.00  0.00      X2    
ATOM   1534  MG  BCL X 304     -82.830-179.170 190.627  1.00  0.00      X2    
ATOM   1535  NB  BCL X 304     -84.629-178.790 191.498  1.00  0.00      X2    
ATOM   1536  ND  BCL X 304     -80.904-179.640 190.087  1.00  0.00      X2    
ATOM   1537  MG  BCL B 100    -172.890-201.730 104.291  1.00  0.00      BCL   
ATOM   1538  NB  BCL B 100    -173.690-202.090 102.393  1.00  0.00      BCL   
ATOM   1539  ND  BCL B 100    -171.720-201.490 105.998  1.00  0.00      BCL   
ATOM   1540  MG  BCL B 101    -170.910-196.960 112.830  1.00  0.00      BCL   
ATOM   1541  NB  BCL B 101    -170.180-195.840 114.457  1.00  0.00      BCL   
ATOM   1542  ND  BCL B 101    -171.750-197.920 111.231  1.00  0.00      BCL   
ATOM   1543  MG  BCL B 102    -168.910-187.930 127.646  1.00  0.00      BCL   
ATOM   1544  NB  BCL B 102    -169.220-189.120 125.981  1.00  0.00      BCL   
ATOM   1545  ND  BCL B 102    -168.470-186.780 129.306  1.00  0.00      BCL   
ATOM   1546  MG  BCL B 103    -169.450-180.350 134.317  1.00  0.00      BCL   
ATOM   1547  NB  BCL B 103    -169.820-178.900 135.713  1.00  0.00      BCL   
ATOM   1548  ND  BCL B 103    -169.550-181.430 132.579  1.00  0.00      BCL   
ATOM   1549  MG  BCL B 104    -173.890-174.270 136.497  1.00  0.00      BCL   
ATOM   1550  NB  BCL B 104    -173.490-175.820 135.230  1.00  0.00      BCL   
ATOM   1551  ND  BCL B 104    -173.780-172.880 138.048  1.00  0.00      BCL   
ATOM   1552  MG  BCL B 105    -176.710-166.450 140.454  1.00  0.00      BCL   
ATOM   1553  NB  BCL B 105    -177.230-164.620 141.222  1.00  0.00      BCL   
ATOM   1554  ND  BCL B 105    -176.770-168.010 139.093  1.00  0.00      BCL   
ATOM   1555  MG  BCL B 106    -182.060-159.720 140.907  1.00  0.00      BCL   
ATOM   1556  NB  BCL B 106    -181.210-161.490 140.360  1.00  0.00      BCL   
ATOM   1557  ND  BCL B 106    -182.590-157.860 141.672  1.00  0.00      BCL   
ATOM   1558  MG  BCL B 107    -188.900-151.990 141.383  1.00  0.00      BCL   
ATOM   1559  NB  BCL B 107    -189.830-150.270 141.777  1.00  0.00      BCL   
ATOM   1560  ND  BCL B 107    -188.050-153.860 140.788  1.00  0.00      BCL   
ATOM   1561  MG  BCL B 108    -193.590-144.150 139.946  1.00  0.00      BCL   
ATOM   1562  NB  BCL B 108    -193.410-146.200 139.859  1.00  0.00      BCL   
ATOM   1563  ND  BCL B 108    -193.640-142.140 140.194  1.00  0.00      BCL   
ATOM   1564  MG  BCL B 109    -199.340-133.800 137.830  1.00  0.00      BCL   
ATOM   1565  NB  BCL B 109    -201.120-132.850 138.368  1.00  0.00      BCL   
ATOM   1566  ND  BCL B 109    -197.760-134.910 137.043  1.00  0.00      BCL   
ATOM   1567  MG  BCL B 110    -201.880-129.630 130.315  1.00  0.00      BCL   
ATOM   1568  NB  BCL B 110    -202.310-131.580 130.662  1.00  0.00      BCL   
ATOM   1569  ND  BCL B 110    -201.350-127.600 130.216  1.00  0.00      BCL   
ATOM   1570  MG  BCL B 111    -205.540-120.610 124.338  1.00  0.00      BCL   
ATOM   1571  NB  BCL B 111    -206.700-119.060 123.670  1.00  0.00      BCL   
ATOM   1572  ND  BCL B 111    -204.500-122.380 124.639  1.00  0.00      BCL   
ATOM   1573  MG  BCL B 112    -208.540-118.310 118.523  1.00  0.00      BCL   
ATOM   1574  NB  BCL B 112    -207.340-119.660 119.590  1.00  0.00      BCL   
ATOM   1575  ND  BCL B 112    -209.640-116.660 117.922  1.00  0.00      BCL   
ATOM   1576  MG  BCL B 113    -213.350-113.170 111.742  1.00  0.00      BCL   
ATOM   1577  NB  BCL B 113    -214.400-111.690 110.813  1.00  0.00      BCL   
ATOM   1578  ND  BCL B 113    -212.320-114.680 112.690  1.00  0.00      BCL   
ATOM   1579  MG  BCL B 114    -219.620-113.790 107.994  1.00  0.00      BCL   
ATOM   1580  NB  BCL B 114    -218.210-114.920 108.968  1.00  0.00      BCL   
ATOM   1581  ND  BCL B 114    -220.990-113.110 106.579  1.00  0.00      BCL   
ATOM   1582  MG  BCL B 115    -218.770-109.210  95.163  1.00  0.00      BCL   
ATOM   1583  NB  BCL B 115    -218.740-108.500  93.212  1.00  0.00      BCL   
ATOM   1584  ND  BCL B 115    -218.770-109.970  97.138  1.00  0.00      BCL   
ATOM   1585  MG  BCL B 116    -220.810-113.650  89.290  1.00  0.00      BCL   
ATOM   1586  NB  BCL B 116    -220.440-113.600  91.335  1.00  0.00      BCL   
ATOM   1587  ND  BCL B 116    -221.340-113.220  87.426  1.00  0.00      BCL   
ATOM   1588  MG  BCL B 117    -222.310-115.790  79.979  1.00  0.00      BCL   
ATOM   1589  NB  BCL B 117    -222.530-116.050  77.981  1.00  0.00      BCL   
ATOM   1590  ND  BCL B 117    -221.870-115.910  81.970  1.00  0.00      BCL   
ATOM   1591  MG  BCL B 118    -222.230-119.940  73.988  1.00  0.00      BCL   
ATOM   1592  NB  BCL B 118    -221.710-119.640  75.959  1.00  0.00      BCL   
ATOM   1593  ND  BCL B 118    -222.860-119.770  71.997  1.00  0.00      BCL   
ATOM   1594  MG  BCL B 119    -225.470-123.580  64.555  1.00  0.00      BCL   
ATOM   1595  NB  BCL B 119    -226.390-123.830  62.715  1.00  0.00      BCL   
ATOM   1596  ND  BCL B 119    -224.330-123.630  66.244  1.00  0.00      BCL   
ATOM   1597  MG  BCL B 120    -226.490-130.180  64.148  1.00  0.00      BCL   
ATOM   1598  NB  BCL B 120    -226.260-130.330  66.169  1.00  0.00      BCL   
ATOM   1599  ND  BCL B 120    -226.860-129.680  62.158  1.00  0.00      BCL   
ATOM   1600  MG  BCL B 121    -224.680-135.740  55.308  1.00  0.00      BCL   
ATOM   1601  NB  BCL B 121    -224.220-136.800  53.680  1.00  0.00      BCL   
ATOM   1602  ND  BCL B 121    -224.870-134.900  57.197  1.00  0.00      BCL   
ATOM   1603  MG  BCL B 122    -222.650-144.690  54.518  1.00  0.00      BCL   
ATOM   1604  NB  BCL B 122    -223.540-143.200  55.686  1.00  0.00      BCL   
ATOM   1605  ND  BCL B 122    -222.110-145.840  52.887  1.00  0.00      BCL   
ATOM   1606  MG  BCL B 123    -218.000-152.510  50.689  1.00  0.00      BCL   
ATOM   1607  NB  BCL B 123    -216.860-154.070  49.934  1.00  0.00      BCL   
ATOM   1608  ND  BCL B 123    -218.780-150.980  51.910  1.00  0.00      BCL   
ATOM   1609  MG  BCL B 124    -217.000-167.420  50.450  1.00  0.00      BCL   
ATOM   1610  NB  BCL B 124    -218.390-165.900  50.829  1.00  0.00      BCL   
ATOM   1611  ND  BCL B 124    -215.820-168.920  49.704  1.00  0.00      BCL   
ATOM   1612  MG  BCL B 125    -208.890-174.230  51.155  1.00  0.00      BCL   
ATOM   1613  NB  BCL B 125    -207.480-175.720  51.268  1.00  0.00      BCL   
ATOM   1614  ND  BCL B 125    -210.180-172.650  51.637  1.00  0.00      BCL   
ATOM   1615  MG  BCL B 126    -205.020-179.470  54.617  1.00  0.00      BCL   
ATOM   1616  NB  BCL B 126    -206.440-177.980  54.709  1.00  0.00      BCL   
ATOM   1617  ND  BCL B 126    -203.620-180.900  54.029  1.00  0.00      BCL   
ATOM   1618  MG  BCL B 127    -199.320-187.600  55.337  1.00  0.00      BCL   
ATOM   1619  NB  BCL B 127    -198.170-189.330  55.353  1.00  0.00      BCL   
ATOM   1620  ND  BCL B 127    -200.520-185.950  55.655  1.00  0.00      BCL   
ATOM   1621  MG  BCL B 128    -173.410-204.930  95.210  1.00  0.00      BCL   
ATOM   1622  NB  BCL B 128    -172.810-205.220  97.149  1.00  0.00      BCL   
ATOM   1623  ND  BCL B 128    -174.370-204.420  93.371  1.00  0.00      BCL   
ATOM   1624  MG  BCL B 129    -174.490-203.760  85.376  1.00  0.00      BCL   
ATOM   1625  NB  BCL B 129    -174.850-203.280  83.378  1.00  0.00      BCL   
ATOM   1626  ND  BCL B 129    -173.610-204.320  87.215  1.00  0.00      BCL   
ATOM   1627  MG  BCL B 130    -175.100-209.690  70.616  1.00  0.00      BCL   
ATOM   1628  NB  BCL B 130    -174.830-209.330  72.632  1.00  0.00      BCL   
ATOM   1629  ND  BCL B 130    -175.790-210.030  68.726  1.00  0.00      BCL   
ATOM   1630  MG  BCL B 131    -170.850-215.810  61.912  1.00  0.00      BCL   
ATOM   1631  NB  BCL B 131    -169.840-216.910  60.470  1.00  0.00      BCL   
ATOM   1632  ND  BCL B 131    -171.590-214.750  63.535  1.00  0.00      BCL   
ATOM   1633  MG  BCL B 132    -164.090-220.510  59.238  1.00  0.00      BCL   
ATOM   1634  NB  BCL B 132    -165.560-219.650  60.436  1.00  0.00      BCL   
ATOM   1635  ND  BCL B 132    -162.980-221.270  57.717  1.00  0.00      BCL   
ATOM   1636  MG  BCL B 133    -155.950-225.040  55.146  1.00  0.00      BCL   
ATOM   1637  NB  BCL B 133    -154.680-226.140  53.891  1.00  0.00      BCL   
ATOM   1638  ND  BCL B 133    -157.130-224.020  56.526  1.00  0.00      BCL   
ATOM   1639  MG  BCL B 134    -149.280-229.280  53.081  1.00  0.00      BCL   
ATOM   1640  NB  BCL B 134    -150.580-228.360  54.400  1.00  0.00      BCL   
ATOM   1641  ND  BCL B 134    -148.250-230.050  51.412  1.00  0.00      BCL   
ATOM   1642  MG  BCL B 135    -141.620-233.870  48.411  1.00  0.00      BCL   
ATOM   1643  NB  BCL B 135    -140.210-234.900  47.326  1.00  0.00      BCL   
ATOM   1644  ND  BCL B 135    -142.870-232.990  49.790  1.00  0.00      BCL   
ATOM   1645  MG  BCL B 136    -134.370-236.920  47.590  1.00  0.00      BCL   
ATOM   1646  NB  BCL B 136    -135.790-236.000  48.722  1.00  0.00      BCL   
ATOM   1647  ND  BCL B 136    -133.270-237.790  46.018  1.00  0.00      BCL   
ATOM   1648  MG  BCL B 137    -124.350-240.850  46.119  1.00  0.00      BCL   
ATOM   1649  NB  BCL B 137    -122.430-241.510  46.295  1.00  0.00      BCL   
ATOM   1650  ND  BCL B 137    -126.270-240.180  46.537  1.00  0.00      BCL   
ATOM   1651  MG  BCL B 138    -116.130-239.790  50.700  1.00  0.00      BCL   
ATOM   1652  NB  BCL B 138    -118.020-239.200  51.108  1.00  0.00      BCL   
ATOM   1653  ND  BCL B 138    -114.410-240.560  49.867  1.00  0.00      BCL   
ATOM   1654  MG  BCL B 139    -106.420-242.750  53.334  1.00  0.00      BCL   
ATOM   1655  NB  BCL B 139    -104.630-243.470  54.082  1.00  0.00      BCL   
ATOM   1656  ND  BCL B 139    -108.230-241.750  53.200  1.00  0.00      BCL   
ATOM   1657  MG  BCL B 140    -100.900-242.610  58.547  1.00  0.00      BCL   
ATOM   1658  NB  BCL B 140    -102.730-242.230  57.817  1.00  0.00      BCL   
ATOM   1659  ND  BCL B 140     -98.972-243.130  58.923  1.00  0.00      BCL   
ATOM   1660  MG  BCL B 141     -92.822-243.390  64.391  1.00  0.00      BCL   
ATOM   1661  NB  BCL B 141     -91.111-243.650  65.368  1.00  0.00      BCL   
ATOM   1662  ND  BCL B 141     -94.707-243.030  63.616  1.00  0.00      BCL   
ATOM   1663  MG  BCL B 142     -90.400-243.820  70.599  1.00  0.00      BCL   
ATOM   1664  NB  BCL B 142     -92.242-243.820  69.748  1.00  0.00      BCL   
ATOM   1665  ND  BCL B 142     -88.474-243.780  71.419  1.00  0.00      BCL   
ATOM   1666  MG  BCL B 143     -78.161-240.430  77.678  1.00  0.00      BCL   
ATOM   1667  NB  BCL B 143     -76.258-240.470  78.437  1.00  0.00      BCL   
ATOM   1668  ND  BCL B 143     -80.112-240.420  77.049  1.00  0.00      BCL   
ATOM   1669  MG  BCL B 144     -80.929-237.710  83.916  1.00  0.00      BCL   
ATOM   1670  NB  BCL B 144     -81.823-238.490  82.340  1.00  0.00      BCL   
ATOM   1671  ND  BCL B 144     -79.811-236.900  85.468  1.00  0.00      BCL   
ATOM   1672  MG  BCL B 145     -78.727-235.710  91.831  1.00  0.00      BCL   
ATOM   1673  NB  BCL B 145     -77.294-235.500  93.241  1.00  0.00      BCL   
ATOM   1674  ND  BCL B 145     -80.302-235.800  90.506  1.00  0.00      BCL   
ATOM   1675  MG  BCL B 146     -79.120-232.140  97.236  1.00  0.00      BCL   
ATOM   1676  NB  BCL B 146     -80.269-232.710  95.644  1.00  0.00      BCL   
ATOM   1677  ND  BCL B 146     -77.601-231.640  98.519  1.00  0.00      BCL   
ATOM   1678  MG  BCL B 147     -77.841-228.360 107.306  1.00  0.00      BCL   
ATOM   1679  NB  BCL B 147     -78.077-228.080 109.325  1.00  0.00      BCL   
ATOM   1680  ND  BCL B 147     -77.971-228.450 105.267  1.00  0.00      BCL   
ATOM   1681  MG  BCL B 148     -81.354-224.960 113.635  1.00  0.00      BCL   
ATOM   1682  NB  BCL B 148     -81.163-225.810 111.823  1.00  0.00      BCL   
ATOM   1683  ND  BCL B 148     -81.140-224.200 115.610  1.00  0.00      BCL   
ATOM   1684  MG  BCL B 149     -84.950-220.130 122.495  1.00  0.00      BCL   
ATOM   1685  NB  BCL B 149     -85.472-219.160 124.169  1.00  0.00      BCL   
ATOM   1686  ND  BCL B 149     -84.738-221.030 120.666  1.00  0.00      BCL   
ATOM   1687  MG  BCL B 150     -94.161-222.020 126.720  1.00  0.00      BCL   
ATOM   1688  NB  BCL B 150     -93.414-223.480 125.440  1.00  0.00      BCL   
ATOM   1689  ND  BCL B 150     -94.722-220.690 128.228  1.00  0.00      BCL   
ATOM   1690  MG  BCL B 151    -100.610-215.350 131.252  1.00  0.00      BCL   
ATOM   1691  NB  BCL B 151    -101.580-213.870 132.358  1.00  0.00      BCL   
ATOM   1692  ND  BCL B 151    -100.000-216.610 129.702  1.00  0.00      BCL   
ATOM   1693  MG  BCL B 152    -111.550-214.750 137.758  1.00  0.00      BCL   
ATOM   1694  NB  BCL B 152    -109.910-216.040 137.465  1.00  0.00      BCL   
ATOM   1695  ND  BCL B 152    -112.940-213.340 138.421  1.00  0.00      BCL   
ATOM   1696  MG  BCL B 153    -119.890-209.360 137.215  1.00  0.00      BCL   
ATOM   1697  NB  BCL B 153    -121.570-208.240 137.497  1.00  0.00      BCL   
ATOM   1698  ND  BCL B 153    -118.370-210.630 136.664  1.00  0.00      BCL   
ATOM   1699  MG  BCL B 154    -127.200-206.820 135.789  1.00  0.00      BCL   
ATOM   1700  NB  BCL B 154    -125.640-208.140 135.446  1.00  0.00      BCL   
ATOM   1701  ND  BCL B 154    -128.530-205.360 136.429  1.00  0.00      BCL   
ATOM   1702  MG  BCL B 155    -135.780-202.130 135.224  1.00  0.00      BCL   
ATOM   1703  NB  BCL B 155    -137.520-201.000 135.170  1.00  0.00      BCL   
ATOM   1704  ND  BCL B 155    -134.230-203.430 135.072  1.00  0.00      BCL   
ATOM   1705  MG  BCL X 301    -205.010-145.650  97.951  1.00  0.00      X1    
ATOM   1706  NB  BCL X 301    -206.130-144.120  98.747  1.00  0.00      X1    
ATOM   1707  ND  BCL X 301    -203.880-147.370  97.327  1.00  0.00      X1    
ATOM   1708  MG  BCL X 302    -195.430-160.440 100.227  1.00  0.00      X1    
ATOM   1709  NB  BCL X 302    -196.940-159.170 100.920  1.00  0.00      X1    
ATOM   1710  ND  BCL X 302    -193.770-161.570  99.766  1.00  0.00      X1    
ATOM   1711  MG  BCL X 303    -197.320-153.100 104.947  1.00  0.00      X1    
ATOM   1712  NB  BCL X 303    -197.380-155.170 104.918  1.00  0.00      X1    
ATOM   1713  ND  BCL X 303    -197.570-151.150 104.301  1.00  0.00      X1    
ATOM   1714  MG  BCL X 304    -193.110-166.990 109.987  1.00  0.00      X1    
ATOM   1715  NB  BCL X 304    -192.420-168.730 109.019  1.00  0.00      X1    
ATOM   1716  ND  BCL X 304    -193.850-165.350 110.881  1.00  0.00      X1    
ATOM   1717  MG  BCL X 301    -120.710-227.240  89.261  1.00  0.00      X2    
ATOM   1718  NB  BCL X 301    -119.450-228.680  88.479  1.00  0.00      X2    
ATOM   1719  ND  BCL X 301    -122.260-226.050  89.966  1.00  0.00      X2    
ATOM   1720  MG  BCL X 302    -131.340-219.050  90.232  1.00  0.00      X2    
ATOM   1721  NB  BCL X 302    -130.430-220.650  89.195  1.00  0.00      X2    
ATOM   1722  ND  BCL X 302    -132.520-217.440  90.648  1.00  0.00      X2    
ATOM   1723  MG  BCL X 303    -128.450-222.670  83.508  1.00  0.00      X2    
ATOM   1724  NB  BCL X 303    -130.130-222.480  84.656  1.00  0.00      X2    
ATOM   1725  ND  BCL X 303    -126.520-223.110  82.932  1.00  0.00      X2    
ATOM   1726  MG  BCL X 304    -142.240-219.280  83.551  1.00  0.00      X2    
ATOM   1727  NB  BCL X 304    -144.200-218.970  84.005  1.00  0.00      X2    
ATOM   1728  ND  BCL X 304    -140.260-219.810  83.392  1.00  0.00      X2    
ATOM   1729  MG  BCL B 100    -203.040-198.950 -25.637  1.00  0.00      BCL   
ATOM   1730  NB  BCL B 100    -203.200-198.590 -27.692  1.00  0.00      BCL   
ATOM   1731  ND  BCL B 100    -202.480-199.410 -23.690  1.00  0.00      BCL   
ATOM   1732  MG  BCL B 101    -203.760-197.400 -15.806  1.00  0.00      BCL   
ATOM   1733  NB  BCL B 101    -203.550-196.950 -13.756  1.00  0.00      BCL   
ATOM   1734  ND  BCL B 101    -204.070-197.690 -17.803  1.00  0.00      BCL   
ATOM   1735  MG  BCL B 102    -206.340-193.810   1.092  1.00  0.00      BCL   
ATOM   1736  NB  BCL B 102    -206.140-194.360  -0.890  1.00  0.00      BCL   
ATOM   1737  ND  BCL B 102    -206.420-193.310   3.093  1.00  0.00      BCL   
ATOM   1738  MG  BCL B 103    -208.760-188.690   9.472  1.00  0.00      BCL   
ATOM   1739  NB  BCL B 103    -209.530-187.720  11.102  1.00  0.00      BCL   
ATOM   1740  ND  BCL B 103    -208.340-189.150   7.520  1.00  0.00      BCL   
ATOM   1741  MG  BCL B 104    -213.490-183.060  12.187  1.00  0.00      BCL   
ATOM   1742  NB  BCL B 104    -212.760-184.180  10.642  1.00  0.00      BCL   
ATOM   1743  ND  BCL B 104    -213.840-182.260  14.076  1.00  0.00      BCL   
ATOM   1744  MG  BCL B 105    -217.200-176.570  17.554  1.00  0.00      BCL   
ATOM   1745  NB  BCL B 105    -217.890-175.010  18.710  1.00  0.00      BCL   
ATOM   1746  ND  BCL B 105    -216.870-177.600  15.789  1.00  0.00      BCL   
ATOM   1747  MG  BCL B 106    -222.210-169.660  18.679  1.00  0.00      BCL   
ATOM   1748  NB  BCL B 106    -221.280-171.270  17.839  1.00  0.00      BCL   
ATOM   1749  ND  BCL B 106    -222.900-168.080  19.841  1.00  0.00      BCL   
ATOM   1750  MG  BCL B 107    -228.610-161.610  19.732  1.00  0.00      BCL   
ATOM   1751  NB  BCL B 107    -229.570-159.990  20.397  1.00  0.00      BCL   
ATOM   1752  ND  BCL B 107    -227.670-163.300  18.814  1.00  0.00      BCL   
ATOM   1753  MG  BCL B 108    -232.360-153.160  19.737  1.00  0.00      BCL   
ATOM   1754  NB  BCL B 108    -232.230-155.090  19.015  1.00  0.00      BCL   
ATOM   1755  ND  BCL B 108    -232.430-151.340  20.628  1.00  0.00      BCL   
ATOM   1756  MG  BCL B 109    -236.830-141.990  19.678  1.00  0.00      BCL   
ATOM   1757  NB  BCL B 109    -238.660-141.020  19.962  1.00  0.00      BCL   
ATOM   1758  ND  BCL B 109    -235.110-143.000  19.059  1.00  0.00      BCL   
ATOM   1759  MG  BCL B 110    -236.700-135.380  13.628  1.00  0.00      BCL   
ATOM   1760  NB  BCL B 110    -237.280-137.260  13.153  1.00  0.00      BCL   
ATOM   1761  ND  BCL B 110    -236.110-133.510  14.384  1.00  0.00      BCL   
ATOM   1762  MG  BCL B 111    -237.990-124.540  10.274  1.00  0.00      BCL   
ATOM   1763  NB  BCL B 111    -238.830-122.710   9.865  1.00  0.00      BCL   
ATOM   1764  ND  BCL B 111    -237.150-126.430  10.251  1.00  0.00      BCL   
ATOM   1765  MG  BCL B 112    -238.900-120.150   4.978  1.00  0.00      BCL   
ATOM   1766  NB  BCL B 112    -238.140-121.910   5.828  1.00  0.00      BCL   
ATOM   1767  ND  BCL B 112    -239.700-118.260   4.682  1.00  0.00      BCL   
ATOM   1768  MG  BCL B 113    -241.130-112.550  -0.743  1.00  0.00      BCL   
ATOM   1769  NB  BCL B 113    -241.780-110.720  -1.377  1.00  0.00      BCL   
ATOM   1770  ND  BCL B 113    -240.500-114.410  -0.107  1.00  0.00      BCL   
ATOM   1771  MG  BCL B 114    -245.890-111.120  -6.137  1.00  0.00      BCL   
ATOM   1772  NB  BCL B 114    -244.900-112.670  -5.239  1.00  0.00      BCL   
ATOM   1773  ND  BCL B 114    -246.710-109.850  -7.572  1.00  0.00      BCL   
ATOM   1774  MG  BCL B 115    -240.840-102.910 -15.810  1.00  0.00      BCL   
ATOM   1775  NB  BCL B 115    -240.160-101.640 -17.305  1.00  0.00      BCL   
ATOM   1776  ND  BCL B 115    -241.490-104.240 -14.299  1.00  0.00      BCL   
ATOM   1777  MG  BCL B 116    -241.020-104.970 -23.162  1.00  0.00      BCL   
ATOM   1778  NB  BCL B 116    -241.320-105.620 -21.207  1.00  0.00      BCL   
ATOM   1779  ND  BCL B 116    -240.920-103.910 -24.838  1.00  0.00      BCL   
ATOM   1780  MG  BCL B 117    -239.520-103.870 -32.653  1.00  0.00      BCL   
ATOM   1781  NB  BCL B 117    -239.100-103.460 -34.590  1.00  0.00      BCL   
ATOM   1782  ND  BCL B 117    -239.750-104.670 -30.784  1.00  0.00      BCL   
ATOM   1783  MG  BCL B 118    -237.640-105.920 -39.394  1.00  0.00      BCL   
ATOM   1784  NB  BCL B 118    -237.780-106.310 -37.376  1.00  0.00      BCL   
ATOM   1785  ND  BCL B 118    -237.600-105.050 -41.303  1.00  0.00      BCL   
ATOM   1786  MG  BCL B 119    -237.800-105.950 -50.012  1.00  0.00      BCL   
ATOM   1787  NB  BCL B 119    -238.090-105.480 -52.010  1.00  0.00      BCL   
ATOM   1788  ND  BCL B 119    -237.270-106.680 -48.185  1.00  0.00      BCL   
ATOM   1789  MG  BCL B 120    -238.830-111.890 -52.909  1.00  0.00      BCL   
ATOM   1790  NB  BCL B 120    -239.260-112.690 -51.086  1.00  0.00      BCL   
ATOM   1791  ND  BCL B 120    -238.530-110.750 -54.630  1.00  0.00      BCL   
ATOM   1792  MG  BCL B 121    -234.450-114.600 -62.175  1.00  0.00      BCL   
ATOM   1793  NB  BCL B 121    -233.530-115.150 -63.855  1.00  0.00      BCL   
ATOM   1794  ND  BCL B 121    -235.210-114.380 -60.255  1.00  0.00      BCL   
ATOM   1795  MG  BCL B 122    -232.540-123.050 -65.327  1.00  0.00      BCL   
ATOM   1796  NB  BCL B 122    -233.710-121.890 -64.035  1.00  0.00      BCL   
ATOM   1797  ND  BCL B 122    -231.540-123.680 -67.015  1.00  0.00      BCL   
ATOM   1798  MG  BCL B 123    -227.140-129.820 -70.045  1.00  0.00      BCL   
ATOM   1799  NB  BCL B 123    -225.860-131.210 -70.913  1.00  0.00      BCL   
ATOM   1800  ND  BCL B 123    -228.230-128.660 -68.661  1.00  0.00      BCL   
ATOM   1801  MG  BCL B 124    -226.550-143.900 -75.020  1.00  0.00      BCL   
ATOM   1802  NB  BCL B 124    -227.950-142.410 -74.577  1.00  0.00      BCL   
ATOM   1803  ND  BCL B 124    -225.240-145.240 -75.854  1.00  0.00      BCL   
ATOM   1804  MG  BCL B 125    -219.300-151.620 -74.337  1.00  0.00      BCL   
ATOM   1805  NB  BCL B 125    -218.040-153.250 -74.326  1.00  0.00      BCL   
ATOM   1806  ND  BCL B 125    -220.630-150.110 -73.746  1.00  0.00      BCL   
ATOM   1807  MG  BCL B 126    -216.900-158.150 -71.888  1.00  0.00      BCL   
ATOM   1808  NB  BCL B 126    -218.230-156.590 -71.715  1.00  0.00      BCL   
ATOM   1809  ND  BCL B 126    -215.430-159.500 -72.489  1.00  0.00      BCL   
ATOM   1810  MG  BCL B 127    -211.970-166.790 -72.336  1.00  0.00      BCL   
ATOM   1811  NB  BCL B 127    -210.940-168.570 -72.575  1.00  0.00      BCL   
ATOM   1812  ND  BCL B 127    -213.160-165.180 -71.843  1.00  0.00      BCL   
ATOM   1813  MG  BCL B 128    -200.720-199.050 -34.997  1.00  0.00      BCL   
ATOM   1814  NB  BCL B 128    -200.770-200.010 -33.183  1.00  0.00      BCL   
ATOM   1815  ND  BCL B 128    -201.020-197.870 -36.749  1.00  0.00      BCL   
ATOM   1816  MG  BCL B 129    -198.560-194.730 -43.709  1.00  0.00      BCL   
ATOM   1817  NB  BCL B 129    -198.240-193.610 -45.438  1.00  0.00      BCL   
ATOM   1818  ND  BCL B 129    -198.330-195.950 -41.998  1.00  0.00      BCL   
ATOM   1819  MG  BCL B 130    -194.590-195.610 -59.099  1.00  0.00      BCL   
ATOM   1820  NB  BCL B 130    -194.960-195.940 -57.095  1.00  0.00      BCL   
ATOM   1821  ND  BCL B 130    -194.640-195.240 -61.103  1.00  0.00      BCL   
ATOM   1822  MG  BCL B 131    -187.950-199.210 -67.716  1.00  0.00      BCL   
ATOM   1823  NB  BCL B 131    -186.560-199.930 -69.083  1.00  0.00      BCL   
ATOM   1824  ND  BCL B 131    -189.140-198.630 -66.122  1.00  0.00      BCL   
ATOM   1825  MG  BCL B 132    -180.830-203.710 -69.727  1.00  0.00      BCL   
ATOM   1826  NB  BCL B 132    -182.580-203.080 -68.793  1.00  0.00      BCL   
ATOM   1827  ND  BCL B 132    -179.320-204.100 -71.023  1.00  0.00      BCL   
ATOM   1828  MG  BCL B 133    -171.950-207.790 -72.551  1.00  0.00      BCL   
ATOM   1829  NB  BCL B 133    -170.370-208.600 -73.672  1.00  0.00      BCL   
ATOM   1830  ND  BCL B 133    -173.480-207.100 -71.313  1.00  0.00      BCL   
ATOM   1831  MG  BCL B 134    -165.090-212.030 -73.887  1.00  0.00      BCL   
ATOM   1832  NB  BCL B 134    -166.720-211.400 -72.776  1.00  0.00      BCL   
ATOM   1833  ND  BCL B 134    -163.610-212.370 -75.339  1.00  0.00      BCL   
ATOM   1834  MG  BCL B 135    -156.480-215.920 -77.385  1.00  0.00      BCL   
ATOM   1835  NB  BCL B 135    -154.830-216.740 -78.292  1.00  0.00      BCL   
ATOM   1836  ND  BCL B 135    -158.080-215.350 -76.218  1.00  0.00      BCL   
ATOM   1837  MG  BCL B 136    -149.440-219.510 -77.037  1.00  0.00      BCL   
ATOM   1838  NB  BCL B 136    -151.120-218.810 -76.126  1.00  0.00      BCL   
ATOM   1839  ND  BCL B 136    -147.920-219.980 -78.416  1.00  0.00      BCL   
ATOM   1840  MG  BCL B 137    -139.600-224.090 -76.760  1.00  0.00      BCL   
ATOM   1841  NB  BCL B 137    -137.860-225.030 -76.268  1.00  0.00      BCL   
ATOM   1842  ND  BCL B 137    -141.530-223.340 -76.719  1.00  0.00      BCL   
ATOM   1843  MG  BCL B 138    -133.260-225.640 -69.905  1.00  0.00      BCL   
ATOM   1844  NB  BCL B 138    -135.160-224.950 -69.890  1.00  0.00      BCL   
ATOM   1845  ND  BCL B 138    -131.380-226.330 -70.408  1.00  0.00      BCL   
ATOM   1846  MG  BCL B 139    -124.990-230.560 -65.720  1.00  0.00      BCL   
ATOM   1847  NB  BCL B 139    -123.550-231.710 -64.771  1.00  0.00      BCL   
ATOM   1848  ND  BCL B 139    -126.630-229.330 -66.027  1.00  0.00      BCL   
ATOM   1849  MG  BCL B 140    -121.430-232.800 -59.397  1.00  0.00      BCL   
ATOM   1850  NB  BCL B 140    -122.920-231.960 -60.456  1.00  0.00      BCL   
ATOM   1851  ND  BCL B 140    -119.730-233.670 -58.674  1.00  0.00      BCL   
ATOM   1852  MG  BCL B 141    -115.670-236.450 -52.077  1.00  0.00      BCL   
ATOM   1853  NB  BCL B 141    -114.370-237.230 -50.791  1.00  0.00      BCL   
ATOM   1854  ND  BCL B 141    -117.200-235.610 -53.197  1.00  0.00      BCL   
ATOM   1855  MG  BCL B 142    -115.380-239.120 -45.966  1.00  0.00      BCL   
ATOM   1856  NB  BCL B 142    -116.850-238.600 -47.262  1.00  0.00      BCL   
ATOM   1857  ND  BCL B 142    -113.810-239.600 -44.656  1.00  0.00      BCL   
ATOM   1858  MG  BCL B 143    -105.950-239.800 -34.910  1.00  0.00      BCL   
ATOM   1859  NB  BCL B 143    -104.400-240.330 -33.689  1.00  0.00      BCL   
ATOM   1860  ND  BCL B 143    -107.600-239.330 -36.039  1.00  0.00      BCL   
ATOM   1861  MG  BCL B 144    -110.490-238.820 -29.219  1.00  0.00      BCL   
ATOM   1862  NB  BCL B 144    -110.860-238.940 -31.153  1.00  0.00      BCL   
ATOM   1863  ND  BCL B 144    -109.910-238.700 -27.230  1.00  0.00      BCL   
ATOM   1864  MG  BCL B 145    -110.880-239.700 -20.817  1.00  0.00      BCL   
ATOM   1865  NB  BCL B 145    -109.970-240.150 -19.069  1.00  0.00      BCL   
ATOM   1866  ND  BCL B 145    -111.950-239.160 -22.493  1.00  0.00      BCL   
ATOM   1867  MG  BCL B 146    -112.880-237.990 -14.891  1.00  0.00      BCL   
ATOM   1868  NB  BCL B 146    -113.480-237.870 -16.840  1.00  0.00      BCL   
ATOM   1869  ND  BCL B 146    -111.840-238.120 -13.127  1.00  0.00      BCL   
ATOM   1870  MG  BCL B 147    -114.790-237.760  -4.229  1.00  0.00      BCL   
ATOM   1871  NB  BCL B 147    -115.650-238.100  -2.399  1.00  0.00      BCL   
ATOM   1872  ND  BCL B 147    -114.260-237.180  -6.119  1.00  0.00      BCL   
ATOM   1873  MG  BCL B 148    -120.040-236.060   1.560  1.00  0.00      BCL   
ATOM   1874  NB  BCL B 148    -119.300-236.320  -0.294  1.00  0.00      BCL   
ATOM   1875  ND  BCL B 148    -120.450-236.000   3.644  1.00  0.00      BCL   
ATOM   1876  MG  BCL B 149    -126.140-233.800  10.073  1.00  0.00      BCL   
ATOM   1877  NB  BCL B 149    -127.140-233.350  11.744  1.00  0.00      BCL   
ATOM   1878  ND  BCL B 149    -125.380-234.110   8.193  1.00  0.00      BCL   
ATOM   1879  MG  BCL B 150    -136.270-235.660  10.519  1.00  0.00      BCL   
ATOM   1880  NB  BCL B 150    -135.190-236.730   9.097  1.00  0.00      BCL   
ATOM   1881  ND  BCL B 150    -137.240-234.810  12.155  1.00  0.00      BCL   
ATOM   1882  MG  BCL B 151    -143.640-229.930  14.952  1.00  0.00      BCL   
ATOM   1883  NB  BCL B 151    -144.860-228.760  16.160  1.00  0.00      BCL   
ATOM   1884  ND  BCL B 151    -142.600-230.720  13.315  1.00  0.00      BCL   
ATOM   1885  MG  BCL B 152    -156.060-229.930  17.778  1.00  0.00      BCL   
ATOM   1886  NB  BCL B 152    -154.450-231.270  17.560  1.00  0.00      BCL   
ATOM   1887  ND  BCL B 152    -157.540-228.620  18.446  1.00  0.00      BCL   
ATOM   1888  MG  BCL B 153    -163.620-223.570  16.687  1.00  0.00      BCL   
ATOM   1889  NB  BCL B 153    -165.270-222.370  16.833  1.00  0.00      BCL   
ATOM   1890  ND  BCL B 153    -162.050-224.790  16.209  1.00  0.00      BCL   
ATOM   1891  MG  BCL B 154    -170.010-219.740  14.143  1.00  0.00      BCL   
ATOM   1892  NB  BCL B 154    -168.470-221.090  13.840  1.00  0.00      BCL   
ATOM   1893  ND  BCL B 154    -171.440-218.390  14.820  1.00  0.00      BCL   
ATOM   1894  MG  BCL B 155    -177.810-214.000  12.724  1.00  0.00      BCL   
ATOM   1895  NB  BCL B 155    -179.410-212.690  12.547  1.00  0.00      BCL   
ATOM   1896  ND  BCL B 155    -176.340-215.390  12.595  1.00  0.00      BCL   
ATOM   1897  MG  BCL X 301    -229.770-139.910 -21.661  1.00  0.00      X1    
ATOM   1898  NB  BCL X 301    -231.040-138.560 -20.753  1.00  0.00      X1    
ATOM   1899  ND  BCL X 301    -228.560-141.470 -22.472  1.00  0.00      X1    
ATOM   1900  MG  BCL X 302    -221.860-155.810 -21.845  1.00  0.00      X1    
ATOM   1901  NB  BCL X 302    -223.480-154.630 -21.236  1.00  0.00      X1    
ATOM   1902  ND  BCL X 302    -220.180-156.960 -22.158  1.00  0.00      X1    
ATOM   1903  MG  BCL X 303    -224.950-150.130 -15.685  1.00  0.00      X1    
ATOM   1904  NB  BCL X 303    -225.060-152.060 -16.432  1.00  0.00      X1    
ATOM   1905  ND  BCL X 303    -224.930-148.060 -15.675  1.00  0.00      X1    
ATOM   1906  MG  BCL X 304    -222.980-165.340 -14.660  1.00  0.00      X1    
ATOM   1907  NB  BCL X 304    -222.070-166.770 -15.917  1.00  0.00      X1    
ATOM   1908  ND  BCL X 304    -223.930-163.980 -13.523  1.00  0.00      X1    
ATOM   1909  MG  BCL X 301    -149.560-225.280 -32.498  1.00  0.00      X2    
ATOM   1910  NB  BCL X 301    -148.170-226.550 -33.319  1.00  0.00      X2    
ATOM   1911  ND  BCL X 301    -151.220-224.170 -31.917  1.00  0.00      X2    
ATOM   1912  MG  BCL X 302    -159.700-216.440 -31.955  1.00  0.00      X2    
ATOM   1913  NB  BCL X 302    -158.550-217.750 -33.159  1.00  0.00      X2    
ATOM   1914  ND  BCL X 302    -160.910-214.900 -31.383  1.00  0.00      X2    
ATOM   1915  MG  BCL X 303    -154.920-218.140 -38.354  1.00  0.00      X2    
ATOM   1916  NB  BCL X 303    -156.870-218.080 -37.752  1.00  0.00      X2    
ATOM   1917  ND  BCL X 303    -152.930-218.630 -38.458  1.00  0.00      X2    
ATOM   1918  MG  BCL X 304    -167.890-213.100 -41.192  1.00  0.00      X2    
ATOM   1919  NB  BCL X 304    -169.880-212.690 -41.252  1.00  0.00      X2    
ATOM   1920  ND  BCL X 304    -165.980-213.820 -40.937  1.00  0.00      X2    
ATOM   1921  MG  BCL B 100    -137.880-107.330-225.680  1.00  0.00      BCL   
ATOM   1922  NB  BCL B 100    -136.850-106.060-226.980  1.00  0.00      BCL   
ATOM   1923  ND  BCL B 100    -138.520-108.750-224.290  1.00  0.00      BCL   
ATOM   1924  MG  BCL B 101    -144.260-110.230-218.570  1.00  0.00      BCL   
ATOM   1925  NB  BCL B 101    -145.310-110.810-216.840  1.00  0.00      BCL   
ATOM   1926  ND  BCL B 101    -143.330-109.500-220.240  1.00  0.00      BCL   
ATOM   1927  MG  BCL B 102    -156.370-114.070-206.580  1.00  0.00      BCL   
ATOM   1928  NB  BCL B 102    -155.020-113.710-208.110  1.00  0.00      BCL   
ATOM   1929  ND  BCL B 102    -157.630-114.520-205.010  1.00  0.00      BCL   
ATOM   1930  MG  BCL B 103    -163.510-112.820-199.530  1.00  0.00      BCL   
ATOM   1931  NB  BCL B 103    -165.130-112.520-198.320  1.00  0.00      BCL   
ATOM   1932  ND  BCL B 103    -162.010-112.450-200.870  1.00  0.00      BCL   
ATOM   1933  MG  BCL B 104    -169.270-108.010-197.280  1.00  0.00      BCL   
ATOM   1934  NB  BCL B 104    -167.710-108.460-198.520  1.00  0.00      BCL   
ATOM   1935  ND  BCL B 104    -170.700-108.080-195.760  1.00  0.00      BCL   
ATOM   1936  MG  BCL B 105    -175.790-103.910-192.240  1.00  0.00      BCL   
ATOM   1937  NB  BCL B 105    -177.120-102.920-191.020  1.00  0.00      BCL   
ATOM   1938  ND  BCL B 105    -174.440-104.090-193.800  1.00  0.00      BCL   
ATOM   1939  MG  BCL B 106    -180.950 -97.221-190.570  1.00  0.00      BCL   
ATOM   1940  NB  BCL B 106    -179.610 -98.458-191.480  1.00  0.00      BCL   
ATOM   1941  ND  BCL B 106    -182.280 -96.209-189.330  1.00  0.00      BCL   
ATOM   1942  MG  BCL B 107    -187.250 -89.171-189.090  1.00  0.00      BCL   
ATOM   1943  NB  BCL B 107    -188.520 -87.836-188.310  1.00  0.00      BCL   
ATOM   1944  ND  BCL B 107    -185.860 -90.444-190.090  1.00  0.00      BCL   
ATOM   1945  MG  BCL B 108    -190.830 -80.976-186.730  1.00  0.00      BCL   
ATOM   1946  NB  BCL B 108    -190.180 -82.335-188.140  1.00  0.00      BCL   
ATOM   1947  ND  BCL B 108    -191.510 -79.795-185.220  1.00  0.00      BCL   
ATOM   1948  MG  BCL B 109    -195.110 -70.238-183.390  1.00  0.00      BCL   
ATOM   1949  NB  BCL B 109    -196.820 -69.072-183.670  1.00  0.00      BCL   
ATOM   1950  ND  BCL B 109    -193.290 -71.266-183.430  1.00  0.00      BCL   
ATOM   1951  MG  BCL B 110    -191.910 -61.895-184.070  1.00  0.00      BCL   
ATOM   1952  NB  BCL B 110    -191.990 -63.148-185.650  1.00  0.00      BCL   
ATOM   1953  ND  BCL B 110    -191.980 -60.783-182.280  1.00  0.00      BCL   
ATOM   1954  MG  BCL B 111    -191.690 -50.773-181.480  1.00  0.00      BCL   
ATOM   1955  NB  BCL B 111    -192.240 -48.811-181.260  1.00  0.00      BCL   
ATOM   1956  ND  BCL B 111    -190.870 -52.601-182.020  1.00  0.00      BCL   
ATOM   1957  MG  BCL B 112    -189.630 -44.409-183.320  1.00  0.00      BCL   
ATOM   1958  NB  BCL B 112    -189.390 -46.491-183.240  1.00  0.00      BCL   
ATOM   1959  ND  BCL B 112    -190.220 -42.456-182.970  1.00  0.00      BCL   
ATOM   1960  MG  BCL B 113    -188.590 -34.758-184.490  1.00  0.00      BCL   
ATOM   1961  NB  BCL B 113    -188.870 -32.745-184.330  1.00  0.00      BCL   
ATOM   1962  ND  BCL B 113    -188.340 -36.798-184.680  1.00  0.00      BCL   
ATOM   1963  MG  BCL B 114    -189.420 -29.904-189.920  1.00  0.00      BCL   
ATOM   1964  NB  BCL B 114    -189.040 -31.893-189.590  1.00  0.00      BCL   
ATOM   1965  ND  BCL B 114    -189.340 -27.966-190.680  1.00  0.00      BCL   
ATOM   1966  MG  BCL B 115    -180.220 -19.826-189.660  1.00  0.00      BCL   
ATOM   1967  NB  BCL B 115    -178.880 -18.238-189.670  1.00  0.00      BCL   
ATOM   1968  ND  BCL B 115    -181.540 -21.477-189.650  1.00  0.00      BCL   
ATOM   1969  MG  BCL B 116    -175.980 -18.248-195.810  1.00  0.00      BCL   
ATOM   1970  NB  BCL B 116    -177.320 -19.600-194.970  1.00  0.00      BCL   
ATOM   1971  ND  BCL B 116    -174.990 -16.617-196.360  1.00  0.00      BCL   
ATOM   1972  MG  BCL B 117    -169.340 -13.431-200.930  1.00  0.00      BCL   
ATOM   1973  NB  BCL B 117    -167.890 -12.320-201.810  1.00  0.00      BCL   
ATOM   1974  ND  BCL B 117    -170.550 -14.894-200.180  1.00  0.00      BCL   
ATOM   1975  MG  BCL B 118    -163.780 -12.641-205.580  1.00  0.00      BCL   
ATOM   1976  NB  BCL B 118    -165.030 -13.852-204.480  1.00  0.00      BCL   
ATOM   1977  ND  BCL B 118    -162.690 -11.053-206.410  1.00  0.00      BCL   
ATOM   1978  MG  BCL B 119    -157.750  -7.875-212.910  1.00  0.00      BCL   
ATOM   1979  NB  BCL B 119    -156.860  -6.502-214.180  1.00  0.00      BCL   
ATOM   1980  ND  BCL B 119    -158.330  -9.450-211.760  1.00  0.00      BCL   
ATOM   1981  MG  BCL B 120    -156.540 -11.398-218.460  1.00  0.00      BCL   
ATOM   1982  NB  BCL B 120    -157.900 -12.795-217.850  1.00  0.00      BCL   
ATOM   1983  ND  BCL B 120    -155.370  -9.730-218.890  1.00  0.00      BCL   
ATOM   1984  MG  BCL B 121    -147.450 -10.685-223.860  1.00  0.00      BCL   
ATOM   1985  NB  BCL B 121    -145.690 -10.635-224.800  1.00  0.00      BCL   
ATOM   1986  ND  BCL B 121    -149.190 -11.160-222.830  1.00  0.00      BCL   
ATOM   1987  MG  BCL B 122    -143.550 -16.995-229.320  1.00  0.00      BCL   
ATOM   1988  NB  BCL B 122    -145.320 -16.286-228.460  1.00  0.00      BCL   
ATOM   1989  ND  BCL B 122    -141.720 -17.040-230.270  1.00  0.00      BCL   
ATOM   1990  MG  BCL B 123    -136.010 -22.065-233.170  1.00  0.00      BCL   
ATOM   1991  NB  BCL B 123    -134.370 -23.188-233.800  1.00  0.00      BCL   
ATOM   1992  ND  BCL B 123    -137.760 -21.415-232.210  1.00  0.00      BCL   
ATOM   1993  MG  BCL B 124    -131.770 -32.047-243.450  1.00  0.00      BCL   
ATOM   1994  NB  BCL B 124    -133.260 -30.612-243.120  1.00  0.00      BCL   
ATOM   1995  ND  BCL B 124    -130.150 -33.152-244.020  1.00  0.00      BCL   
ATOM   1996  MG  BCL B 125    -125.800 -40.817-243.140  1.00  0.00      BCL   
ATOM   1997  NB  BCL B 125    -124.680 -42.532-243.300  1.00  0.00      BCL   
ATOM   1998  ND  BCL B 125    -127.320 -39.448-242.660  1.00  0.00      BCL   
ATOM   1999  MG  BCL B 126    -124.870 -48.122-243.560  1.00  0.00      BCL   
ATOM   2000  NB  BCL B 126    -126.140 -46.525-243.330  1.00  0.00      BCL   
ATOM   2001  ND  BCL B 126    -123.240 -49.382-243.880  1.00  0.00      BCL   
ATOM   2002  MG  BCL B 127    -120.060 -56.579-245.700  1.00  0.00      BCL   
ATOM   2003  NB  BCL B 127    -118.980 -58.259-246.230  1.00  0.00      BCL   
ATOM   2004  ND  BCL B 127    -121.420 -55.110-245.160  1.00  0.00      BCL   
ATOM   2005  MG  BCL B 128    -130.570-103.810-230.890  1.00  0.00      BCL   
ATOM   2006  NB  BCL B 128    -131.600-105.430-230.170  1.00  0.00      BCL   
ATOM   2007  ND  BCL B 128    -129.870-101.940-231.630  1.00  0.00      BCL   
ATOM   2008  MG  BCL B 129    -124.030 -96.761-233.470  1.00  0.00      BCL   
ATOM   2009  NB  BCL B 129    -122.840 -95.105-233.910  1.00  0.00      BCL   
ATOM   2010  ND  BCL B 129    -124.760 -98.635-232.810  1.00  0.00      BCL   
ATOM   2011  MG  BCL B 130    -111.830 -91.628-242.320  1.00  0.00      BCL   
ATOM   2012  NB  BCL B 130    -113.280 -92.713-241.320  1.00  0.00      BCL   
ATOM   2013  ND  BCL B 130    -110.740 -90.399-243.520  1.00  0.00      BCL   
ATOM   2014  MG  BCL B 131    -101.220 -92.541-246.550  1.00  0.00      BCL   
ATOM   2015  NB  BCL B 131     -99.263 -92.898-247.120  1.00  0.00      BCL   
ATOM   2016  ND  BCL B 131    -103.150 -92.454-245.790  1.00  0.00      BCL   
ATOM   2017  MG  BCL B 132     -93.996 -97.304-246.490  1.00  0.00      BCL   
ATOM   2018  NB  BCL B 132     -95.997 -96.738-246.440  1.00  0.00      BCL   
ATOM   2019  ND  BCL B 132     -91.991 -97.446-246.780  1.00  0.00      BCL   
ATOM   2020  MG  BCL B 133     -84.892-101.790-245.840  1.00  0.00      BCL   
ATOM   2021  NB  BCL B 133     -82.909-102.390-246.190  1.00  0.00      BCL   
ATOM   2022  ND  BCL B 133     -86.893-101.370-245.450  1.00  0.00      BCL   
ATOM   2023  MG  BCL B 134     -78.282-106.580-245.330  1.00  0.00      BCL   
ATOM   2024  NB  BCL B 134     -80.292-106.120-245.110  1.00  0.00      BCL   
ATOM   2025  ND  BCL B 134     -76.217-106.590-245.710  1.00  0.00      BCL   
ATOM   2026  MG  BCL B 135     -69.020-110.530-245.190  1.00  0.00      BCL   
ATOM   2027  NB  BCL B 135     -67.102-111.240-245.360  1.00  0.00      BCL   
ATOM   2028  ND  BCL B 135     -71.030-110.160-244.940  1.00  0.00      BCL   
ATOM   2029  MG  BCL B 136     -63.277-115.550-243.100  1.00  0.00      BCL   
ATOM   2030  NB  BCL B 136     -65.211-114.930-243.000  1.00  0.00      BCL   
ATOM   2031  ND  BCL B 136     -61.215-115.730-243.480  1.00  0.00      BCL   
ATOM   2032  MG  BCL B 137     -55.159-122.110-240.090  1.00  0.00      BCL   
ATOM   2033  NB  BCL B 137     -53.970-123.580-239.330  1.00  0.00      BCL   
ATOM   2034  ND  BCL B 137     -56.794-120.990-240.690  1.00  0.00      BCL   
ATOM   2035  MG  BCL B 138     -53.877-128.120-232.890  1.00  0.00      BCL   
ATOM   2036  NB  BCL B 138     -55.471-127.060-233.530  1.00  0.00      BCL   
ATOM   2037  ND  BCL B 138     -52.020-128.970-232.610  1.00  0.00      BCL   
ATOM   2038  MG  BCL B 139     -49.279-136.320-228.230  1.00  0.00      BCL   
ATOM   2039  NB  BCL B 139     -48.588-138.100-227.420  1.00  0.00      BCL   
ATOM   2040  ND  BCL B 139     -50.510-134.710-228.670  1.00  0.00      BCL   
ATOM   2041  MG  BCL B 140     -49.909-141.980-223.200  1.00  0.00      BCL   
ATOM   2042  NB  BCL B 140     -50.558-140.410-224.280  1.00  0.00      BCL   
ATOM   2043  ND  BCL B 140     -48.898-143.480-222.270  1.00  0.00      BCL   
ATOM   2044  MG  BCL B 141     -49.246-149.850-217.070  1.00  0.00      BCL   
ATOM   2045  NB  BCL B 141     -48.886-151.420-215.910  1.00  0.00      BCL   
ATOM   2046  ND  BCL B 141     -49.889-148.240-218.200  1.00  0.00      BCL   
ATOM   2047  MG  BCL B 142     -52.384-154.960-214.120  1.00  0.00      BCL   
ATOM   2048  NB  BCL B 142     -52.861-153.550-215.510  1.00  0.00      BCL   
ATOM   2049  ND  BCL B 142     -51.843-156.350-212.660  1.00  0.00      BCL   
ATOM   2050  MG  BCL B 143     -51.091-162.890-202.000  1.00  0.00      BCL   
ATOM   2051  NB  BCL B 143     -50.499-164.280-200.630  1.00  0.00      BCL   
ATOM   2052  ND  BCL B 143     -51.803-161.560-203.390  1.00  0.00      BCL   
ATOM   2053  MG  BCL B 144     -58.137-163.440-200.010  1.00  0.00      BCL   
ATOM   2054  NB  BCL B 144     -57.306-162.590-201.580  1.00  0.00      BCL   
ATOM   2055  ND  BCL B 144     -58.821-164.380-198.290  1.00  0.00      BCL   
ATOM   2056  MG  BCL B 145     -63.268-167.870-194.950  1.00  0.00      BCL   
ATOM   2057  NB  BCL B 145     -63.513-169.260-193.500  1.00  0.00      BCL   
ATOM   2058  ND  BCL B 145     -63.200-166.380-196.370  1.00  0.00      BCL   
ATOM   2059  MG  BCL B 146     -68.431-168.550-191.080  1.00  0.00      BCL   
ATOM   2060  NB  BCL B 146     -67.793-167.420-192.660  1.00  0.00      BCL   
ATOM   2061  ND  BCL B 146     -68.597-169.720-189.400  1.00  0.00      BCL   
ATOM   2062  MG  BCL B 147     -76.170-172.640-184.700  1.00  0.00      BCL   
ATOM   2063  NB  BCL B 147     -77.910-173.530-184.080  1.00  0.00      BCL   
ATOM   2064  ND  BCL B 147     -74.681-171.440-185.420  1.00  0.00      BCL   
ATOM   2065  MG  BCL B 148     -83.897-172.450-182.650  1.00  0.00      BCL   
ATOM   2066  NB  BCL B 148     -82.209-172.030-183.660  1.00  0.00      BCL   
ATOM   2067  ND  BCL B 148     -85.440-173.220-181.410  1.00  0.00      BCL   
ATOM   2068  MG  BCL B 149     -93.926-172.770-178.890  1.00  0.00      BCL   
ATOM   2069  NB  BCL B 149     -95.737-172.880-178.050  1.00  0.00      BCL   
ATOM   2070  ND  BCL B 149     -92.201-172.390-179.930  1.00  0.00      BCL   
ATOM   2071  MG  BCL B 150    -102.300-171.990-184.850  1.00  0.00      BCL   
ATOM   2072  NB  BCL B 150    -100.540-172.550-185.800  1.00  0.00      BCL   
ATOM   2073  ND  BCL B 150    -104.090-171.740-183.810  1.00  0.00      BCL   
ATOM   2074  MG  BCL B 151    -111.210-167.190-182.760  1.00  0.00      BCL   
ATOM   2075  NB  BCL B 151    -112.980-166.410-181.980  1.00  0.00      BCL   
ATOM   2076  ND  BCL B 151    -109.370-167.390-183.740  1.00  0.00      BCL   
ATOM   2077  MG  BCL B 152    -122.950-165.300-187.350  1.00  0.00      BCL   
ATOM   2078  NB  BCL B 152    -121.430-166.750-187.340  1.00  0.00      BCL   
ATOM   2079  ND  BCL B 152    -124.620-164.100-187.000  1.00  0.00      BCL   
ATOM   2080  MG  BCL B 153    -128.850-157.430-188.800  1.00  0.00      BCL   
ATOM   2081  NB  BCL B 153    -130.340-156.050-188.950  1.00  0.00      BCL   
ATOM   2082  ND  BCL B 153    -127.220-158.660-188.930  1.00  0.00      BCL   
ATOM   2083  MG  BCL B 154    -132.800-151.390-191.920  1.00  0.00      BCL   
ATOM   2084  NB  BCL B 154    -131.290-152.800-192.010  1.00  0.00      BCL   
ATOM   2085  ND  BCL B 154    -134.440-150.170-191.520  1.00  0.00      BCL   
ATOM   2086  MG  BCL B 155    -138.680-143.840-194.040  1.00  0.00      BCL   
ATOM   2087  NB  BCL B 155    -139.960-142.230-194.330  1.00  0.00      BCL   
ATOM   2088  ND  BCL B 155    -137.320-145.350-194.070  1.00  0.00      BCL   
ATOM   2089  MG  BCL X 301    -165.550 -51.720-206.770  1.00  0.00      X1    
ATOM   2090  NB  BCL X 301    -167.190 -50.649-206.130  1.00  0.00      X1    
ATOM   2091  ND  BCL X 301    -164.000 -53.010-207.490  1.00  0.00      X1    
ATOM   2092  MG  BCL X 302    -158.040 -67.283-210.890  1.00  0.00      X1    
ATOM   2093  NB  BCL X 302    -159.780 -66.133-210.720  1.00  0.00      X1    
ATOM   2094  ND  BCL X 302    -156.420 -68.550-210.810  1.00  0.00      X1    
ATOM   2095  MG  BCL X 303    -164.460 -64.391-205.410  1.00  0.00      X1    
ATOM   2096  NB  BCL X 303    -164.000 -65.682-206.960  1.00  0.00      X1    
ATOM   2097  ND  BCL X 303    -164.580 -62.622-204.330  1.00  0.00      X1    
ATOM   2098  MG  BCL X 304    -162.520 -78.377-211.460  1.00  0.00      X1    
ATOM   2099  NB  BCL X 304    -160.970 -79.270-212.570  1.00  0.00      X1    
ATOM   2100  ND  BCL X 304    -164.030 -77.481-210.480  1.00  0.00      X1    
ATOM   2101  MG  BCL X 301     -88.826-140.430-215.790  1.00  0.00      X2    
ATOM   2102  NB  BCL X 301     -87.138-141.510-216.270  1.00  0.00      X2    
ATOM   2103  ND  BCL X 301     -90.580-139.310-215.700  1.00  0.00      X2    
ATOM   2104  MG  BCL X 302     -97.924-130.520-216.210  1.00  0.00      X2    
ATOM   2105  NB  BCL X 302     -96.214-131.390-217.100  1.00  0.00      X2    
ATOM   2106  ND  BCL X 302     -99.330-129.150-215.670  1.00  0.00      X2    
ATOM   2107  MG  BCL X 303     -90.228-130.320-218.930  1.00  0.00      X2    
ATOM   2108  NB  BCL X 303     -92.167-130.050-219.520  1.00  0.00      X2    
ATOM   2109  ND  BCL X 303     -88.514-131.210-218.210  1.00  0.00      X2    
ATOM   2110  MG  BCL X 304     -99.436-121.440-225.090  1.00  0.00      X2    
ATOM   2111  NB  BCL X 304    -101.040-120.540-225.960  1.00  0.00      X2    
ATOM   2112  ND  BCL X 304     -97.988-122.650-224.280  1.00  0.00      X2  
