# Supplementary material for: Overall energy conversion efficiency of a photosynthetic vesicle
Source: eLife. 2016 Aug 26;5:e09541. doi: 10.7554/eLife.09541 (PMC5001839; doi:10.7554/eLife.09541)
Supplement: Supplementary file 3. — (file: Vesicle30BCLdipoleLH1RCmonomer.pdb) As explained for Supplementary file 1, but for BChls belonging to RC-LH1 monomers. DOI: http://dx.doi.org/10.7554/eLife.09541.012 [file elife-09541-supp3.pdb]

ATOM      1  MG  BCL B 100     179.494 169.327-152.080  1.00  0.00      BCL   
ATOM      2  NB  BCL B 100     178.793 168.458-153.850  1.00  0.00      BCL   
ATOM      3  ND  BCL B 100     179.813 170.373-150.310  1.00  0.00      BCL   
ATOM      4  MG  BCL B 101     183.723 170.023-143.070  1.00  0.00      BCL   
ATOM      5  NB  BCL B 101     184.259 170.146-141.030  1.00  0.00      BCL   
ATOM      6  ND  BCL B 101     183.270 169.737-145.030  1.00  0.00      BCL   
ATOM      7  MG  BCL B 102     192.057 170.003-127.710  1.00  0.00      BCL   
ATOM      8  NB  BCL B 102     191.187 170.105-129.590  1.00  0.00      BCL   
ATOM      9  ND  BCL B 102     192.827 169.993-125.800  1.00  0.00      BCL   
ATOM     10  MG  BCL B 103     196.704 166.576-119.410  1.00  0.00      BCL   
ATOM     11  NB  BCL B 103     197.874 165.853-117.900  1.00  0.00      BCL   
ATOM     12  ND  BCL B 103     195.636 166.653-121.160  1.00  0.00      BCL   
ATOM     13  MG  BCL B 104     201.169 160.715-116.740  1.00  0.00      BCL   
ATOM     14  NB  BCL B 104     200.079 161.585-118.240  1.00  0.00      BCL   
ATOM     15  ND  BCL B 104     202.094 160.320-114.920  1.00  0.00      BCL   
ATOM     16  MG  BCL B 105     205.600 154.943-111.110  1.00  0.00      BCL   
ATOM     17  NB  BCL B 105     206.433 153.580-109.810  1.00  0.00      BCL   
ATOM     18  ND  BCL B 105     204.779 155.576-112.900  1.00  0.00      BCL   
ATOM     19  MG  BCL B 106     209.514 147.435-109.540  1.00  0.00      BCL   
ATOM     20  NB  BCL B 106     208.595 148.982-110.500  1.00  0.00      BCL   
ATOM     21  ND  BCL B 106     210.344 146.049-108.230  1.00  0.00      BCL   
ATOM     22  MG  BCL B 107     214.476 138.483-108.130  1.00  0.00      BCL   
ATOM     23  NB  BCL B 107     215.350 136.873-107.340  1.00  0.00      BCL   
ATOM     24  ND  BCL B 107     213.532 140.088-109.180  1.00  0.00      BCL   
ATOM     25  MG  BCL B 108     216.564 129.595-106.660  1.00  0.00      BCL   
ATOM     26  NB  BCL B 108     216.464 131.258-107.870  1.00  0.00      BCL   
ATOM     27  ND  BCL B 108     216.684 128.083-105.310  1.00  0.00      BCL   
ATOM     28  MG  BCL B 109     218.850 117.959-104.620  1.00  0.00      BCL   
ATOM     29  NB  BCL B 109     220.472 116.644-104.660  1.00  0.00      BCL   
ATOM     30  ND  BCL B 109     217.206 119.211-104.930  1.00  0.00      BCL   
ATOM     31  MG  BCL B 110     215.360 110.375-107.870  1.00  0.00      BCL   
ATOM     32  NB  BCL B 110     215.992 111.869-109.080  1.00  0.00      BCL   
ATOM     33  ND  BCL B 110     214.820 108.961-106.410  1.00  0.00      BCL   
ATOM     34  MG  BCL B 111     213.534  99.099-107.830  1.00  0.00      BCL   
ATOM     35  NB  BCL B 111     213.852  97.074-107.890  1.00  0.00      BCL   
ATOM     36  ND  BCL B 111     213.054 101.087-108.180  1.00  0.00      BCL   
ATOM     37  MG  BCL B 112     211.623  93.500-111.450  1.00  0.00      BCL   
ATOM     38  NB  BCL B 112     211.538  95.547-111.010  1.00  0.00      BCL   
ATOM     39  ND  BCL B 112     211.934  91.455-111.370  1.00  0.00      BCL   
ATOM     40  MG  BCL B 113     210.240  84.440-114.860  1.00  0.00      BCL   
ATOM     41  NB  BCL B 113     210.301  82.412-115.050  1.00  0.00      BCL   
ATOM     42  ND  BCL B 113     210.205  86.497-114.680  1.00  0.00      BCL   
ATOM     43  MG  BCL B 114     212.248  80.572-120.760  1.00  0.00      BCL   
ATOM     44  NB  BCL B 114     211.941  82.502-120.130  1.00  0.00      BCL   
ATOM     45  ND  BCL B 114     212.242  78.831-121.900  1.00  0.00      BCL   
ATOM     46  MG  BCL B 115     202.627  71.928-125.120  1.00  0.00      BCL   
ATOM     47  NB  BCL B 115     201.234  70.561-125.830  1.00  0.00      BCL   
ATOM     48  ND  BCL B 115     204.012  73.360-124.410  1.00  0.00      BCL   
ATOM     49  MG  BCL B 116     200.264  72.058-132.380  1.00  0.00      BCL   
ATOM     50  NB  BCL B 116     201.394  73.047-130.940  1.00  0.00      BCL   
ATOM     51  ND  BCL B 116     199.354  70.698-133.510  1.00  0.00      BCL   
ATOM     52  MG  BCL B 117     195.055  69.165-140.000  1.00  0.00      BCL   
ATOM     53  NB  BCL B 117     193.851  68.434-141.460  1.00  0.00      BCL   
ATOM     54  ND  BCL B 117     196.106  70.295-138.660  1.00  0.00      BCL   
ATOM     55  MG  BCL B 118     191.054  69.969-146.040  1.00  0.00      BCL   
ATOM     56  NB  BCL B 118     192.019  70.786-144.410  1.00  0.00      BCL   
ATOM     57  ND  BCL B 118     190.142  68.716-147.450  1.00  0.00      BCL   
ATOM     58  MG  BCL B 119     187.086  67.440-155.560  1.00  0.00      BCL   
ATOM     59  NB  BCL B 119     186.505  66.448-157.290  1.00  0.00      BCL   
ATOM     60  ND  BCL B 119     187.423  68.692-153.990  1.00  0.00      BCL   
ATOM     61  MG  BCL B 120     187.826  72.030-160.360  1.00  0.00      BCL   
ATOM     62  NB  BCL B 120     189.052  73.103-159.130  1.00  0.00      BCL   
ATOM     63  ND  BCL B 120     186.708  70.637-161.440  1.00  0.00      BCL   
ATOM     64  MG  BCL B 121     180.682  73.515-168.050  1.00  0.00      BCL   
ATOM     65  NB  BCL B 121     179.275  73.869-169.420  1.00  0.00      BCL   
ATOM     66  ND  BCL B 121     182.079  73.562-166.520  1.00  0.00      BCL   
ATOM     67  MG  BCL B 122     179.045  81.165-172.920  1.00  0.00      BCL   
ATOM     68  NB  BCL B 122     180.427  80.084-171.780  1.00  0.00      BCL   
ATOM     69  ND  BCL B 122     177.582  81.623-174.300  1.00  0.00      BCL   
ATOM     70  MG  BCL B 123     173.371  87.801-177.520  1.00  0.00      BCL   
ATOM     71  NB  BCL B 123     172.086  89.226-178.310  1.00  0.00      BCL   
ATOM     72  ND  BCL B 123     174.710  86.761-176.270  1.00  0.00      BCL   
ATOM     73  MG  BCL B 124     173.107  99.938-186.230  1.00  0.00      BCL   
ATOM     74  NB  BCL B 124     174.317  98.282-185.810  1.00  0.00      BCL   
ATOM     75  ND  BCL B 124     171.805 101.334-186.970  1.00  0.00      BCL   
ATOM     76  MG  BCL B 125     167.993 109.226-185.710  1.00  0.00      BCL   
ATOM     77  NB  BCL B 125     167.108 111.076-185.810  1.00  0.00      BCL   
ATOM     78  ND  BCL B 125     169.196 107.604-185.140  1.00  0.00      BCL   
ATOM     79  MG  BCL B 126     167.783 116.545-184.830  1.00  0.00      BCL   
ATOM     80  NB  BCL B 126     168.810 114.779-184.610  1.00  0.00      BCL   
ATOM     81  ND  BCL B 126     166.423 118.049-185.310  1.00  0.00      BCL   
ATOM     82  MG  BCL B 127     164.479 125.812-186.360  1.00  0.00      BCL   
ATOM     83  NB  BCL B 127     163.735 127.690-186.810  1.00  0.00      BCL   
ATOM     84  ND  BCL B 127     165.502 124.104-185.800  1.00  0.00      BCL   
ATOM     85  MG  BCL B 128     173.778 167.804-159.690  1.00  0.00      BCL   
ATOM     86  NB  BCL B 128     174.680 169.115-158.400  1.00  0.00      BCL   
ATOM     87  ND  BCL B 128     173.189 166.203-160.970  1.00  0.00      BCL   
ATOM     88  MG  BCL X 301     196.091 108.038-138.480  1.00  0.00      X1    
ATOM     89  NB  BCL X 301     197.383 106.661-137.660  1.00  0.00      X1    
ATOM     90  ND  BCL X 301     194.918 109.631-139.310  1.00  0.00      X1    
ATOM     91  MG  BCL X 302     191.323 124.948-141.120  1.00  0.00      X1    
ATOM     92  NB  BCL X 302     192.843 123.564-140.730  1.00  0.00      X1    
ATOM     93  ND  BCL X 302     189.853 126.384-141.220  1.00  0.00      X1    
ATOM     94  MG  BCL X 303     195.624 120.290-134.840  1.00  0.00      X1    
ATOM     95  NB  BCL X 303     195.737 121.889-136.150  1.00  0.00      X1    
ATOM     96  ND  BCL X 303     195.286 118.357-134.160  1.00  0.00      X1    
ATOM     97  MG  BCL X 304     196.614 135.266-138.110  1.00  0.00      X1    
ATOM     98  NB  BCL X 304     195.524 136.543-139.390  1.00  0.00      X1    
ATOM     99  ND  BCL X 304     197.699 134.016-136.980  1.00  0.00      X1    
ATOM    100  MG  BCL B 100     -73.227  43.568 277.052  1.00  0.00      BCL   
ATOM    101  NB  BCL B 100     -73.665  45.567 276.609  1.00  0.00      BCL   
ATOM    102  ND  BCL B 100     -73.143  41.502 277.274  1.00  0.00      BCL   
ATOM    103  MG  BCL B 101     -67.928  35.165 277.993  1.00  0.00      BCL   
ATOM    104  NB  BCL B 101     -66.952  33.301 277.848  1.00  0.00      BCL   
ATOM    105  ND  BCL B 101     -68.713  37.045 278.102  1.00  0.00      BCL   
ATOM    106  MG  BCL B 102     -57.368  21.384 279.911  1.00  0.00      BCL   
ATOM    107  NB  BCL B 102     -58.643  23.011 279.846  1.00  0.00      BCL   
ATOM    108  ND  BCL B 102     -56.204  19.681 279.930  1.00  0.00      BCL   
ATOM    109  MG  BCL B 103     -49.110  15.574 279.367  1.00  0.00      BCL   
ATOM    110  NB  BCL B 103     -47.344  14.548 279.481  1.00  0.00      BCL   
ATOM    111  ND  BCL B 103     -50.435  17.112 279.089  1.00  0.00      BCL   
ATOM    112  MG  BCL B 104     -41.280  15.874 279.235  1.00  0.00      BCL   
ATOM    113  NB  BCL B 104     -43.098  16.807 279.253  1.00  0.00      BCL   
ATOM    114  ND  BCL B 104     -39.781  14.429 279.216  1.00  0.00      BCL   
ATOM    115  MG  BCL B 105     -32.439  13.534 278.189  1.00  0.00      BCL   
ATOM    116  NB  BCL B 105     -30.488  13.019 277.779  1.00  0.00      BCL   
ATOM    117  ND  BCL B 105     -34.038  14.833 278.400  1.00  0.00      BCL   
ATOM    118  MG  BCL B 106     -24.152  15.620 277.140  1.00  0.00      BCL   
ATOM    119  NB  BCL B 106     -26.159  15.750 277.464  1.00  0.00      BCL   
ATOM    120  ND  BCL B 106     -22.180  15.104 276.712  1.00  0.00      BCL   
ATOM    121  MG  BCL B 107     -14.264  18.489 276.271  1.00  0.00      BCL   
ATOM    122  NB  BCL B 107     -12.297  18.532 275.930  1.00  0.00      BCL   
ATOM    123  ND  BCL B 107     -16.362  18.673 276.633  1.00  0.00      BCL   
ATOM    124  MG  BCL B 108      -6.085  21.403 273.089  1.00  0.00      BCL   
ATOM    125  NB  BCL B 108      -7.791  21.664 274.213  1.00  0.00      BCL   
ATOM    126  ND  BCL B 108      -4.425  20.944 272.011  1.00  0.00      BCL   
ATOM    127  MG  BCL B 109       4.406  25.130 268.524  1.00  0.00      BCL   
ATOM    128  NB  BCL B 109       6.291  25.727 269.196  1.00  0.00      BCL   
ATOM    129  ND  BCL B 109       2.424  24.872 267.913  1.00  0.00      BCL   
ATOM    130  MG  BCL B 110       6.637  31.784 262.955  1.00  0.00      BCL   
ATOM    131  NB  BCL B 110       5.483  32.092 264.587  1.00  0.00      BCL   
ATOM    132  ND  BCL B 110       7.880  31.212 261.358  1.00  0.00      BCL   
ATOM    133  MG  BCL B 111      13.719  37.271 255.868  1.00  0.00      BCL   
ATOM    134  NB  BCL B 111      15.346  38.285 255.139  1.00  0.00      BCL   
ATOM    135  ND  BCL B 111      11.876  36.637 256.576  1.00  0.00      BCL   
ATOM    136  MG  BCL B 112      15.305  43.223 252.680  1.00  0.00      BCL   
ATOM    137  NB  BCL B 112      13.942  41.849 253.486  1.00  0.00      BCL   
ATOM    138  ND  BCL B 112      16.993  44.127 251.892  1.00  0.00      BCL   
ATOM    139  MG  BCL B 113      19.778  50.632 248.132  1.00  0.00      BCL   
ATOM    140  NB  BCL B 113      21.204  51.780 247.236  1.00  0.00      BCL   
ATOM    141  ND  BCL B 113      18.340  49.483 249.068  1.00  0.00      BCL   
ATOM    142  MG  BCL B 114      21.569  57.571 249.689  1.00  0.00      BCL   
ATOM    143  NB  BCL B 114      20.228  56.105 250.201  1.00  0.00      BCL   
ATOM    144  ND  BCL B 114      22.400  59.412 249.178  1.00  0.00      BCL   
ATOM    145  MG  BCL B 115      20.562  65.979 238.982  1.00  0.00      BCL   
ATOM    146  NB  BCL B 115      20.471  67.317 237.397  1.00  0.00      BCL   
ATOM    147  ND  BCL B 115      20.601  64.606 240.590  1.00  0.00      BCL   
ATOM    148  MG  BCL B 116      16.405  72.370 239.412  1.00  0.00      BCL   
ATOM    149  NB  BCL B 116      16.884  70.585 240.366  1.00  0.00      BCL   
ATOM    150  ND  BCL B 116      16.439  74.049 238.353  1.00  0.00      BCL   
ATOM    151  MG  BCL B 117      12.632  80.656 236.150  1.00  0.00      BCL   
ATOM    152  NB  BCL B 117      11.917  82.335 235.269  1.00  0.00      BCL   
ATOM    153  ND  BCL B 117      12.925  78.894 237.142  1.00  0.00      BCL   
ATOM    154  MG  BCL B 118       7.478  85.727 235.207  1.00  0.00      BCL   
ATOM    155  NB  BCL B 118       8.054  83.868 235.881  1.00  0.00      BCL   
ATOM    156  ND  BCL B 118       7.328  87.607 234.289  1.00  0.00      BCL   
ATOM    157  MG  BCL B 119       3.467  95.447 233.727  1.00  0.00      BCL   
ATOM    158  NB  BCL B 119       3.206  97.461 233.306  1.00  0.00      BCL   
ATOM    159  ND  BCL B 119       3.340  93.455 234.128  1.00  0.00      BCL   
ATOM    160  MG  BCL B 120      -1.184  97.399 238.110  1.00  0.00      BCL   
ATOM    161  NB  BCL B 120      -0.787  95.755 239.249  1.00  0.00      BCL   
ATOM    162  ND  BCL B 120      -1.229  99.059 236.850  1.00  0.00      BCL   
ATOM    163  MG  BCL B 121      -9.277 103.720 235.477  1.00  0.00      BCL   
ATOM    164  NB  BCL B 121     -10.861 104.808 234.944  1.00  0.00      BCL   
ATOM    165  ND  BCL B 121      -7.926 102.294 236.149  1.00  0.00      BCL   
ATOM    166  MG  BCL B 122     -17.553 104.358 239.476  1.00  0.00      BCL   
ATOM    167  NB  BCL B 122     -15.544 103.826 239.701  1.00  0.00      BCL   
ATOM    168  ND  BCL B 122     -19.250 105.410 238.953  1.00  0.00      BCL   
ATOM    169  MG  BCL B 123     -27.362 105.426 239.620  1.00  0.00      BCL   
ATOM    170  NB  BCL B 123     -29.437 105.490 239.536  1.00  0.00      BCL   
ATOM    171  ND  BCL B 123     -25.367 104.778 239.795  1.00  0.00      BCL   
ATOM    172  MG  BCL B 124     -39.491 107.201 248.162  1.00  0.00      BCL   
ATOM    173  NB  BCL B 124     -37.434 107.586 248.191  1.00  0.00      BCL   
ATOM    174  ND  BCL B 124     -41.534 107.233 248.034  1.00  0.00      BCL   
ATOM    175  MG  BCL B 125     -48.999 102.491 248.471  1.00  0.00      BCL   
ATOM    176  NB  BCL B 125     -50.888 101.721 248.703  1.00  0.00      BCL   
ATOM    177  ND  BCL B 125     -46.912 102.721 248.460  1.00  0.00      BCL   
ATOM    178  MG  BCL B 126     -54.077  98.191 251.654  1.00  0.00      BCL   
ATOM    179  NB  BCL B 126     -52.120  98.808 251.541  1.00  0.00      BCL   
ATOM    180  ND  BCL B 126     -56.138  97.949 251.452  1.00  0.00      BCL   
ATOM    181  MG  BCL B 127     -63.268  95.209 254.062  1.00  0.00      BCL   
ATOM    182  NB  BCL B 127     -65.223  94.724 254.531  1.00  0.00      BCL   
ATOM    183  ND  BCL B 127     -61.227  95.495 253.865  1.00  0.00      BCL   
ATOM    184  MG  BCL B 128     -78.285  51.212 274.059  1.00  0.00      BCL   
ATOM    185  NB  BCL B 128     -78.227  49.408 275.034  1.00  0.00      BCL   
ATOM    186  ND  BCL B 128     -77.949  53.133 273.191  1.00  0.00      BCL   
ATOM    187  MG  BCL X 301     -14.258  60.527 255.804  1.00  0.00      X1    
ATOM    188  NB  BCL X 301     -12.202  60.415 255.908  1.00  0.00      X1    
ATOM    189  ND  BCL X 301     -16.398  60.531 255.904  1.00  0.00      X1    
ATOM    190  MG  BCL X 302     -30.229  54.887 261.165  1.00  0.00      X1    
ATOM    191  NB  BCL X 302     -28.196  55.146 261.587  1.00  0.00      X1    
ATOM    192  ND  BCL X 302     -32.162  54.341 260.718  1.00  0.00      X1    
ATOM    193  MG  BCL X 303     -22.029  51.448 260.362  1.00  0.00      X1    
ATOM    194  NB  BCL X 303     -23.602  51.822 261.660  1.00  0.00      X1    
ATOM    195  ND  BCL X 303     -20.583  51.806 258.918  1.00  0.00      X1    
ATOM    196  MG  BCL X 304     -33.467  47.045 269.624  1.00  0.00      X1    
ATOM    197  NB  BCL X 304     -35.498  47.595 269.777  1.00  0.00      X1    
ATOM    198  ND  BCL X 304     -31.509  46.606 269.526  1.00  0.00      X1  
